# Supplementary material for: MLSolvA: solvation free energy prediction from pairwise atomistic interactions by machine learning
Source: J Cheminform. 2021 Jul 31;13:56. doi: 10.1186/s13321-021-00533-z (PMC8325294; doi:10.1186/s13321-021-00533-z)
Supplement: Supplementary file 2 — Additional file 2. Raw prediction results file for the random CV and scaffold-based CV tasks. [file 13321_2021_533_MOESM2_ESM.xlsx]

## Sheet: GCN
solvent	solute	exp	run0	run1	run2	run3	run4	run5	run6	run7
O	CN(C)C(=O)c1ccc(cc1)OC	-11.01	-10.5883	-11.0911	-10.3272	-11.0613	-10.4737	-10.8606	-10.5791	-10.6677
O	CS(=O)(=O)Cl	-4.87	-6.3567	-4.42994	-5.88684	-6.70068	-3.47473	-4.59857	-5.51072	-4.2854
O	CC(C)C=C	1.83	1.66671	1.48551	1.47273	1.44587	1.56335	1.50232	1.76872	1.6671
O	CCc1cnccn1	-5.45	-6.25161	-5.49148	-5.52273	-6.76542	-5.61315	-5.54709	-5.6226	-5.69095
O	CCCCCCCO	-4.21	-4.14397	-4.09027	-4.11394	-4.18998	-4.16794	-4.21908	-4.2213	-4.2507
O	Cc1cc(cc(c1)O)C	-6.27	-6.34826	-6.18	-5.91661	-6.41191	-6.36345	-6.14478	-6.65683	-6.08263
O	CC(C)C(C)C	2.34	2.36783	2.3501	2.30552	2.34521	2.18852	2.32115	2.36319	2.42431
O	CCCC(C)(C)O	-3.92	-4.2198	-3.91815	-3.41119	-4.16875	-3.61941	-3.47454	-3.80231	-4.04468
O	C[C@@H]1CCCC[C@@H]1C	1.58	2.43855	2.1321	2.17711	2.37392	2.2449	2.36161	2.13006	2.1509
O	CC[C@H](C)O	-4.62	-4.72538	-4.58434	-4.65577	-4.86166	-4.7751	-4.37971	-4.43171	-4.57926
O	C(Br)Br	-1.96	-1.541	-1.61079	-1.84114	-1.8498	-1.6812	-1.74451	-1.99658	-1.99407
O	CC[C@H](C(C)C)O	-3.88	-3.87424	-3.96474	-3.54531	-3.86107	-3.74484	-3.61334	-3.38348	-3.81052
O	CCc1ccccn1	-4.33	-4.46396	-4.49259	-4.54531	-4.30616	-4.29631	-4.45395	-4.50434	-4.51714
O	CCCCC(=O)OCC	-2.49	-2.73873	-2.23774	-2.13868	-2.41124	-2.20579	-2.21718	-2.35653	-2.19977
O	c1ccc(cc1)S	-2.55	-1.98213	-1.48101	-1.38762	-1.705	-1.33793	-1.17634	-1.73483	-1.63858
O	CC(=CCC/C(=C\CO)/C)C	-4.78	-4.34889	-5.50722	-4.76707	-5.5605	-4.43948	-3.99302	-4.68847	-4.50291
O	c1ccc2c(c1)CCC2	-1.46	-1.60361	-2.54362	-2.59499	-1.92591	-2.09751	-1.83981	-1.87746	-2.12676
O	CCOc1ccccc1	-2.22	-2.42799	-2.74593	-2.41723	-2.92548	-2.78762	-2.27512	-2.79208	-2.21054
O	c1cc(ccc1O)Br	-5.85	-7.08218	-7.08051	-6.51023	-6.99369	-7.30678	-7.34047	-7.33741	-7.06608
O	CCCC(C)(C)C	2.88	2.4921	2.60941	2.67231	2.33736	2.60506	2.6597	2.63538	2.53053
O	CC(=O)OCCOC(=O)C	-6.34	-6.41179	-6.5266	-6.44909	-6.10477	-5.58739	-6.69067	-6.77755	-5.99001
O	CCOP(=S)(OCC)SCSP(=S)(OCC)OCC	-6.1	-6.05486	-5.95516	-5.01258	-6.65942	-6.76794	-7.52944	-6.26055	-6.47393
O	C1CCCC(CC1)O	-5.48	-4.98287	-4.90649	-4.6595	-4.965	-4.89433	-5.0776	-5.07797	-5.31688
O	COC(=O)C1CC1	-4.1	-3.95183	-3.50795	-3.05955	-3.58566	-3.64328	-3.48865	-4.0049	-3.71953
O	c1ccc(cc1)C#N	-4.1	-4.407	-4.10073	-4.24036	-4.40563	-4.049	-4.63831	-4.62342	-4.18253
O	CCCCC#N	-3.52	-3.14674	-3.18151	-3.16128	-3.25679	-3.09007	-3.34288	-3.6025	-2.95043
O	CC(C)(C)O	-4.47	-4.47945	-4.63049	-4.36571	-4.85713	-4.55368	-4.62329	-4.71342	-4.45327
O	CC(C)C(=O)C(C)C	-2.74	-2.83891	-2.4979	-2.45936	-2.57026	-2.53777	-2.32333	-2.98762	-2.99098
O	CCC=O	-3.43	-3.33896	-3.2381	-3.10092	-3.44274	-3.43737	-3.36402	-3.55501	-3.41001
O	CN(C)C=O	-7.81	-7.13456	-7.65401	-7.14793	-7.80783	-7.5006	-7.3731	-7.96137	-7.51195
O	Cc1ccc(cc1)C	-0.8	-0.957644	-0.995706	-0.992616	-0.967554	-0.891658	-1.16286	-0.982943	-1.25374
O	C=CCC=C	0.93	0.609937	0.654186	0.765132	0.751887	0.780607	0.814371	0.767886	0.454727
O	Cc1cccc(c1C)Nc2ccccc2C(=O)O	-6.78	-9.34033	-10.3818	-8.60213	-10.1382	-9.94625	-9.50679	-9.74499	-8.86094
O	CN(C)C(=O)c1ccccc1	-9.29	-8.75949	-9.27318	-9.33623	-9.03636	-8.58419	-9.27408	-9.31922	-9.66613
O	CCNCC	-4.07	-4.2969	-4.58709	-3.87342	-3.73921	-4.25979	-3.83731	-4.40053	-4.46811
O	CC(C)(C)c1ccc(cc1)O	-5.91	-5.74781	-5.3153	-5.55796	-5.72115	-5.50261	-5.34778	-5.74318	-5.83429
O	CC(C)CCOC=O	-2.13	-1.8477	-1.68547	-1.76193	-1.79348	-1.94672	-1.77205	-1.67613	-1.63683
O	CCCCCCCCCCO	-3.64	-3.63388	-3.81115	-3.46411	-3.60643	-3.80282	-3.27753	-3.52137	-3.52927
O	CCC(=O)OCC	-2.68	-2.96108	-2.71801	-2.39392	-3.09613	-2.73048	-2.72763	-2.93941	-2.71213
O	CCCCCCCCC	3.13	2.75758	2.70126	2.7469	2.74842	2.68911	2.77062	3.00331	3.04202
O	CC(=O)NC	-10	-9.83945	-9.2675	-9.40397	-9.67228	-9.5398	-10.6578	-10.2987	-9.36759
O	CCCCCCCC=C	2.06	2.06276	2.33824	2.1699	2.34434	2.02293	2.18359	2.25462	2.32363
O	c1ccc2cc(ccc2c1)O	-8.11	-7.70668	-8.15462	-7.83102	-7.85181	-7.49196	-8.35064	-8.23145	-7.486
O	c1cc(c(cc1Cl)Cl)Cl	-1.12	-1.45777	-1.46593	-1.3968	-1.66819	-1.43748	-1.1773	-1.4739	-1.67663
O	C([C@H]([C@H]([C@@H]([C@@H](CO)O)O)O)O)O	-23.62	-27.1304	-26.812	-28.2971	-27.428	-26.1532	-26.741	-25.7799	-27.9699
O	CCCC(=O)OC	-2.83	-2.77788	-2.80297	-2.71482	-2.68516	-2.67278	-2.82572	-2.84669	-2.55937
O	c1ccc(c(c1)C=O)O	-4.68	-6.99913	-5.61977	-6.72429	-7.57281	-7.35733	-6.19715	-6.81619	-7.8373
O	C1CNC1	-5.56	-5.13103	-5.01151	-4.44834	-4.63429	-4.70436	-4.63168	-4.48169	-4.83499
O	CCCNCCC	-3.65	-3.36809	-3.62194	-3.36205	-3.69363	-3.15434	-2.56875	-3.73025	-3.59908
O	c1ccc(cc1)N	-5.49	-5.83873	-5.88238	-5.67946	-6.17039	-5.81006	-5.85725	-5.51581	-6.10407
O	C(F)(F)(F)F	3.12	2.25675	2.50199	2.32684	2.29946	2.53962	2.0831	2.19999	2.09225
O	CC[C@@H](C)CO	-4.42	-3.75855	-4.16064	-4.04125	-4.00678	-4.01274	-3.86345	-3.95029	-3.9837
O	c1ccc(c(c1)O)I	-6.2	-6.72019	-6.79954	-4.68471	-6.5812	-6.48193	-5.99316	-7.37503	-6.96874
O	COc1cccc(c1O)OC	-6.96	-6.64007	-6.86273	-6.16203	-7.33546	-5.65664	-5.7477	-6.24227	-5.99937
O	CCC#C	-0.16	-0.408087	-0.109994	-0.231799	-0.110652	0.0110422	-0.283057	-0.165892	-0.165156
O	c1ccc(cc1)C(F)(F)F	-0.25	-0.371121	-0.262819	-0.406015	0.119822	0.0182992	-0.158586	-0.229813	0.127505
O	NN	-9.3	-5.34087	-5.01472	-5.65579	-5.45319	-5.13513	-5.02575	-5.23802	-5.30365
O	Cc1ccccn1	-4.63	-4.77811	-4.65573	-4.47479	-4.48469	-4.48843	-4.679	-4.912	-4.6667
O	CCNc1nc(nc(n1)Cl)NCC	-10.22	-9.5292	-9.71216	-7.76117	-9.22954	-8.22154	-11.181	-9.05283	-7.25181
O	c1ccc2c(c1)Oc3cc(c(cc3O2)Cl)Cl	-3.56	-3.51955	-3.54857	-3.34757	-3.39668	-3.41331	-2.55326	-3.20492	-3.69486
O	CCCCCCCCN	-3.65	-3.71362	-3.4137	-3.53849	-3.61688	-3.53002	-3.22833	-3.31684	-3.60909
O	N	-4.29	-1.53815	-1.709	-1.47566	-1.67731	-1.55112	-1.21333	-2.00873	-2.47907
O	c1ccc(c(c1)C(F)(F)F)C(F)(F)F	1.07	1.98021	1.09424	1.9278	2.20291	1.80685	2.855	2.18936	2.59847
O	COC(=O)c1ccc(cc1)O	-9.51	-9.22	-9.55987	-8.94203	-9.30593	-9.33609	-9.48216	-10.2294	-9.42245
O	CCCCCc1ccccc1	-0.23	0.0893936	-0.114499	0.106463	-0.0674447	0.0111869	-0.0705732	-0.0805325	0.356058
O	CC(F)F	-0.11	-0.693162	-0.112986	-0.736637	0.412353	0.0087643	-0.518995	0.121201	0.0430809
O	c1ccc(cc1)n2c(=O)c(c(cn2)N)Cl	-16.43	-7.22914	-9.05673	-9.31595	-8.39532	-9.23377	-11.9421	-10.2634	-8.60745
O	C=CC=C	0.56	0.507577	0.460457	0.406568	0.358551	0.414148	0.54659	0.464307	0.559587
O	CN(C)C	-3.2	-3.927	-3.53535	-3.35323	-3.22069	-3.23639	-2.96535	-3.37227	-3.55585
O	CCCCCC(=O)N	-9.31	-8.7256	-8.9651	-8.44105	-9.15117	-8.39227	-8.70665	-8.11751	-7.98208
O	CC(C)CO[N+](=O)[O-]	-1.88	-1.75472	-1.71384	-2.0556	-1.69024	-1.79954	-1.53413	-1.96165	-1.6136
O	c1ccc2c(c1)C(=O)c3cccc(c3C2=O)NCCO	-14.21	-13.9077	-10.0405	-13.3245	-12.9637	-12.3009	-10.308	-12.9457	-12.0582
O	C(CO[N+](=O)[O-])O	-8.18	-7.26087	-7.19648	-7.24538	-7.35937	-7.56318	-7.80178	-7.28049	-7.68755
O	CCCCCCC(=O)C	-2.88	-3.08299	-2.93483	-2.75922	-2.78288	-2.68124	-2.7025	-3.356	-2.78313
O	CN1CCNCC1	-7.77	-8.2534	-8.5399	-8.74436	-8.43265	-8.08699	-7.89478	-7.82139	-8.17261
O	CCN	-4.5	-4.45381	-4.5278	-4.27506	-4.65718	-4.11719	-4.60699	-4.41416	-4.46731
O	C1C=CC=CC=C1	-0.99	-0.727736	-1.07881	-0.815503	-0.714676	-1.3271	-1.01866	-0.788426	-1.27085
O	c1ccc2c(c1)Cc3ccccc3C2	-3.78	-3.6504	-3.62228	-3.91946	-3.73013	-3.30648	-3.87056	-4.06716	-3.8068
O	CC(Cl)Cl	-0.84	-0.989685	-0.851812	-1.33721	-0.582293	-0.659073	-0.560294	-0.622786	-1.14067
O	COc1cccc(c1)O	-7.66	-7.88721	-7.88665	-7.91748	-8.16686	-7.84056	-7.88482	-7.73346	-7.99314
O	c1cc2cccc3c2c(c1)CC3	-3.15	-3.23306	-3.3788	-2.92472	-2.8823	-3.47293	-3.01199	-3.59196	-3.22384
O	CCCCCCCCBr	0.52	0.303475	0.688782	0.688221	0.423923	0.469284	0.692825	0.657145	0.434217
O	c1ccc(cc1)CO	-6.62	-6.01233	-6.14357	-6.12461	-6.18657	-6.27744	-6.27586	-6.62298	-6.27421
O	c1c(c(=O)[nH]c(=O)[nH]1)Br	-18.17	-14.5951	-17.3366	-16.5221	-17.5994	-17.8208	-18.0733	-18.0648	-18.6788
O	CCCC	2.1	1.80486	1.71685	1.85954	1.77692	1.70705	2.02302	1.85615	2.00193
O	CCl	-0.55	-0.656111	-0.852653	-0.850069	-0.893803	-0.766374	-0.83284	-0.908536	-0.544375
O	CC(C)CBr	-0.03	0.308704	-0.0606574	-0.0334339	-0.131768	-0.229511	0.194453	-0.183199	-0.104282
O	CC(C)SC(C)C	-1.21	-0.664317	-0.938256	-0.00163656	-0.877737	-0.493499	-0.024429	0.150967	-0.416012
O	CCCCCCC	2.67	2.47768	2.30437	2.55666	2.11867	2.26489	2.5578	2.50819	2.82805
O	c1cnc[nH]1	-9.63	-11.6422	-12.1383	-9.97109	-10.5335	-10.7195	-9.73334	-10.7714	-10.9757
O	c1cc2c(cc1Cl)Oc3cc(c(c(c3O2)Cl)Cl)Cl	-3.84	-3.61113	-4.04627	-3.92674	-3.79042	-3.81212	-3.00234	-3.56832	-3.19203
O	CC[C@H](C)n1c(=O)c(c([nH]c1=O)C)Br	-9.73	-12.2001	-11.1491	-9.52523	-11.7399	-8.71144	-12.3383	-13.3027	-12.0771
O	C(I)I	-2.49	-1.84768	-3.0849	-2.0619	-2.76401	-1.68202	-1.96636	-1.89606	-2.29169
O	CCCN(CCC)C(=O)SCCC	-4.13	-2.45602	-4.22132	-2.52509	-3.17861	-2.10342	-2.41534	-4.31426	-2.97606
O	C[N+](=O)[O-]	-4.02	-3.46567	-4.51122	-4.59933	-3.94048	-4.12197	-3.78424	-3.9094	-3.76588
O	CCOC	-2.1	-2.00691	-1.99608	-1.8268	-1.98216	-1.60878	-1.96499	-2.07464	-2.06149
O	COC(CCl)(OC)OC	-4.59	-3.44845	-4.12959	-3.5261	-3.5131	-3.91072	-4.09826	-4.5535	-4.48137
O	CC(C)C	2.3	1.86229	1.72862	1.82546	1.72039	1.93808	1.95964	1.83219	1.56637
O	CC(C)CC(=O)O	-6.09	-5.56421	-5.26298	-5.61997	-5.8052	-5.75149	-5.464	-5.75526	-5.54948
O	CCOP(=O)(OCC)O/C(=C/Cl)/c1ccc(cc1Cl)Cl	-7.07	-7.98525	-8.2472	-8.39203	-7.50419	-8.37212	-7.59993	-7.82684	-7.53972
O	CCCCl	-0.33	-0.347413	-0.408428	-0.33113	-0.416685	-0.354578	-0.557198	-0.458215	-0.321953
O	CCCSCCC	-1.28	-0.952731	-1.11198	-0.365729	-1.02097	-0.936724	-0.397676	-1.01492	-0.927339
O	CCC[C@H](CC)O	-4.06	-4.1209	-3.98149	-3.91712	-4.07126	-3.82319	-4.01629	-4.13102	-4.15241
O	CC#N	-3.88	-4.09103	-3.9435	-4.45496	-4.57626	-4.18477	-4.3339	-4.49164	-4.15747
O	CN(CC(F)(F)F)c1ccccc1	-1.92	-2.46413	-2.30425	-2.33723	-1.35785	-2.41335	-1.8297	-3.09257	-1.93708
O	[C@@H](C(F)(F)F)(OC(F)F)Cl	0.1	-0.118272	0.666092	0.736795	0.953486	0.241885	-0.186067	0.568319	0.525865
O	C=CCCC=C	1.01	0.904367	0.816479	0.932976	0.76669	0.943284	1.07416	0.829109	1.34828
O	Cc1cccc(c1)C	-0.83	-0.92275	-1.07105	-0.790984	-0.8607	-0.881744	-0.736944	-0.915292	-0.45922
O	CC(=O)OC	-3.13	-3.56686	-3.14713	-3.08632	-3.23234	-2.93451	-3.22082	-3.61311	-3.22274
O	COC(c1ccccc1)(OC)OC	-4.04	-4.10449	-5.09373	-4.58552	-4.87992	-5.13947	-5.18303	-5.21232	-4.4373
O	CCOC(=O)c1ccccc1	-3.64	-4.28044	-3.82168	-3.85862	-3.9411	-3.72756	-3.50767	-3.59843	-3.84851
O	CCCS	-1.1	-0.215264	-1.07176	0.49999	-1.03484	-0.970755	-1.26422	-1.00573	-1.06989
O	CCCCCC(=O)C	-3.04	-2.93583	-3.12031	-3.20161	-3.00766	-3.04386	-2.62374	-3.52501	-3.16293
O	CC1(Cc2cccc(c2O1)OC(=O)NC)C	-9.61	-10.4035	-9.23817	-9.2841	-8.77974	-9.27096	-12.6861	-8.89655	-10.5806
O	c1ccc(cc1)CBr	-2.38	-1.9481	-2.19556	-2.14811	-2.1923	-2.02996	-1.86947	-2.25896	-2.3041
O	CCCCCC(=O)OCC	-2.23	-2.07126	-2.21328	-2.17923	-2.13246	-2.21191	-1.96905	-2.00183	-1.97939
O	CCCOC	-1.66	-1.69772	-1.70238	-1.72496	-1.76509	-1.62803	-1.56103	-1.72146	-1.46021
O	CN1CCOCC1	-6.32	-6.65905	-6.47779	-7.2901	-6.55352	-5.86961	-6.27345	-6.38074	-5.93448
O	c1cc(cc(c1)O)C#N	-9.65	-9.85134	-9.36599	-9.6729	-9.16854	-9.07203	-8.68954	-9.12615	-9.30397
O	c1cc(c(cc1c2c(c(cc(c2Cl)Cl)Cl)Cl)Cl)Cl	-4.38	-3.57911	-2.97549	-2.96753	-2.97705	-3.36195	-3.30576	-3.40292	-3.07645
O	CCCc1ccccc1	-0.53	-0.601382	-0.472182	-0.220236	-0.405682	-0.533734	-0.293958	-0.44626	-0.40176
O	Cn1cnc2c1c(=O)n(c(=O)n2C)C	-12.64	-16.6495	-18.57	-16.3872	-13.9363	-10.7097	-15.5095	-17.4711	-16.0162
O	CNC	-4.29	-3.49112	-3.88725	-3.88533	-4.18528	-4.0002	-3.54779	-3.3961	-3.93935
O	C(=C(F)F)(C(F)(F)F)F	2.93	4.4123	3.41041	2.25785	3.30853	4.35482	2.79616	3.74818	3.37914
O	c1cc(ccc1O)Cl	-7.03	-6.38812	-6.54599	-6.65428	-6.72513	-6.56763	-6.36328	-7.08281	-6.48335
O	C1CCNCC1	-5.11	-5.32637	-5.53389	-5.33291	-5.32929	-5.56988	-6.00444	-5.58894	-5.93682
O	c1ccc2c(c1)ccc3c2cccc3	-3.88	-3.89281	-3.70959	-3.55826	-3.67379	-3.49809	-3.1989	-3.93765	-4.14661
O	CI	-0.89	-1.06105	-1.22883	-1.05107	-1.27788	-1.22538	-0.898307	-1.06092	-1.43165
O	COc1c(cc(c(c1O)OC)Cl)Cl	-6.44	-6.14649	-6.34477	-6.55303	-6.22412	-6.04056	-5.96336	-6.60254	-6.02627
O	C(=C/Cl)\Cl	-0.78	-0.995809	-0.932854	-0.918192	-1.04673	-0.86487	-0.89528	-1.02967	-0.740718
O	CCCCC	2.3	1.93863	2.08845	2.09594	2.01008	2.01027	2.1826	2.02353	2.00832
O	CCCC#N	-3.64	-3.16126	-3.57347	-3.12079	-3.7975	-3.36138	-3.33136	-3.57177	-3.51632
O	[C@@H](C(F)(F)F)(F)Br	0.5	0.347655	0.796477	0.847156	0.861351	0.749347	1.50503	0.402492	1.17945
O	CC(C)Cc1cnccn1	-5.04	-5.13684	-4.53255	-4.24464	-4.33494	-4.66259	-4.39094	-5.01786	-3.59953
O	CC[C@H](C)O[N+](=O)[O-]	-1.82	-1.44737	-1.35705	-1.49317	-1.38501	-1.78647	-1.55617	-1.56288	-1.5256
O	c1ccc(cc1)c2cc(ccc2Cl)Cl	-2.46	-2.7961	-2.7708	-2.75665	-3.00154	-2.6111	-2.21019	-2.85246	-2.83768
O	c1ccc(cc1)c2cc(c(c(c2Cl)Cl)Cl)Cl	-3.48	-2.99706	-3.15825	-3.13997	-3.23276	-3.27001	-3.21714	-3.72699	-3.27026
O	CC[C@@H](C)C(C)C	2.52	2.68357	2.57665	2.75979	2.72674	2.77505	2.67687	2.95713	3.13515
O	C[C@H](CC(C)C)O	-3.73	-3.66011	-3.82738	-3.79143	-3.87406	-3.79814	-4.0179	-3.9466	-3.8291
O	C1CCOCC1	-3.12	-3.59964	-3.23121	-3.31234	-3.15673	-3.59792	-3.25609	-3.5065	-3.54089
O	C1CC1	0.75	0.625737	0.576327	0.633262	0.560378	0.673082	0.620862	0.567265	0.466025
O	c1c(cc(c(c1Cl)Cl)Cl)c2cc(c(c(c2Cl)Cl)Cl)Cl	-3.17	-4.40098	-3.32659	-3.4761	-3.4326	-3.55046	-2.8517	-3.60403	-3.59497
O	C=C(Cl)Cl	0.25	-0.5416	-0.450529	0.424725	-0.398389	-0.345815	-0.194387	-0.205728	-0.722208
O	CC(C)CO	-4.5	-4.19953	-4.47327	-4.50734	-4.20437	-4.37716	-4.49551	-4.67332	-4.80998
O	CCCOC(=O)CC	-2.44	-2.70707	-2.5307	-2.60785	-2.70989	-2.76515	-2.52556	-2.42084	-2.3788
O	C(C(Cl)(Cl)Cl)(Cl)(Cl)Cl	-0.64	-0.537183	0.176487	0.245816	0.215352	0.29969	0.156792	0.182877	-0.0464342
O	CSc1ccccc1	-2.73	-1.9476	-2.0065	-2.29817	-2.56366	-1.58438	-1.75458	-2.83513	-2.28646
O	CCc1ccccc1O	-5.66	-5.61917	-5.77378	-5.54457	-5.7083	-5.74794	-6.03533	-5.66214	-6.11158
O	CC(C)(C)Cl	1.09	0.462301	-0.179844	0.267855	0.30396	0.606938	0.318673	0.36766	0.816946
O	CC(=C)C=C	0.68	0.703663	0.628158	0.543285	0.456669	0.468462	0.539607	0.659313	0.540146
O	Cc1ccc(cc1)C(C)C	-0.68	-0.646132	-0.621362	-0.141754	-0.43202	-0.399799	-0.125023	-0.62792	-0.468049
O	Cn1ccnc1	-8.41	-6.8985	-7.83593	-6.51015	-6.16956	-6.58637	-6.62253	-7.58295	-6.30433
O	C(CO)O	-9.3	-9.1506	-9.37651	-9.88033	-9.69593	-9.00856	-9.67264	-9.9837	-9.9119
O	c1ccc(c(c1)Cl)Cl	-1.36	-1.4456	-1.2531	-1.38734	-1.25973	-1.34561	-1.4716	-1.33725	-1.11409
O	c1c(=O)[nH]c(=O)[nH]c1Cl	-15.83	-16.1633	-14.9959	-15.4551	-14.1455	-14.8988	-15.1915	-16.0004	-16.4854
O	CCCOC=O	-2.48	-2.76615	-2.49641	-2.35098	-2.45592	-1.94286	-2.59208	-2.66945	-2.42792
O	c1ccc2c(c1)Oc3ccc(cc3O2)Cl	-3.1	-3.26918	-3.42507	-3.07767	-3.43877	-3.40496	-3.30645	-3.63987	-3.57853
O	CCCCCC(=O)O	-6.21	-6.3226	-6.05504	-5.61821	-5.94568	-5.58286	-5.77339	-6.12452	-5.75609
O	CCOC(=O)CCC(=O)OCC	-5.71	-6.53427	-6.21181	-5.45539	-5.86752	-5.87391	-5.35932	-6.22889	-5.98184
O	Cc1ccnc(c1)C	-4.86	-4.72659	-4.8503	-4.45782	-4.80159	-4.36096	-4.9044	-4.95744	-4.78219
O	C1CCC=CC1	0.14	0.802832	0.225805	1.0099	0.481565	0.433393	0.86867	0.721791	0.798189
O	CN1CCN(CC1)C	-7.58	-8.39693	-6.66027	-5.42396	-8.61373	-8.19301	-6.56342	-7.83429	-7.57025
O	c1cc(c(cc1c2cc(c(c(c2Cl)Cl)Cl)Cl)Cl)Cl	-3.04	-3.82194	-3.59342	-3.41612	-3.54217	-3.85882	-3.96279	-3.41359	-3.80951
O	C1=CC(=O)C=CC1=O	-6.5	-8.5307	-8.44687	-9.09943	-8.80164	-6.66643	-9.8947	-8.04833	-8.75017
O	COC(=O)CCl	-4	-3.62696	-3.43458	-3.40119	-3.69342	-4.16007	-3.95266	-4.06627	-3.41577
O	CCCC=O	-3.18	-3.10275	-3.21582	-2.91314	-3.10869	-2.9368	-2.91486	-3.17417	-3.08181
O	CCc1ccccc1	-0.79	-0.40989	-0.572432	-0.51042	-0.620675	-0.563846	-0.706424	-0.726985	-0.780504
O	C(=C(Cl)Cl)Cl	-0.44	-0.551934	-0.279486	-0.516421	-0.62534	-0.779634	-0.804241	-0.727472	-0.60115
O	CCN(CC)CC	-3.22	-0.88581	-1.54906	-0.573348	-0.936085	-0.808113	-2.6792	-0.457668	-0.875292
O	c1cc2c(cc1Cl)Oc3c(c(c(c(c3Cl)Cl)Cl)Cl)O2	-4.15	-3.54286	-3.87194	-3.90144	-3.94134	-3.77875	-4.27117	-4.5434	-3.47183
O	Cc1ccncc1C	-5.22	-4.66586	-4.85635	-4.58187	-4.69402	-4.61124	-5.04193	-5.20765	-4.41633
O	c1(=O)[nH]c(=O)[nH]c(=O)[nH]1	-18.06	-25.6888	-23.451	-24.2488	-23.0992	-24.5836	-25.5431	-24.9627	-22.413
O	c1ccc(cc1)C=O	-4.02	-4.7623	-3.78556	-3.73164	-4.08865	-3.7644	-3.50072	-4.04119	-4.17386
O	c1ccnc(c1)Cl	-4.39	-4.09225	-4.15892	-4.22084	-3.88873	-3.94008	-4.02817	-4.27013	-3.67667
O	C=CCCl	-0.57	-0.808809	-0.550102	-0.633662	-0.68024	-0.569063	-0.809937	-0.841046	-0.431675
O	Cc1ccc(cc1)C(=O)C	-4.7	-4.17092	-4.49836	-4.17564	-5.03844	-4.1613	-3.84668	-4.59356	-4.32107
O	C=O	-2.75	-1.82211	0.0523809	-0.793153	-2.17476	-1.94562	-2.79222	-0.273533	-2.76313
O	Cc1ccccc1Cl	-1.14	-1.00099	-1.13999	-1.33632	-1.33677	-1.36544	-0.901687	-1.36125	-1.40752
O	CC(=O)N1CCCC1	-9.8	-9.05231	-7.96765	-8.2927	-8.53978	-7.02207	-8.75236	-8.50404	-8.23503
O	CC(OC)(OC)OC	-4.42	-3.16243	-3.02891	-3.06868	-3.00922	-4.0329	-2.70841	-3.70728	-3.59447
O	CCCCc1ccccc1	-0.4	-0.481655	-0.0921174	-0.0311301	-0.267562	-0.275202	-0.273443	-0.307719	-0.405987
O	CN(C)c1ccccc1	-3.45	-4.06375	-4.25553	-4.00996	-4.10135	-3.34829	-2.73101	-4.08819	-4.22245
O	CC(C)OC	-2.01	-1.03982	-1.64294	-1.32163	-1.63415	-1.52113	-1.66036	-1.68579	-1.44091
O	c12c(c(c(c(c1Cl)Cl)Cl)Cl)Oc3c(c(c(c(c3Cl)Cl)Cl)Cl)O2	-4.53	-3.95518	-4.61102	-5.44704	-5.25988	-4.93555	-4.72041	-5.0056	-5.15132
O	c1(c(c(c(c(c1Cl)Cl)Cl)Cl)Cl)c2c(c(c(c(c2Cl)Cl)Cl)Cl)Cl	-2.98	-5.62225	-5.22378	-4.97288	-4.52758	-5.19794	-4.47191	-5.01449	-4.71335
O	C(C(Cl)Cl)Cl	-1.99	-1.87092	-1.61211	-1.60463	-1.32261	-1.74295	-1.85939	-1.356	-1.93535
O	CNc1ccccc1	-4.69	-4.6134	-4.63817	-5.08104	-4.90997	-5.13608	-5.11507	-5.24573	-5.23039
O	CC(C)OC(=O)C	-2.64	-2.41931	-2.59666	-2.47953	-2.68136	-2.44007	-2.41857	-3.12185	-2.55953
O	c1ccccc1	-0.9	-0.91819	-1.00416	-1.05662	-0.83523	-0.853001	-0.942612	-1.09473	-0.922709
O	c1cc(c(c(c1)Cl)Cl)Cl	-1.24	-1.87496	-1.80703	-1.89063	-1.4843	-1.73924	-1.71826	-1.61818	-1.88065
O	CCOP(=S)(OCC)SCSc1ccc(cc1)Cl	-6.5	-4.93008	-5.19921	-4.86791	-5.16677	-4.9881	-5.32485	-5.36126	-5.25384
O	COP(=S)(OC)SCn1c(=O)c2ccccc2nn1	-10.03	-13.1629	-9.564	-10.397	-14.2224	-12.1555	-14.6172	-12.5826	-10.5452
O	c1ccc2c(c1)Oc3c(cc(c(c3O2)Cl)Cl)Cl	-4.05	-3.68752	-3.34901	-3.31211	-3.81433	-3.38002	-3.6888	-4.09891	-3.8966
O	CC(=C)C(=C)C	0.4	0.457971	0.584422	0.755809	0.389406	0.714635	1.05609	0.968179	1.03245
O	CCCCC=C	1.58	1.73317	1.75662	1.75929	1.71141	1.62765	1.74252	1.68352	1.68202
O	S	-0.7	-0.744037	-0.938135	-1.55418	-1.68703	-1.0989	-1.96556	-0.702448	-0.45329
O	CCOCC	-1.59	-1.49744	-1.52282	-1.25062	-1.44642	-1.41789	-1.56645	-1.60303	-1.37874
O	CCNc1nc(nc(n1)SC)NC(C)C	-7.65	-7.65505	-9.75663	-5.87063	-8.15965	-7.54675	-6.8424	-8.04666	-10.4902
O	CCCCOC(=O)c1ccc(cc1)O	-8.72	-9.26669	-9.09577	-8.93936	-8.67318	-8.90634	-8.17002	-8.63942	-8.55312
O	CCCCCCOC(=O)C	-2.26	-2.09203	-2.23034	-2.03988	-2.1357	-2.06974	-2.17795	-2.28048	-2.28601
O	C1CCC(=O)C1	-4.7	-4.92781	-4.91652	-4.92709	-4.7763	-4.53945	-5.0416	-5.01721	-4.83947
O	CCCCC(=O)O	-6.16	-6.27734	-6.23149	-6.35614	-6.31815	-6.35441	-5.99746	-5.97435	-6.35643
O	CCBr	-0.74	-0.659308	-0.792826	-0.799319	-0.859844	-0.827499	-1.00552	-0.628292	-0.822253
O	Cc1ccc2cc(ccc2c1)C	-2.63	-2.11235	-2.88809	-2.47283	-2.5693	-2.61888	-1.95593	-2.60493	-2.64338
O	CCCCCCO	-4.4	-4.1865	-4.4002	-4.49296	-4.38332	-4.3345	-4.41144	-4.41231	-4.62949
O	c1ccc(cc1)c2ccccc2Cl	-2.69	-2.84859	-2.99872	-2.9	-2.75495	-2.9361	-2.81312	-3.04871	-2.71916
O	CC1=CCCCC1	0.67	0.169421	0.45676	-0.226488	-0.0220001	0.773067	0.416276	0.119888	-0.158876
O	CCCCCCO[N+](=O)[O-]	-1.66	-1.28659	-1.38371	-1.30766	-1.45868	-1.73262	-1.35601	-1.97584	-1.55047
O	C(Br)(Br)Br	-2.13	-1.90464	-2.04491	-1.80752	-2.18623	-1.78331	-1.74878	-1.95691	-2.12046
O	CCc1ccc(cc1)O	-6.13	-6.05429	-6.27826	-6.29382	-6.27761	-5.91713	-5.86356	-5.99125	-6.00911
O	CCCOCCO	-6.4	-6.47624	-6.2755	-6.3025	-6.7275	-6.58471	-6.29709	-6.8194	-6.54044
O	c1ccc(cc1)OC=O	-3.82	-3.49971	-3.61052	-3.46538	-3.6713	-3.05188	-3.21595	-3.45757	-3.23949
O	c1c(c(=O)[nH]c(=O)[nH]1)I	-18.72	-15.5053	-17.8436	-17.6318	-17.9748	-17.6809	-17.0277	-18.4436	-17.0881
O	CCCC(=O)O	-6.35	-6.25124	-6.4043	-6.54812	-6.34043	-6.40941	-5.98599	-6.66686	-6.7068
O	COC(C(F)(F)F)(OC)OC	-0.8	-2.02799	-1.53957	-2.07307	-1.48823	-2.45278	-2.52415	-1.71673	-2.14145
O	C1[C@H]([C@@H]([C@H]([C@H](O1)O)O)O)O	-20.52	-21.7796	-20.5578	-17.4152	-20.6964	-19.906	-20.4609	-20.2151	-20.8004
O	C(F)(F)(F)Br	1.79	2.26665	1.58595	1.8294	1.57651	1.86512	2.21823	1.215	1.40006
O	CCCCO	-4.72	-4.72531	-4.608	-4.80939	-4.86949	-4.61639	-4.52603	-4.73839	-4.746
O	c1ccc(cc1)F	-0.8	-0.587701	-1.07151	-0.610853	-0.697299	-0.732493	-0.576748	-0.686648	-0.51727
O	CCOC(=O)C	-2.94	-3.00611	-3.02484	-2.77003	-2.92888	-2.94531	-2.96044	-3.4531	-2.93034
O	CC(C)COC(=O)C(C)C	-1.69	-1.83028	-1.7294	-2.08408	-2.11659	-1.63928	-1.909	-2.18005	-1.94746
O	CC(C)(C)OC	-2.21	-0.478128	-0.851304	-1.1802	-0.585369	-1.17685	-1.34952	-1.15983	-1.31969
O	C1=C[C@@H]([C@@H]2[C@H]1[C@@]3(C(=C([C@]2(C3(Cl)Cl)Cl)Cl)Cl)Cl)Cl	-2.55	-2.16278	-3.05465	-2.59495	-2.27948	-3.82486	-3.46894	-3.10849	-2.84045
O	CCC(=O)CC	-3.41	-3.28909	-3.55343	-3.3013	-3.73186	-3.5948	-3.9455	-3.65853	-3.275
O	COC(=O)C(F)(F)F	-1.1	-0.0682312	-0.640484	-0.735112	-0.537658	-1.53101	-0.180744	-0.529123	-0.723116
O	c1ccc2ccccc2c1	-2.4	-2.53625	-2.35784	-2.54632	-2.4177	-2.16008	-2.70341	-2.34153	-2.23608
O	c1cc(c(c(c1c2cc(c(c(c2Cl)Cl)Cl)Cl)Cl)Cl)Cl	-4.4	-2.75824	-3.97272	-3.34027	-3.35785	-3.76806	-2.87804	-2.95309	-3.83212
O	CC(=O)Oc1ccccc1C(=O)O	-9.94	-8.35815	-8.1486	-8.90948	-8.97081	-6.40924	-9.41726	-7.9817	-9.21674
O	CC(=O)C(C)(C)C	-3.11	-2.07936	-2.75066	-2.76845	-3.34138	-2.85236	-3.05134	-3.43536	-3.17704
O	COS(=O)(=O)C	-4.87	-6.77293	-5.08109	-4.60742	-5.22888	-4.63406	-5.0088	-4.94701	-7.3789
O	CCc1ccncc1	-4.73	-4.69234	-4.57818	-4.64974	-4.63366	-4.07195	-4.7744	-4.52907	-4.37945
O	CC(C)NC(C)C	-3.22	-1.0838	0.764986	-0.381938	-0.801318	1.06981	0.275624	-0.454249	0.766744
O	c1cc2c(cc1Cl)Oc3ccc(cc3O2)Cl	-3.67	-3.2386	-3.41245	-3.06636	-2.90074	-3.25235	-2.36974	-3.44984	-3.44738
O	CCCCCCCN	-3.79	-3.73883	-3.49183	-3.65151	-3.79448	-3.56135	-3.70925	-3.46675	-3.69133
O	CC1CCCC1	1.59	1.66441	1.49026	1.73753	1.27028	1.58514	1.4886	1.35906	1.26659
O	CCC	2	1.58032	1.40487	1.28712	1.28697	1.41068	1.69847	1.55653	1.66204
O	C[C@H]1CCCO1	-3.3	-2.85793	-2.57896	-2.78754	-2.83178	-2.86333	-3.19436	-3.29287	-2.4782
O	CNC(=O)Oc1cccc2c1cccc2	-9.45	-8.92698	-8.61802	-9.0702	-8.59786	-8.52638	-7.9688	-9.74473	-8.45968
O	c1cc(cc(c1)O)C=O	-9.52	-9.10705	-9.81518	-9.29043	-9.273	-8.82073	-9.30625	-9.23057	-9.45748
O	c1ccc2cc3ccccc3cc2c1	-3.95	-3.93645	-3.76172	-3.48819	-3.94863	-3.77729	-4.31653	-4.10202	-2.78884
O	C(Cl)Cl	-1.31	-1.29936	-1.35127	-1.34562	-1.37176	-1.4637	-1.31495	-1.47771	-1.56086
O	CC(C)(C)C(=O)OC	-2.4	-2.62304	-2.02388	-1.97526	-2.22751	-2.43206	-2.64687	-2.38973	-2.16142
O	C([N+](=O)[O-])(Cl)(Cl)Cl	-1.45	-2.18902	-1.98969	-1.54856	-2.22718	-3.12755	-2.4878	-1.86408	-2.70194
O	C1CC[S+2](C1)([O-])[O-]	-8.61	-5.13345	-0.787762	0.201604	-0.23407	-0.689723	-2.42599	-0.871531	-0.86264
O	Cc1cccc(c1O)C	-5.26	-4.97256	-5.09195	-4.57208	-5.32622	-4.82199	-5.92453	-4.7999	-5.62723
O	Cc1cccc(c1)O	-5.49	-6.3725	-6.41976	-6.2231	-6.41005	-6.23772	-6.18638	-6.27487	-6.41433
O	c1ccc2c(c1)C(=O)c3c(ccc(c3C2=O)O)N	-9.53	-11.5924	-12.6417	-11.4083	-12.7681	-11.7796	-12.018	-11.4036	-11.7409
O	c1ccc2c(c1)C(=O)c3c(ccc(c3C2=O)N)N	-11.85	-11.3036	-10.8746	-12.16	-13.4901	-11.4812	-10.6435	-13.9722	-12.3187
O	CCCCCCCC(=O)C	-2.49	-2.15966	-2.6018	-2.69494	-2.55468	-2.59057	-2.51757	-3.1793	-2.38113
O	CCCCN	-4.24	-4.0859	-4.49557	-3.93204	-4.11487	-4.15646	-4.36312	-4.28898	-4.218
O	CCCC(=O)OCC	-2.49	-2.97895	-2.61787	-2.5094	-2.64633	-2.36373	-2.46634	-2.71776	-2.60707
O	Cc1ccc(cc1)N	-5.57	-5.71969	-5.52361	-5.63016	-6.18288	-6.0023	-5.54347	-5.55422	-5.88603
O	CCCCCCI	0.08	0.0485483	0.0954359	0.0556626	-0.0737988	0.0338439	0.0100025	0.126219	0.0868596
O	C(C(F)(Cl)Cl)(F)(F)Cl	1.77	1.29152	1.22064	1.74402	1.92682	1.93341	1.79831	1.92081	1.47177
O	COP(=O)(OC)OC	-8.7	-7.34473	-5.9081	-6.4466	-6.69655	-6.37164	-6.85866	-6.60319	-7.55554
O	c1cc(cc(c1)Cl)Cl	-0.98	-1.53161	-0.854475	-1.33863	-1.21705	-1.18758	-1.0323	-1.35418	-1.04341
O	Cc1cc(c2ccccc2c1)C	-2.47	-2.72607	-2.84343	-2.43727	-2.47421	-2.13201	-2.70235	-2.6596	-2.04488
O	CCCC(C)C	2.51	2.37372	2.24283	2.46342	2.33236	2.3061	2.49663	2.45743	2.80774
O	CCOP(=S)(OCC)Oc1c(cc(c(n1)Cl)Cl)Cl	-5.04	-4.90786	-5.29759	-3.41412	-4.43164	-4.24403	-5.26051	-6.072	-5.08647
O	C(C(F)(F)F)Cl	0.06	-0.142645	0.203509	0.370199	0.469867	0.513914	0.8557	0.0642177	0.455071
O	C=C	1.28	1.21716	1.01526	1.10727	1.05485	1.04163	0.940766	0.854386	1.22995
O	CCCCCI	-0.14	-0.176922	-0.149435	0.0343114	-0.125055	-0.170941	-0.0655936	-0.0493779	0.0896624
O	COC(OC)OC	-4.42	-3.53847	-3.47502	-3.79913	-4.01029	-4.0332	-3.69709	-4.16537	-4.0723
O	CCCCCCCCCC	3.16	2.9552	3.24021	3.15431	2.57606	3.11506	3.18228	3.03015	2.99034
O	C[C@@H](CO[N+](=O)[O-])O[N+](=O)[O-]	-4.95	-4.97341	-4.53552	-4.92598	-4.46871	-4.69391	-4.30489	-4.22045	-4.50319
O	CC=C	1.32	1.17837	1.20984	1.06108	0.980485	0.975743	1.07846	0.99187	1.24655
O	Cc1c[nH]c2c1cccc2	-5.88	-5.38216	-6.93888	-6.01693	-6.20884	-7.10376	-4.85296	-5.93222	-6.52424
O	COP(=O)([C@H](C(Cl)(Cl)Cl)O)OC	-12.74	-11.9359	-12.8743	-13.3923	-11.2791	-11.4914	-11.5375	-11.7461	-12.2035
O	C1CCCCC1	1.23	1.11965	1.25401	1.41483	1.28632	1.23478	1.24172	1.13453	0.95233
O	CC(=CCC/C(=C/CO)/C)C	-4.45	-5.04475	-5.50722	-4.50164	-5.5605	-4.87561	-4.93471	-4.97602	-4.74246
O	CC(C)c1ccccc1	-0.3	-0.529349	-0.724962	-0.379573	-0.349365	-0.61226	-0.615975	-0.52444	-0.475751
O	CC(C)C(C)C(C)C	2.56	2.94109	2.8416	3.05309	2.84534	2.50216	3.00266	3.31223	3.49113
O	CC(C)C(=O)C	-3.24	-2.92684	-3.24332	-3.14869	-3.28158	-3.08388	-3.31818	-3.25479	-3.09108
O	CCCCNCCCC	-3.24	-2.98502	-3.61198	-3.26178	-3.63756	-2.92951	-2.87585	-3.20325	-2.98889
O	CCCCS	-0.99	0.0237848	-1.09438	-0.709487	-0.919155	-0.96006	-0.629783	-0.908176	-0.715397
O	c1ccc2c(c1)Oc3c(c(c(c(c3Cl)Cl)Cl)Cl)O2	-3.81	-3.61408	-4.24255	-3.92414	-4.1668	-4.02209	-3.20986	-3.82361	-4.29493
O	COc1c(c(c(c(c1Cl)C=O)Cl)OC)O	-8.68	-7.79948	-7.76213	-7.58111	-7.91179	-6.32207	-8.79547	-8.24198	-8.39959
O	C1CCC(CC1)N	-4.59	-4.78581	-4.82117	-5.20113	-4.72183	-4.26259	-4.7284	-5.19798	-4.5325
O	C(F)(F)Cl	-0.5	-0.146039	0.756445	0.68367	0.0989468	0.450861	0.337548	0.421937	0.487165
O	COC(=O)c1ccc(cc1)[N+](=O)[O-]	-6.88	-7.98253	-7.13564	-7.16716	-6.25255	-7.41617	-7.40418	-7.31329	-7.20168
O	CC(=O)c1cccnc1	-8.26	-6.69058	-7.3913	-6.54555	-7.44893	-6.80317	-7.40436	-7.87662	-6.75206
O	CC#C	-0.48	-0.552865	-0.108007	-0.530315	-0.729903	-0.336097	-0.22312	-0.387048	-0.538561
O	CCCCCCCCC=O	-2.07	-1.93354	-1.9997	-1.93431	-2.11068	-2.14502	-1.85034	-2.20726	-2.16044
O	CCC(=O)O	-6.46	-6.17217	-6.46452	-6.7454	-6.74338	-6.20286	-6.78891	-6.48031	-6.73891
O	C(Cl)(Cl)Cl	-1.08	-1.25279	-1.28574	-1.13651	-1.32684	-1.53855	-1.33559	-1.26141	-1.34521
O	Cc1cccc(c1C)C	-1.21	-0.977314	-0.814627	-0.853765	-1.36562	-1.01623	-1.12524	-1.24042	-1.27592
O	C	2	0.998318	0.789182	0.55311	1.36405	0.726084	0.925243	0.827534	0.579548
O	c1ccc(cc1)CCl	-1.93	-2.03409	-2.10966	-2.05659	-1.78381	-2.09827	-2.27711	-2.21179	-2.02431
O	CC1CCCCC1	1.7	1.89709	1.6991	1.65329	1.63051	1.78746	1.818	1.74351	2.06424
O	Cc1cccs1	-1.38	-1.04184	-1.44995	-0.989113	-1.35688	-1.40748	-1.24505	-1.34088	-1.1991
O	c1ccncc1	-4.69	-4.66814	-4.49894	-4.47807	-4.55594	-4.401	-4.98355	-5.09214	-4.69626
O	CCCCCl	-0.16	-0.204906	-0.142547	-0.110974	-0.147102	-0.246465	-0.0174254	-0.141847	-0.159068
O	C[C@H]1CC[C@@H](O1)C	-2.92	-2.28139	-1.1563	-2.67712	-2.89923	-2.52815	-1.7611	-3.08361	-1.63986
O	Cc1ccc(c(c1)OC)O	-5.8	-6.06702	-5.75214	-5.28697	-6.10168	-5.66533	-5.85682	-5.87638	-5.54406
O	C1[C@H]([C@@H]2[C@H]([C@H]1Cl)[C@]3(C(=C([C@@]2(C3(Cl)Cl)Cl)Cl)Cl)Cl)Cl	-3.44	-3.35559	-3.18763	-3.54054	-3.22631	-3.72028	-2.72767	-2.73012	-1.94488
O	Cc1ccccc1	-0.9	-0.872932	-0.96494	-0.905598	-1.01837	-1.13131	-0.837122	-0.933976	-0.903436
O	CC(C)COC=O	-2.22	-2.11347	-1.98341	-1.896	-2.04255	-2.04569	-1.82603	-2.00717	-1.917
O	CCOC(=O)c1ccc(cc1)O	-9.2	-9.05925	-8.80893	-8.70945	-9.23326	-9.1582	-9.35575	-10.0401	-9.39495
O	CCOCCOCC	-3.54	-4.4834	-4.22304	-3.88742	-4.05667	-4.05459	-4.10097	-4.20064	-4.40043
O	CCCCCOC(=O)CC	-2.11	-1.69796	-2.00428	-2.08712	-2.10999	-2.30906	-2.08974	-2.21602	-2.35346
O	CCCc1ccc(cc1)O	-5.21	-5.64109	-6.17062	-5.97133	-5.91064	-6.1946	-5.49564	-6.27329	-5.76745
O	CC=C(C)C	1.31	1.45944	1.34747	1.50122	0.811202	1.25239	1.01738	1.27555	0.690038
O	C(CCl)Cl	-1.79	-1.59383	-1.71595	-1.57067	-1.81585	-1.7031	-1.71482	-1.61611	-1.60025
O	CCC(C)(C)CC	2.56	2.46611	2.77167	2.91307	2.00924	2.94836	2.62098	2.70152	3.20388
O	Cc1cc2ccccc2cc1C	-2.78	-2.5966	-2.52406	-2.33517	-2.46456	-2.1592	-2.72991	-2.67926	-2.75926
O	Cc1cccc(n1)C	-4.59	-4.24171	-4.22467	-2.27562	-3.80821	-3.46254	-4.52936	-3.98721	-3.52641
O	COC(C(Cl)Cl)(F)F	-1.12	-1.08036	-1.06675	-1.67706	-1.36409	-1.40011	-1.79592	-1.47404	-1.35769
O	CCOCCOC(=O)C	-5.31	-4.52776	-4.83463	-5.09266	-5.05477	-5.0625	-5.18807	-5.24749	-5.03409
O	COc1cccc(c1)N	-7.29	-7.79722	-7.51249	-7.02344	-7.25944	-7.25911	-7.22694	-8.60102	-7.94164
O	c1cc(cnc1)C=O	-7.1	-7.1649	-6.04967	-7.17457	-6.93958	-6.01332	-6.62224	-6.89091	-6.37976
O	CCC(C)(C)O	-4.43	-4.09818	-4.33269	-4.06478	-4.07858	-3.76592	-3.99451	-4.17071	-4.17577
O	CCc1cccc(c1N(COC)C(=O)CCl)CC	-8.21	-7.62329	-8.02808	-7.89044	-7.27795	-8.51586	-6.20567	-6.91888	-7.90937
O	Cn1cccc1	-2.89	-3.88662	-3.30712	-4.96793	-2.9461	-3.76658	-2.79074	-2.61902	-4.14497
O	COCOC	-2.93	-3.27615	-3.28083	-3.11785	-3.27492	-3.14289	-3.19577	-3.70982	-2.40739
O	CCC(CC)O	-4.35	-4.60246	-4.18044	-4.17515	-4.27579	-4.11492	-4.66004	-4.53769	-4.48988
O	CCCCCCCCCC(=O)C	-2.15	-2.5865	-2.35933	-2.01707	-2.09594	-2.22991	-2.05936	-2.08043	-2.35775
O	C(CBr)Cl	-1.95	-1.97842	-2.01195	-1.90605	-2.11927	-1.72695	-2.00494	-2.33684	-2.04116
O	c1ccc(cc1)I	-1.74	-2.03007	-2.1036	-1.63495	-2.0542	-2.27955	-1.50176	-2.08861	-2.23863
O	CC1=CC(=O)CC(C1)(C)C	-5.18	-3.67086	-3.57213	-3.54549	-4.69596	-3.65902	-3.93797	-3.57919	-4.22642
O	CCI	-0.74	-0.990832	-1.10185	-0.933525	-0.761492	-0.92811	-1.38467	-0.915235	-0.812249
O	CCCc1ccc(c(c1)OC)O	-5.26	-4.69266	-4.92246	-4.85826	-5.12547	-5.03138	-5.27475	-5.1332	-4.09199
O	CC(C)Br	-0.48	-0.0742178	-0.0807287	-0.245685	-0.262482	-0.516242	-0.00633985	-0.555457	-0.471021
O	Cc1ccc(cc1)Br	-1.39	-1.44493	-1.62006	-1.40799	-1.52405	-1.33304	-1.22784	-1.8304	-1.32978
O	c1cc(ccc1C#N)O	-10.17	-9.77931	-9.47557	-8.90245	-9.51803	-9.33378	-9.45879	-9.48688	-9.65276
O	CS(=O)(=O)C	-10.08	-7.11084	-6.17735	-6.47697	-10.1921	-7.24223	-6.0013	-5.70475	-5.62521
O	CCc1cccc(c1)O	-6.25	-6.14979	-6.09554	-6.09496	-6.08615	-5.85765	-6.15041	-6.04238	-6.31819
O	CC1=CC[C@H](C[C@@H]1O)C(=C)C	-4.44	-5.6864	-5.293	-5.02428	-5.56653	-5.24333	-4.5945	-5.04457	-5.18839
O	c1cc(ccc1Br)Br	-2.3	-1.90838	-1.92488	-1.8383	-1.60626	-1.88488	-1.63993	-1.15674	-1.98886
O	COc1c(ccc(c1C(=O)O)Cl)Cl	-9.86	-7.77063	-7.84772	-7.63202	-7.56178	-5.35353	-6.51656	-7.66888	-7.56488
O	CC/C=C\C	1.31	1.37028	1.31741	1.05761	0.818441	1.31554	1.64149	1.39102	1.72258
O	CC	1.83	1.38474	1.18008	0.639596	0.945928	1.15873	1.08063	0.96391	0.863162
O	COc1ccccc1OC	-5.33	-2.87684	-3.82254	-3.67923	-4.39782	-3.9396	-3.89252	-3.03314	-3.85639
O	CCSCC	-1.46	-1.6744	-1.65741	-1.22175	-1.75775	-1.91786	-2.5562	-1.39434	-1.35469
O	c1cc(cnc1)C#N	-6.75	-7.49681	-7.26305	-7.4931	-6.6044	-7.10402	-6.40371	-6.85807	-7.02451
O	c1cc(c(cc1O)Cl)Cl	-7.29	-6.6621	-6.82332	-6.36905	-6.83251	-6.87342	-6.66274	-7.04887	-6.87478
O	COc1ccccc1	-2.45	-2.83086	-2.69736	-2.51381	-2.63205	-2.57481	-2.29286	-2.89651	-2.06722
O	Cc1ccc(c(c1)O)C	-5.91	-5.84393	-6.10312	-6.13469	-5.9057	-5.90527	-6.17118	-6.08988	-6.14597
O	c1cc(ccc1Cl)Cl	-1.01	-1.97544	-1.60602	-1.57909	-1.86763	-1.79375	-1.30207	-2.01166	-1.61515
O	C(F)Cl	-0.77	-0.73966	-0.0982882	-1.10774	-1.23881	-0.532311	-1.04597	-1.04918	-0.315645
O	CCCC=C	1.68	1.45291	1.40266	1.46356	1.39735	1.66367	1.51661	1.54138	1.55747
O	c1cc(c(c(c1Cl)Cl)Cl)Cl	-1.34	-2.09564	-1.99563	-2.0903	-2.36833	-2.23172	-2.09031	-2.91099	-2.03447
O	CCCCCC#C	0.6	0.866979	0.456302	0.545644	0.0929587	0.417694	0.446324	0.589474	0.506594
O	CCCCCCCCC(=O)C	-2.34	-2.46185	-2.3915	-2.35887	-2.6079	-2.48228	-2.3296	-2.40221	-2.5474
O	c1ccc(cc1)Cl	-1.12	-1.44892	-1.0535	-1.06992	-1.24437	-1.27049	-1.04816	-1.33539	-1.07316
O	CN(C)CCOC(c1ccccc1)c2ccccc2	-9.34	-7.48449	-7.47453	-7.99055	-7.39057	-7.30594	-6.44619	-7.8757	-7.50055
O	CCCCC=O	-3.03	-2.99382	-2.93203	-2.95279	-2.98865	-2.79854	-2.83566	-2.86136	-2.91396
O	c1ccc(cc1)Oc2ccccc2	-2.87	-3.08572	-2.87586	-3.00792	-3.67137	-3.16731	-3.01389	-4.23125	-2.92314
O	C1CCC(=O)CC1	-4.91	-4.71736	-4.36007	-4.22449	-4.38902	-4.4754	-4.37967	-5.10385	-4.47672
O	CCCC[N+](=O)[O-]	-3.09	-2.9074	-3.08854	-2.86073	-3.15024	-2.54812	-2.977	-3.1406	-2.8085
O	c1cnccc1C=O	-7	-7.35041	-7.19542	-7.04389	-7.01621	-7.34757	-6.93189	-6.82915	-6.07688
O	C(CCl)OCCCl	-4.23	-2.43139	-3.76405	-3.52411	-3.59985	-3.69374	-4.36712	-3.39138	-3.00505
O	CC[N+](=O)[O-]	-3.71	-3.4717	-3.35457	-3.45535	-3.69495	-3.56155	-3.20707	-4.37052	-3.57177
O	c1cc(cnc1)Cl	-4.01	-4.28178	-4.54826	-4.27301	-4.60014	-4.14687	-4.76037	-4.86625	-4.19942
O	CBr	-0.82	-0.527261	-1.03336	-0.803728	-0.845037	-0.695223	-0.899531	-0.882171	-0.902622
O	CO	-5.1	-4.59398	-4.75227	-4.4429	-4.33016	-4.68659	-4.47089	-4.70781	-4.6388
O	CCCCCCC=O	-2.67	-2.12627	-2.50189	-2.4259	-2.56868	-2.41758	-2.36479	-2.40909	-2.58138
O	c1cc(c(c(c1)Cl)c2c(cccc2Cl)Cl)Cl	-2.28	-2.14821	-3.07166	-3.10207	-2.80895	-2.78972	-2.45058	-2.66369	-2.60519
O	c1ccc(c(c1)N)[N+](=O)[O-]	-7.37	-8.20873	-6.18562	-5.94571	-6.33988	-6.334	-6.1288	-5.88437	-5.77166
O	CN1CCCCC1	-3.88	-2.36166	-4.24826	-3.65463	-3.70794	-3.14196	-5.40679	-3.79088	-3.57714
O	CCCCCCCC=O	-2.29	-2.59812	-2.3306	-2.13177	-2.34005	-2.31919	-2.19789	-2.33438	-2.30904
O	c1ccc(cc1)[N+](=O)[O-]	-4.12	-4.59834	-4.11189	-3.49988	-4.17346	-3.95872	-3.1577	-3.76551	-4.05345
O	C[C@@H]1CC[C@H](C(=O)C1)C(C)C	-2.53	-3.00514	-3.17673	-3.16047	-2.82125	-3.53531	-2.2171	-3.06227	-3.74442
O	C([C@@H]1[C@H]([C@@H]([C@H]([C@@H](O1)O)O)O)O)O	-25.47	-24.5	-25.0594	-21.6275	-25.7334	-24.2622	-25.8792	-25.2316	-24.2004
O	CF	-0.22	-0.799717	-2.41294	-1.0561	-0.921424	0.333061	-0.098049	-0.0767982	0.0337476
O	CS(=O)C	-9.28	-7.62031	-8.97081	-7.19514	-8.53816	-9.48349	-8.37991	-7.85757	-8.13161
O	c1ccc2c(c1)Oc3ccccc3O2	-3.15	-2.94317	-3.4731	-3.19134	-3.84142	-3.12503	-3.02735	-3.29324	-3.54842
O	Cc1ccccc1N	-5.53	-5.51704	-5.57892	-5.0455	-5.34181	-5.15518	-5.41008	-5.48044	-5.29937
O	CCCCBr	-0.4	-0.373039	-0.0961413	-0.102635	-0.252944	-0.301501	-0.30654	-0.155262	-0.355956
O	CCCCCCCCCO	-3.88	-3.4307	-3.6693	-3.72248	-4.0795	-3.87217	-3.81254	-3.8418	-3.73989
O	Cc1ccncc1	-4.93	-4.71883	-4.98568	-4.92516	-4.74437	-4.69601	-5.02365	-5.05987	-4.89431
O	C(=C(Cl)Cl)(Cl)Cl	0.1	-0.179591	-0.829821	0.21981	-0.919244	-0.338154	-1.05961	-0.404875	0.0316063
O	CC(C)(C)Br	0.84	0.432708	-0.267658	0.630002	0.135063	0.150313	0.558468	0.323106	-0.127418
O	C=C(c1ccccc1)c2ccccc2	-2.78	-3.0246	-3.0002	-2.50674	-2.84648	-3.13251	-3.14914	-3.13361	-2.6953
O	CCc1ccc(cc1)C	-0.95	-0.90401	-0.760091	-0.717159	-0.70463	-0.705959	-0.842584	-0.780817	-0.272725
O	Cc1cccnc1	-4.77	-5.07135	-4.85729	-4.9466	-4.75302	-4.59374	-4.67391	-5.01366	-4.56971
O	COCC(OC)(OC)OC	-5.73	-4.86853	-4.81445	-4.90126	-4.39309	-4.41582	-5.06487	-5.3555	-4.92531
O	c1ccc-2c(c1)Cc3c2cccc3	-3.35	-3.61296	-3.27518	-3.46934	-3.56763	-3.70096	-3.50822	-3.48792	-2.85764
O	CC(=O)N	-9.71	-11.4897	-10.0796	-9.84502	-10.374	-9.63983	-9.82278	-9.65588	-10.0724
O	COS(=O)(=O)OC	-5.1	-4.84338	-5.45948	-6.13676	-5.80467	-4.95044	-4.21392	-4.67308	-5.87837
O	C(C(Cl)Cl)(Cl)Cl	-2.37	-1.52271	-1.73447	-1.62497	-1.46873	-1.79474	-1.40253	-1.39788	-1.97386
O	COC(=O)C1CCCCC1	-3.3	-3.34588	-2.98174	-3.58759	-3.61091	-3.2955	-3.56811	-3.8304	-3.39443
O	CCCCCCBr	0.18	0.223253	0.0917314	0.128881	0.100532	0.0564932	0.228281	0.124204	0.147936
O	CCCCCCCBr	0.34	0.864105	0.431701	0.390754	0.229812	0.260775	0.232182	0.155909	0.223405
O	c1ccc2c(c1)Oc3cccc(c3O2)Cl	-3.52	-3.34522	-3.08016	-3.26275	-3.54435	-3.47189	-2.97958	-3.79271	-3.7788
O	COC(CC#N)(OC)OC	-6.4	-6.62622	-6.59169	-6.48892	-7.42884	-7.54646	-7.20303	-6.86562	-6.13716
O	CC[C@H](C)Cl	0	0.25061	0.0236298	0.175566	-0.0152104	0.0928641	0.301871	0.0994848	0.128336
O	CCCCCCc1ccccc1	-0.04	0.680624	0.117266	0.353016	0.0533139	0.169162	0.141696	0.0553033	0.0342752
O	COc1cc(c(c(c1O)OC)Cl)C=O	-7.78	-7.96416	-7.72995	-9.04146	-7.71552	-6.5358	-8.95116	-9.1798	-8.6447
O	c1cc(cc(c1)C(F)(F)F)C(F)(F)F	1.07	0.333986	0.788245	0.63736	1.64207	0.561493	1.06732	0.823056	1.43123
O	c1ccc(cc1)Cn2ccnc2	-7.63	-8.44566	-8.93401	-8.75278	-9.54771	-8.60003	-7.14794	-8.73995	-9.15296
O	c1ccc2c(c1)cccc2N	-7.28	-6.21354	-6.76005	-6.19104	-6.20224	-6.41617	-6.62889	-6.64441	-6.27503
O	CCOC(=O)CC(=O)OCC	-6	-5.91566	-4.8097	-5.19426	-5.87283	-5.08556	-4.82662	-4.53536	-5.7895
O	CC(=O)C1CC1	-4.61	-4.73099	-4.62322	-4.09145	-4.52559	-4.42791	-4.48327	-4.22941	-4.35508
O	c1cc[nH]c1	-4.78	-5.72303	-5.91996	-5.52615	-5.71353	-5.98796	-5.91226	-5.95423	-6.86801
O	c1cc(c(cc1c2ccc(cc2F)F)C(=O)O)O	-9.4	-10.027	-12.5343	-9.9082	-11.049	-8.93388	-10.5032	-9.34383	-10.6266
O	CC1CCC(CC1)C	2.11	2.03749	2.1687	2.0555	2.05392	2.24248	2.37188	2.18582	1.92002
O	C1CCC(CC1)O	-5.46	-5.47488	-5.93026	-5.31186	-5.48342	-5.47606	-5.3046	-5.63537	-5.47552
O	CN(C)CCC=C1c2ccccc2CCc3c1cccc3	-7.43	-8.34479	-7.8363	-7.75373	-7.3714	-7.12156	-7.84139	-7.62841	-6.44313
O	c1cc(ccc1O)F	-6.19	-6.2639	-6.05591	-5.82524	-6.02479	-5.92962	-6.12369	-6.29584	-6.10381
O	c1ccc(c(c1)N)Cl	-4.91	-5.21914	-4.80518	-4.98031	-5.41693	-5.51625	-5.02127	-4.51956	-4.79901
O	Cc1ccc(c(c1)C)C	-0.86	-1.26613	-1.0839	-1.0102	-0.880423	-0.991713	-1.17484	-0.94163	-1.17181
O	CCc1ccccc1C	-0.85	-0.926414	-0.940433	-0.501164	-0.731943	-0.718389	-0.599089	-0.781382	-0.968848
O	C[C@@H]1CC[C@H](CC1=O)C(=C)C	-3.75	-4.01887	-3.58542	-3.82281	-3.6757	-3.79442	-3.12479	-4.08894	-4.51272
O	c1ccc(cc1)c2ccccc2	-2.7	-2.89747	-2.62869	-2.53704	-2.605	-2.89151	-2.32906	-2.83222	-2.67216
O	Cc1cccc(c1C)O	-6.16	-6.06072	-5.85642	-5.73643	-5.83213	-5.89309	-6.18152	-5.67063	-4.45505
O	COP(=S)(OC)Oc1ccc(cc1)[N+](=O)[O-]	-7.19	-7.89387	-7.17069	-8.04772	-7.83027	-8.3366	-7.96109	-6.87837	-7.36198
O	CCOP(=S)(OCC)Oc1ccc(cc1)[N+](=O)[O-]	-6.74	-7.05112	-7.35346	-6.81191	-7.32421	-7.27404	-6.36541	-7.21026	-6.89103
O	CCN(CC)c1c(cc(c(c1[N+](=O)[O-])N)C(F)(F)F)[N+](=O)[O-]	-5.66	-9.1651	-7.22145	-7.5398	-6.44193	-7.04329	-8.332	-9.83542	-6.49256
O	CSC	-1.61	-1.06844	-1.58146	-1.10695	-1.902	-1.23745	-1.39342	-1.72693	-1.12801
O	C[C@@H](c1cccc(c1)C(=O)c2ccccc2)C(=O)O	-10.78	-11.222	-11.071	-10.7172	-12.0109	-11.7265	-11.9186	-11.691	-11.0871
O	C1CCC(C1)O	-5.49	-5.55752	-5.53165	-5.59253	-5.66765	-5.33808	-5.54182	-6.36163	-5.77495
O	CCCCC(=O)OC	-2.56	-2.26156	-2.63033	-2.52509	-2.70535	-2.67953	-2.34912	-2.44308	-2.48001
O	CCCC(=C)C	1.47	1.47447	1.53665	1.74052	1.42125	1.95157	1.59221	1.78201	1.67889
O	C[C@@H](c1ccc(c(c1)F)c2ccccc2)C(=O)O	-8.42	-9.18288	-8.70872	-8.77587	-9.11895	-8.04258	-9.12386	-9.00595	-9.01676
O	CCCN(CCC)c1c(cc(cc1[N+](=O)[O-])S(=O)(=O)C)[N+](=O)[O-]	-7.98	-11.0859	-10.2035	-10.5186	-9.71704	-9.05651	-10.6723	-9.16873	-12.347
O	C=CCl	-0.59	-0.119696	-0.100812	-0.0958479	-0.527268	0.0790607	-0.371688	-0.665203	0.1078
O	Cc1ccc(cc1)C(=O)N(C)C	-9.76	-9.54098	-9.24387	-8.64087	-8.8622	-8.49482	-8.847	-9.05926	-8.98065
O	CCCC(=O)CCC	-2.92	-2.94435	-2.79038	-2.6573	-2.86913	-3.09234	-2.86635	-2.85123	-2.93412
O	COC(=O)c1ccccc1	-3.92	-3.82684	-4.05957	-4.04272	-4.04388	-3.90748	-3.53174	-3.87336	-4.05717
O	Cc1ccc(cc1)C=O	-4.27	-3.87752	-3.89045	-3.72342	-3.91286	-3.91732	-4.00266	-3.74143	-4.14665
O	CCCC(=O)OCCC	-2.28	-2.43337	-2.44774	-2.3565	-2.20038	-2.03249	-2.13105	-2.44906	-2.47408
O	C1CNCCN1	-7.4	-8.48002	-8.77688	-9.96528	-8.98103	-8.29443	-7.66619	-8.20928	-8.64507
O	CCOP(=S)(OCC)S[C@@H](CCl)N1C(=O)c2ccccc2C1=O	-5.74	-9.01032	-9.54727	-10.071	-8.95314	-10.3391	-12.0122	-10.3584	-8.28262
O	CCOCCO	-6.69	-6.70121	-6.66094	-6.72052	-6.73094	-6.59892	-6.34484	-6.64385	-6.53211
O	CCC(C)CC	2.51	2.29156	2.30023	2.40517	2.41574	2.3131	2.53203	2.33653	2.76066
O	Cc1cnccn1	-5.51	-6.49569	-6.06411	-6.27308	-7.16958	-5.96465	-6.50375	-5.63332	-6.33174
O	CCC[N+](=O)[O-]	-3.34	-3.03844	-3.27084	-3.13434	-3.27628	-3.39195	-3.31512	-3.89712	-3.34183
O	Cc1cc(cc(c1)C)C	-0.9	-0.721716	-0.906615	-0.905688	-1.07002	-0.605097	-0.828211	-0.812841	-1.03094
O	c1c(c(=O)[nH]c(=O)[nH]1)F	-16.92	-16.9531	-16.0939	-15.0509	-16.5343	-16.2354	-14.977	-17.2388	-15.1257
O	CCO	-5	-5.00194	-5.08976	-5.31281	-5.48487	-5.14992	-5.50757	-5.16855	-5.19161
O	Cc1ccc(c2c1cccc2)C	-2.82	-2.78812	-2.79704	-2.27227	-2.36369	-2.22765	-2.4122	-2.50429	-2.54737
O	c1c2c(cc(c1Cl)Cl)Oc3cc(c(cc3O2)Cl)Cl	-3.37	-4.09769	-3.65345	-3.68507	-3.79772	-3.32162	-2.04879	-3.41285	-4.05011
O	c1cc(c(c(c1)Cl)C#N)Cl	-4.71	-3.7471	-3.79285	-3.22323	-3.54805	-3.05176	-3.24154	-3.51003	-3.54253
O	CCOC=O	-2.56	-2.52344	-2.6586	-2.61549	-2.68383	-2.62791	-2.50528	-2.48404	-2.66987
O	c1c(c(cc(c1Cl)Cl)Cl)Cl	-1.34	-1.78755	-2.13206	-1.499	-1.62844	-2.03218	-1.6983	-3.13548	-1.56886
O	CCOC(OCC)Oc1ccccc1	-5.23	-4.2726	-3.68477	-3.42813	-3.55639	-3.84613	-4.06954	-3.63139	-3.83486
O	c1cc(cc(c1)O)[N+](=O)[O-]	-9.62	-8.83788	-8.50375	-9.31108	-8.93812	-7.3779	-8.34489	-10.1253	-8.33258
O	CCCCCCCCO	-4.09	-4.14791	-4.1922	-3.97615	-3.99599	-4.20555	-3.74888	-4.03336	-3.90681
O	CCC=C	1.38	1.30821	1.40336	1.32285	1.06216	1.55417	1.3613	1.27964	1.36168
O	C(Cl)(Cl)(Cl)Cl	0.08	-0.464232	-0.14537	-0.298529	0.00291113	0.348598	-0.043936	-0.631302	-0.0566013
O	c1ccc(cc1)CCO	-6.79	-6.4926	-6.53201	-6.56331	-6.58402	-6.44642	-6.20118	-6.5339	-6.62258
O	CN(C)C(=O)Nc1ccccc1	-9.13	-11.0282	-9.22879	-10.5339	-8.38711	-9.72483	-9.47632	-11.2687	-11.2249
O	CSSC	-1.83	-0.693934	-1.71363	-0.809608	-1.43116	-2.40754	-1.15621	-2.5227	-1.65384
O	C1C=CC[C@@H]2[C@@H]1C(=O)N(C2=O)SC(Cl)(Cl)Cl	-9.01	-5.57529	-6.76855	-6.98307	-7.045	-6.63436	-5.95361	-6.56597	-8.22499
O	CC(=O)OCC(COC(=O)C)OC(=O)C	-8.84	-8.93334	-8.8639	-9.15548	-8.10646	-7.72061	-8.9271	-8.74181	-9.31778
O	COC	-1.91	-1.84666	-2.16737	-1.87777	-1.92262	-1.80034	-1.87215	-2.43669	-2.07021
O	CCCCCC	2.48	2.24295	2.10045	2.33392	2.27897	2.26719	2.1969	2.25854	2.39673
O	C(CBr)Br	-2.33	-1.97577	-2.18815	-2.23393	-2.21836	-1.72954	-1.83211	-1.96634	-2.1151
O	C(C(Cl)(Cl)Cl)(Cl)Cl	-1.23	-0.880312	-1.30511	-1.435	-1.77275	-1.29318	-1.59609	-1.18564	-1.56133
O	c1c(c(=O)[nH]c(=O)[nH]1)C(F)(F)F	-15.46	-10.5393	-15.9476	-15.8784	-15.4873	-13.7836	-14.2299	-16.0128	-12.4639
O	Cc1cccc(c1N)C	-5.21	-4.47281	-4.59312	-4.91693	-5.1351	-4.53827	-5.20581	-5.91512	-4.65946
O	CCCOC(=O)C	-2.79	-2.76561	-2.74474	-2.67619	-2.73494	-2.75983	-2.84323	-2.76631	-2.65
O	c1ccc2c(c1)cccn2	-5.72	-5.4668	-5.41772	-4.5969	-5.4926	-5.07931	-5.57501	-5.72553	-5.17351
O	CCS	-1.14	-1.45332	-1.2229	-1.5135	-1.2443	-1.51585	-2.11946	-1.33214	-1.73726
O	CCSSCC	-1.64	-1.79969	-2.04565	-1.81259	-2.01156	-2.32378	-0.864029	-2.17998	-2.26783
O	c1ccsc1	-1.4	-1.39617	-1.62744	-0.899294	-1.31701	-1.21396	-1.59865	-1.62076	-1.52457
O	CCc1cccc2c1cccc2	-2.4	-2.35862	-2.04725	-1.97366	-2.35444	-2.37135	-2.37825	-2.46826	-2.20458
O	CCCC(=O)C	-3.52	-3.15493	-3.28893	-3.01766	-3.26739	-3.15115	-3.22782	-3.13198	-3.32033
O	c1c(c(c(c(c1Cl)Cl)Cl)Cl)c2c(cc(c(c2Cl)Cl)Cl)Cl	-4.61	-2.62222	-3.52252	-2.8514	-3.40536	-3.82594	-3.3313	-2.67935	-3.87964
O	CCC[N@@](CC1CC1)c2c(cc(cc2[N+](=O)[O-])C(F)(F)F)[N+](=O)[O-]	-2.45	-3.74722	-4.32917	-2.70027	-4.72871	-4.57489	-3.86532	-3.02839	-4.24386
O	CC(=O)O	-6.69	-7.10761	-7.48591	-6.91649	-7.57554	-7.43499	-7.53786	-7.99109	-7.84674
O	CC=O	-3.5	-3.4429	-3.26956	-3.43418	-3.55113	-3.67491	-3.38033	-3.70421	-3.64802
O	c1cc(cc(c1)[N+](=O)[O-])N	-8.84	-8.96325	-9.02349	-9.0456	-8.51994	-7.24606	-9.06857	-8.416	-8.45715
O	CCCCC#C	0.29	0.242568	0.269016	0.403908	0.323444	0.290014	0.420267	0.397771	0.395724
O	COc1ccccc1N	-6.12	-7.27809	-6.20425	-7.08491	-6.53411	-6.92937	-6.92778	-6.99103	-7.08823
O	c1ccc(cc1)O	-6.6	-6.14227	-5.88569	-6.0374	-6.38518	-6.0711	-5.84527	-6.51909	-6.19275
O	CCC#N	-3.84	-3.78646	-3.66789	-3.89851	-3.90859	-3.98038	-3.52439	-4.39817	-3.90191
O	c1ccc2c(c1)cccc2O	-7.67	-5.13263	-6.11084	-6.5133	-5.71716	-6.86529	-6.53636	-6.35924	-5.44347
O	CCCCOC(=O)C	-2.64	-2.6329	-2.43559	-2.49135	-2.62675	-2.55593	-2.55303	-2.52784	-2.42968
O	CC(C)(/C=N\OC(=O)NC)SC	-9.84	-7.82587	-8.36966	-8.73267	-7.86948	-7.83516	-8.89952	-10.5213	-8.64591
O	Cc1ccccc1O	-5.9	-5.77516	-5.77262	-5.44877	-5.96293	-6.09501	-5.5094	-5.91614	-6.18399
O	CC(C)C=O	-2.86	-2.97764	-2.99944	-3.06672	-2.98304	-3.0244	-3.24096	-2.88018	-3.09626
O	CCC(=O)N	-9.4	-9.5116	-9.42485	-9.34025	-9.21657	-9.53682	-9.23531	-8.62987	-10.0663
O	CCCBr	-0.56	-0.135861	-0.294	-0.315746	-0.537089	-0.55135	-0.602918	-0.346994	-0.42335
O	CC(C)Cl	-0.25	-0.295951	-0.136744	0.00747865	-0.470196	-0.224082	-0.147159	-0.243949	-0.12713
O	C(CCl)CCl	-1.89	-1.93803	-2.2393	-2.20272	-2.23065	-2.20813	-2.17459	-2.12098	-1.90545
O	c1cc(ccc1[N+](=O)[O-])O	-10.64	-9.88604	-8.60775	-8.87056	-9.20242	-8.28407	-8.88047	-10.3066	-8.48928
O	C[C@@H](CCl)Cl	-1.27	-1.33169	-1.17779	-0.947049	-1.13481	-1.41672	-1.2518	-1.26122	-1.12132
O	c1cc(ccc1N)Cl	-5.9	-6.20936	-6.46772	-5.95175	-5.94372	-6.06991	-5.60365	-6.84027	-6.46877
O	c1ccc2c(c1)C(=O)c3cccc(c3C2=O)N	-9.44	-8.99467	-6.82943	-9.92228	-8.89859	-8.86629	-7.14664	-7.65101	-8.48512
O	Cc1cccnc1C	-4.82	-4.77533	-4.6222	-4.40428	-4.59167	-4.59131	-4.85428	-4.66078	-4.56373
O	c1cnccc1C#N	-6.02	-7.80789	-7.63092	-7.68682	-7.0211	-7.59577	-6.53847	-8.20811	-8.00429
O	CCOP(=S)(OCC)SCSCC	-4.37	-4.19019	-3.70773	-4.37957	-4.81668	-4.43887	-4.43314	-3.88284	-4.50027
O	CC(=O)C1CCCCC1	-3.9	-3.65323	-3.75338	-3.62402	-3.93197	-3.83212	-3.85272	-3.96313	-3.68037
O	Cc1ccccc1C=O	-3.93	-4.66536	-3.91028	-3.10292	-2.97896	-3.4877	-3.21284	-4.48814	-3.51663
O	CC(=O)c1ccncc1	-7.62	-7.89204	-7.78456	-7.2792	-6.79879	-7.48853	-7.52742	-7.95616	-6.79334
O	c1c2c(cc(c1Cl)Cl)Oc3c(c(c(c(c3Cl)Cl)Cl)Cl)O2	-3.71	-5.18901	-3.92697	-4.60004	-3.2361	-3.75728	-3.03165	-4.56244	-4.51065
O	CC(=O)C	-3.8	-3.85483	-3.97023	-3.28222	-3.41011	-3.87184	-3.73944	-3.72867	-3.84073
O	CC(=C)C	1.16	1.44859	0.827763	1.42905	0.916445	1.03657	0.495812	1.21316	1.10837
O	c1cc(c(cc1Cl)c2cc(c(c(c2)Cl)Cl)Cl)Cl	-3.61	-2.77418	-2.93196	-2.62624	-2.76411	-2.95816	-2.67086	-2.60028	-2.87177
O	CCCCC[N+](=O)[O-]	-2.82	-3.50451	-2.43759	-2.67264	-2.87163	-2.99343	-2.91455	-2.71557	-2.76297
O	CCC/C=C/C=O	-3.68	-3.86204	-3.61799	-3.7964	-3.61757	-3.60587	-3.67606	-3.67892	-3.62115
O	CN(C)C(=O)c1ccc(cc1)[N+](=O)[O-]	-11.95	-13.0939	-12.737	-12.417	-11.503	-13.0461	-11.7176	-12.4099	-12.5365
O	C1CCOC1	-3.47	-3.283	-3.30081	-3.2939	-3.17462	-3.20789	-3.38074	-3.50902	-3.26807
O	CCCCCCCC	2.88	2.59952	2.70742	2.76163	2.2738	2.67765	2.75814	2.76371	3.07465
O	CCCN(CCC)c1c(cc(cc1[N+](=O)[O-])C(F)(F)F)[N+](=O)[O-]	-3.25	-1.93504	-3.21158	-1.63137	-2.20651	-1.23534	-1.95571	-2.08866	-3.01585
O	CC(=CCC[C@](C)(C=C)OC(=O)C)C	-2.49	-1.72655	-2.50265	-1.46476	-2.22698	-1.97341	-1.59109	-2.01304	-2.26471
O	C[C@@H](CCO[N+](=O)[O-])O[N+](=O)[O-]	-4.29	-4.56414	-5.13483	-5.184	-5.25464	-4.55739	-4.7602	-5.99173	-4.83548
O	CC(C)OC(C)C	-0.53	-0.862316	-0.646029	-0.813437	-1.20522	-0.968924	-1.01089	-1.10776	-0.790089
O	CCCCC(C)C	2.93	2.58124	2.6798	2.71219	2.33466	2.52262	2.58181	2.66004	3.02326
O	c1(c(c(c(c(c1Cl)Cl)Cl)Cl)Cl)N(=O)=O	-5.22	-3.97478	-3.60796	-3.22178	-2.6736	-2.99719	-4.25238	-4.57266	-3.903
O	[C@@H](C(F)(F)F)(Cl)Br	-0.11	-0.38785	-0.329451	-0.224878	-0.317469	-0.0983138	0.528821	-0.292553	-0.0143419
O	CCCCOCCCC	-0.83	-0.255008	-0.667691	-0.450584	-0.58084	-0.723764	-0.576644	-0.387516	-0.483872
O	CCCCCC1CCCC1	2.55	2.70735	2.5698	2.34195	2.63108	2.65604	2.58931	2.43618	2.24742
O	CC(C)CC(C)C	2.83	2.47326	2.74132	2.90949	2.77478	2.8484	2.64171	2.72473	2.68071
O	Cc1ccc(nc1)C	-4.72	-4.99514	-4.93062	-4.46604	-4.48453	-4.65416	-4.95367	-4.76477	-4.52669
O	C/C=C/C=O	-4.22	-3.59283	-3.89632	-3.54871	-3.57439	-4.19483	-4.24563	-4.0323	-3.97276
O	CCC[C@H](C)CC	2.71	2.73047	2.67102	2.8089	2.73802	2.69718	2.77921	2.75106	2.7306
O	c1cc(c(c(c1)Cl)c2c(cc(cc2Cl)Cl)Cl)Cl	-1.96	-2.39107	-2.03223	-2.90106	-2.41381	-2.3814	-2.41537	-2.6387	-3.15039
O	c1ccc(cc1)O[C@@H](C(F)F)F	-1.29	-2.27853	-1.3696	-2.07802	-1.23426	-2.13191	-2.82644	-1.53101	-1.34371
O	COCCOC	-4.84	-3.61744	-4.05415	-4.05119	-4.41766	-3.71509	-3.80708	-4.22736	-4.00174
O	CC[C@H](C)c1ccccc1	-0.45	-0.291584	-0.121514	0.161738	-0.0610224	0.0168933	0.18971	0.07692	-0.103129
O	c1ccc(cc1)CCCO	-6.92	-6.86293	-7.04994	-6.91143	-6.8943	-6.94272	-7.02311	-7.06227	-6.95824
O	CC[C@@H](C)c1cc(cc(c1O)[N+](=O)[O-])[N+](=O)[O-]	-6.23	-9.33967	-6.44323	-6.80432	-7.19996	-6.92678	-6.14485	-6.10813	-7.69228
O	COc1ccc(cc1)C(=O)OC	-5.33	-5.53313	-5.86529	-5.59772	-5.46067	-5.57219	-4.97498	-6.41157	-5.2352
O	CCC(=O)Nc1ccc(c(c1)Cl)Cl	-7.78	-7.95601	-6.72119	-6.78034	-5.74293	-6.76472	-6.93148	-7.37472	-5.77222
O	C[C@@H](c1ccc2cc(ccc2c1)OC)C(=O)O	-10.21	-10.6436	-10.7848	-10.3902	-10.3317	-10.5994	-10.4569	-10.5367	-10.9992
O	C1(C(C(C1(F)F)(F)F)(F)F)(F)F	3.43	1.54249	1.73587	1.22291	6.03629	2.54212	3.26516	1.90141	3.03701
O	CC(C)CCOC(=O)C	-2.21	-2.62246	-2.1066	-1.88292	-2.2984	-2.19671	-1.95241	-2.18325	-2.29763
O	CCCCCCCl	0	0.310432	0.202674	0.205947	0.257544	0.216941	0.165405	0.292649	0.200241
O	CC(C)CC(=O)C	-3.05	-3.01447	-3.11019	-2.8224	-2.92331	-3.22087	-3.01921	-2.85564	-2.96492
O	CCCCCC=O	-2.81	-2.49517	-2.6298	-2.81001	-2.81321	-2.73354	-2.5836	-2.80936	-2.70177
O	c1cc(cc(c1)Cl)N	-5.82	-5.92298	-6.43747	-5.88749	-6.13837	-6.36806	-6.18347	-5.87513	-6.43946
O	C1COCCN1	-7.17	-6.9833	-7.60482	-8.728	-7.832	-7.26301	-7.07993	-7.03759	-7.57967
O	CCOC(C)OCC	-3.28	-2.78899	-3.35718	-2.56446	-2.71622	-2.85502	-3.29481	-3.38277	-3.21824
O	CCCC[N@](CC)c1c(cc(cc1[N+](=O)[O-])C(F)(F)F)[N+](=O)[O-]	-3.51	-2.45795	-2.79617	-2.41837	-3.01926	-1.5354	-2.13952	-2.83458	-3.48806
O	CS	-1.2	-1.81378	-1.84396	-1.0382	-1.29149	-1.58491	-2.72666	-1.57029	-1.70036
O	C1[C@@H]2[C@H](COS(=O)O1)[C@@]3(C(=C([C@]2(C3(Cl)Cl)Cl)Cl)Cl)Cl	-4.23	-6.87224	-6.30172	-6.58708	-9.24945	-5.84618	-6.57434	-6.1201	-8.99996
O	CC(=O)c1ccc(cc1)OC	-4.4	-6.40329	-6.68036	-6.09186	-7.04249	-6.75831	-6.369	-6.5214	-6.28988
O	C=CCO	-5.03	-4.90299	-4.69956	-4.92607	-4.68388	-4.86643	-4.88519	-5.15796	-4.6555
O	CCSC	-1.5	-1.6341	-1.72174	-1.52275	-2.07481	-1.6275	-1.55049	-1.54798	-1.36125
O	CCCCCOC(=O)C	-2.51	-2.25538	-2.40486	-2.22765	-2.31927	-2.39444	-2.17962	-2.68085	-2.32324
O	c1c(cc(c(c1Cl)Cl)Cl)Cl	-1.62	-1.53419	-1.54645	-1.57988	-1.4216	-1.59935	-1.44368	-1.2636	-1.7079
O	CC(=O)c1ccccc1	-4.58	-4.61183	-4.87449	-4.19784	-4.28597	-4.26425	-4.42177	-4.30773	-3.91992
O	CCCl	-0.63	-0.669989	-0.520165	-0.36453	-0.590033	-0.652202	-0.634521	-0.731534	-0.537411
O	CCCC1CCCC1	2.13	2.14327	2.12192	2.33348	1.65749	2.00987	2.22242	2.01744	2.52587
O	c1c(cc(cc1Cl)Cl)Cl	-0.78	-0.920912	-0.836994	-0.955361	-0.946994	-0.845943	-0.931882	-1.04706	-1.30242
O	CCCOC(=O)c1ccc(cc1)O	-9.37	-8.64206	-8.66039	-9.20593	-8.91627	-8.47764	-9.00666	-8.83885	-8.92297
O	c1cc(cc(c1)Cl)O	-6.62	-6.5483	-6.48428	-6.21973	-6.43121	-6.89821	-6.7763	-6.49423	-6.16087
O	CC(C)CCO	-4.42	-4.25751	-4.21876	-4.27878	-4.44624	-4.27661	-4.24599	-4.2876	-4.24389
O	CCCCCN	-4.09	-4.27024	-4.03221	-3.73442	-4.34833	-4.02808	-3.86239	-4.06096	-4.10611
O	Cc1c(c(=O)n(c(=O)[nH]1)C(C)(C)C)Cl	-11.14	-9.61564	-8.45022	-8.9642	-8.72989	-7.82168	-9.5058	-10.5372	-8.35486
O	CC(C)CCC(C)(C)C	2.93	2.98732	3.30293	3.11132	2.7295	3.19645	3.33106	3.45953	3.29103
O	CCCCOCCO	-6.25	-6.5124	-6.08917	-6.13466	-6.1984	-6.37298	-6.08462	-6.59361	-6.38951
O	C1[C@@H]2[C@H]3[C@@H]([C@H]1[C@H]4[C@@H]2O4)[C@@]5(C(=C([C@]3(C5(Cl)Cl)Cl)Cl)Cl)Cl	-4.82	-4.44697	-4.74294	-4.62007	-3.48116	-5.9863	-4.27618	-4.57266	-6.22943
O	c1ccc(cc1)C(=O)N	-11	-10.6745	-8.33913	-9.51392	-10.3092	-8.70347	-8.54552	-8.8257	-8.7563
O	CC(C)[N+](=O)[O-]	-3.13	-2.66125	-2.56423	-2.4635	-2.75282	-2.91834	-3.07811	-3.20968	-2.73565
O	C(C(CO)O)O	-13.43	-13.0757	-12.6544	-14.5607	-14.2265	-12.366	-13.0393	-12.8307	-12.757
O	CCCI	-0.53	-0.433419	-0.32662	-0.458374	-0.626525	-0.575639	-0.46438	-0.690196	-0.425795
O	COCCN	-6.55	-6.61296	-6.3308	-7.18051	-6.41628	-6.26263	-6.7422	-7.20346	-6.87401
O	C(C(Cl)(Cl)Cl)Cl	-1.43	-0.681254	-0.935866	-1.12397	-1.01146	-1.29453	-0.928865	-0.965216	-1.13428
O	CCC(=O)OC	-2.93	-3.32677	-3.05859	-2.81552	-3.24813	-2.89242	-2.76843	-2.81601	-2.96258
O	C1CCCC1	1.2	1.02845	1.04501	1.04984	0.933963	1.1218	1.1164	0.793005	1.28436
O	CCc1cccnc1	-4.59	-4.61929	-4.47841	-4.21708	-4.74037	-4.34163	-5.17647	-4.77155	-4.203
O	Cc1cc(cnc1)C	-4.84	-4.95081	-4.95799	-4.68498	-4.82471	-4.45673	-4.78054	-5.04229	-4.639
O	COCCO	-6.62	-7.03718	-6.99878	-7.31384	-7.21272	-6.67184	-7.07016	-7.5263	-6.95963
O	COC=O	-2.78	-2.89844	-2.98482	-2.8744	-3.00806	-3.07803	-2.83832	-2.84134	-2.90132
O	c1ccc2cc(ccc2c1)N	-7.47	-7.39616	-7.67603	-6.93591	-7.25856	-7.1912	-7.69817	-7.61138	-7.51609
O	Cc1c[nH]cn1	-10.27	-10.3212	-10.2927	-10.9964	-9.04398	-8.84638	-9.73333	-9.52821	-9.9479
O	Cc1cccc(c1)[N+](=O)[O-]	-3.45	-3.91854	-3.31223	-3.81589	-3.78116	-4.04821	-4.16054	-4.00253	-3.71843
O	C(CCCl)CCl	-2.32	-2.1079	-2.22692	-1.94971	-2.37249	-1.99314	-1.95577	-2.28207	-2.02557
O	CC(=O)CO[N+](=O)[O-]	-5.99	-5.93701	-5.23971	-5.18111	-5.69516	-5.4226	-5.01347	-5.33403	-4.87012
O	CC(C)(C)c1ccccc1	-0.44	-0.252417	0.00848246	0.0973682	-0.0452322	-0.265804	-0.445331	-0.286428	-0.241402
O	CCCCCC(=O)OC	-2.49	-2.79186	-2.19997	-2.24077	-2.1207	-2.3695	-2.30095	-2.5731	-2.22129
O	C[C@@H](C(F)(F)F)O	-4.16	-4.00877	-3.38549	-3.96292	-4.05826	-3.92206	-3.74074	-4.47312	-3.79637
O	CCCCCBr	-0.1	-0.176705	-0.137295	-0.00530875	-0.152928	-0.0258964	0.0352517	0.0286744	-0.0492755
O	CCCCCCC=C	1.92	2.50213	2.1675	1.9572	2.05923	2.13811	2.01373	1.98672	2.45372
O	CC1=CC(=O)[C@@H](CC1)C(C)C	-4.51	-2.80868	-3.57735	-2.807	-3.30865	-3.06908	-2.88457	-3.70458	-3.95422
O	CC(C)O	-4.74	-4.59435	-4.75892	-4.86531	-4.71593	-4.77461	-4.87962	-4.92283	-4.96553
O	CCCCCCN	-3.95	-3.97373	-3.83544	-3.70946	-4.06529	-3.8706	-3.9394	-4.06105	-3.9757
O	C(CO[N+](=O)[O-])CO[N+](=O)[O-]	-4.8	-5.61565	-5.30794	-5.85631	-5.72134	-5.44356	-4.77082	-5.13451	-5.84576
O	Cc1ccc(c(c1)C)O	-6.01	-5.98017	-6.07883	-5.60676	-5.88048	-5.90735	-5.35765	-6.62521	-5.90074
O	CCCCCO	-4.57	-4.54441	-4.58816	-4.5744	-4.74072	-4.60648	-4.67161	-4.47775	-4.58212
O	CCC[C@@H](C)O	-4.39	-4.28253	-4.02616	-3.92196	-3.97626	-3.91221	-3.94197	-4.29019	-4.2844
O	CCCC[C@@H](C)CC	2.97	3.1972	2.87346	2.93232	2.55752	2.76553	2.94509	2.79787	2.67629
O	C[C@@H](c1ccc(cc1)CC(C)C)C(=O)O	-7	-5.87087	-6.38472	-6.23171	-6.31201	-5.95099	-5.91706	-6.13182	-6.70024
O	CCOC(=O)C[C@H](C(=O)OCC)SP(=S)(OC)OC	-8.15	-9.25995	-8.73057	-6.64529	-8.01131	-8.84875	-9.21877	-9.4984	-9.15703
O	Cc1ccc(cc1C)O	-6.5	-6.49001	-6.71859	-6.74971	-6.79727	-6.1274	-6.08335	-7.00738	-6.48306
O	Cc1cc(ccc1Cl)O	-6.79	-6.83499	-6.7394	-6.3386	-6.45073	-6.45447	-6.92849	-6.97136	-6.69076
O	CCCC/C=C/C	1.68	1.95395	1.75198	1.22202	1.24076	1.68072	1.5692	1.55814	1.18995
O	CCCOCCC	-1.16	-1.15614	-1.16404	-0.903147	-1.03996	-1.02418	-1.04795	-0.745864	-1.32625
O	C[C@@H]1CC[C@H]([C@@H](C1)O)C(C)C	-3.2	-2.68828	-3.4102	-3.4493	-3.02621	-3.55517	-3.19543	-3.51028	-4.04398
O	CCNc1nc(nc(n1)SC)NC(C)(C)C	-6.68	-7.94216	-7.82047	-7.07966	-7.79008	-6.667	-8.13198	-7.67455	-6.98506
O	CC(C)CC(C)(C)C	2.89	3.24643	3.03471	2.82533	2.49174	2.95676	2.95683	2.7661	3.53792
O	CCCCC(=O)CCCC	-2.64	-2.23224	-2.22529	-2.47725	-2.73797	-2.42204	-2.39977	-2.61315	-2.32846
O	CCCCN(CC)C(=O)SCCC	-3.64	-5.98692	-4.64958	-4.66518	-4.68503	-4.12318	-5.07433	-4.26909	-5.05056
O	CCCCCC=C	1.66	1.88492	1.92208	1.99787	1.67534	1.97569	1.94162	1.86885	1.90355
O	CC(C)OC=O	-2.02	-2.05612	-2.19113	-2.54913	-2.25366	-2.25921	-2.46055	-2.40545	-2.23404
O	CC(OC(=O)C)OC(=O)C	-4.97	-6.30193	-5.92043	-5.78463	-5.83824	-5.44349	-5.5265	-6.05148	-5.20966
O	c1c(c(=O)[nH]c(=O)[nH]1)Cl	-17.74	-17.3159	-17.2242	-17.4402	-17.1116	-16.8363	-15.4154	-16.5972	-16.314
O	CC(=C)c1ccccc1	-1.24	-0.889612	-1.14812	-1.03281	-1.1289	-0.91267	-0.853906	-1.34079	-1.12598
O	CCC(C)C	2.38	2.07937	2.07957	2.03369	2.08893	2.07273	2.2357	2.10797	1.90541
O	CCCCO[N+](=O)[O-]	-2.09	-1.69758	-1.68035	-1.75079	-2.16313	-1.88126	-1.78649	-2.3369	-1.88001
O	c1ccc(cc1)Br	-1.46	-1.42028	-1.57808	-1.54446	-1.45857	-1.37671	-1.64811	-1.82792	-1.58721
O	CC(Cl)(Cl)Cl	-0.19	-0.517295	-0.52217	-0.405623	-0.75031	-0.391801	0.129092	0.000970542	-0.249889
O	CC(=C)[C@H]1CCC(=CC1)C=O	-4.09	-3.31167	-3.21636	-2.65931	-2.70205	-3.34442	-3.59407	-2.9224	-2.75923
O	Cc1ccccc1[N+](=O)[O-]	-3.58	-3.31014	-3.63535	-2.99088	-3.97438	-3.63466	-3.98711	-3.88794	-3.54181
O	CCCCCCCI	0.27	0.0984803	0.213519	0.290402	0.0743939	0.14863	0.181769	0.29962	0.558888
O	c1cc2ccc3cccc4c3c2c(c1)cc4	-4.52	-4.17549	-4.23335	-4.28401	-4.55603	-4.07838	-5.0037	-3.9128	-4.27884
O	CCCCCCl	-0.1	-0.032774	0.00302696	0.0470755	-0.0766814	0.0711228	0.106298	0.0781211	-0.053188
O	CC(C)COC(=O)C	-2.36	-2.83432	-2.3803	-2.45908	-2.49045	-2.48879	-2.35465	-2.28614	-2.17433
O	CCC(C)(C)C	2.51	2.62493	2.44151	2.44112	2.1126	2.39345	2.75348	2.4063	2.3497
O	c1cc(ccc1N)N(=O)=O	-9.82	-9.43971	-8.16621	-8.2834	-8.2642	-8.76598	-8.80786	-8.82768	-8.12788
O	COC(=O)CC#N	-6.72	-6.19258	-5.86346	-5.70795	-6.28099	-5.7288	-6.65321	-6.04728	-5.74436
O	COc1ccc(cc1)N	-7.48	-7.48111	-7.226	-7.5981	-7.53653	-7.67025	-7.22776	-7.46051	-7.82716
O	CC(C)Cc1ccccc1	0.16	-0.398223	-0.0876212	-0.156733	-0.17111	-0.196492	-0.11471	-0.207319	0.248344
O	c1ccc(cc1)c2c(cc(cc2Cl)Cl)Cl	-2.16	-2.46009	-2.6114	-2.24701	-2.45221	-2.56923	-2.43659	-2.58246	-2.65097
O	CN	-4.55	-3.803	-3.54875	-3.50694	-3.86562	-3.39936	-3.51519	-3.33137	-3.34547
O	c1ccc(c(c1)O)Cl	-4.55	-3.77554	-5.2718	-4.86964	-4.96627	-5.33172	-5.05984	-5.08077	-4.96969
O	c1ccc2c(c1)C(=O)c3ccc(cc3C2=O)N	-11.53	-10.7535	-7.45389	-9.22161	-11.1036	-10.8492	-11.208	-8.55375	-10.3645
O	C(=C\Cl)\Cl	-1.17	-0.995809	-0.875492	-0.631371	-0.751409	-0.869136	-0.821393	-0.931461	-0.740718
O	CCCCC(=O)C	-3.28	-3.12582	-3.19821	-3.02654	-3.20997	-3.12875	-3.09679	-3.04974	-3.26512
O	C(CO[N+](=O)[O-])O[N+](=O)[O-]	-5.73	-4.24143	-5.09391	-5.26336	-5.71696	-5.02378	-4.52396	-5.76846	-5.25365
O	c1ccc(c(c1)O)F	-5.29	-3.29778	-4.82969	-3.03661	-4.81574	-3.16838	-3.20155	-4.52273	-3.18082
O	Cc1c(nc(nc1OC(=O)N(C)C)N(C)C)C	-9.41	-13.3866	-13.0943	-11.2263	-14.7279	-12.0968	-13.9616	-14.5354	-13.8292
O	C=Cc1ccccc1	-1.24	-1.07204	-1.17358	-1.17543	-1.1159	-1.1392	-1.31272	-1.39814	-1.14368
O	CCOP(=O)(OCC)OCC	-7.5	-5.77107	-6.52951	-5.00916	-6.71894	-5.74893	-5.71391	-6.58578	-6.48477
O	C(C(F)(F)F)O	-4.31	-4.25414	-4.33907	-4.04236	-4.00832	-4.18022	-3.70633	-4.81226	-3.76802
O	CCCCOC[C@H](C)O	-5.73	-5.74716	-6.33755	-6.09395	-6.00672	-5.64367	-5.83932	-5.72313	-6.3327
O	CCCO	-4.85	-5.32574	-5.38659	-5.1351	-4.81077	-5.23463	-4.84505	-5.18415	-5.10096
O	Cc1ccccc1C	-0.9	-0.988237	-0.885937	-0.886648	-0.984629	-0.918015	-0.968904	-1.0878	-1.21935
O	CC(C)(C)C	2.51	2.10066	1.80722	1.90974	1.96665	2.04775	1.91297	2.25934	1.90403
O	CCCC#C	0.01	0.0812066	0.215349	0.162472	0.267298	0.170649	0.227458	0.219293	0.135906
O	c1ccc2c(c1)C(=O)NC2=O	-9.61	-7.66793	-14.2517	-15.2053	-14.7795	-14.23	-11.7054	-14.1774	-8.40341
O	CCCCI	-0.25	-0.391188	-0.281743	-0.166391	-0.363026	-0.383814	-0.208613	-0.408934	-0.11465
O	Cc1ccc(cc1)O	-6.13	-6.29963	-6.37094	-6.49977	-6.35449	-6.65667	-6.51553	-6.33061	-6.4534
O	CC(C)I	-0.46	-0.514213	-0.741499	-0.606775	-0.266618	-0.436806	-0.443227	-0.712951	-0.503459
O	COc1ccccc1O	-5.94	-5.58919	-5.68925	-5.69784	-6.14718	-6.19256	-5.57897	-6.30178	-5.89526
O	C1CC=CC1	0.56	-0.0923037	0.0575349	0.0469086	0.276172	0.316815	-0.104806	0.00541462	0.328614
O	C[C@H](C(F)(F)F)O	-4.2	-3.94407	-3.38549	-3.96292	-4.0609	-3.2765	-3.74074	-4.03123	-3.78361
O	CCCN	-4.39	-4.74043	-4.83893	-4.39017	-4.51799	-4.41879	-4.58091	-4.30033	-4.60336
O	c1ccc(c(c1)[N+](=O)[O-])O	-4.58	-7.74614	-5.75044	-5.8376	-6.63491	-5.82626	-6.01885	-6.79836	-7.03244
O	Cc1cccc2c1cccc2	-2.44	-2.56441	-2.7024	-2.38717	-2.3976	-2.2189	-2.61204	-2.53393	-2.53198
O	c1(c(c(c(c(c1Cl)Cl)Cl)Cl)Cl)Cl	-2.33	-2.18238	-2.24994	-2.2925	-2.33448	-3.0725	-1.70153	-2.28656	-2.29104
O	CCCCC/C=C/C=O	-3.43	-3.13813	-3.36463	-2.76934	-2.73534	-2.77859	-2.92482	-3.2019	-3.09003
O	CCCCCCC#C	0.71	0.672787	0.668887	0.679474	0.755342	0.618443	0.82546	0.564094	0.532226
O	CCOP(=S)(OCC)Oc1cc(nc(n1)C(C)C)C	-6.48	-4.53975	-4.20052	-4.31067	-4.87372	-4.83962	-4.84101	-5.47293	-4.37492
O	CCCCCCCC(=O)OC	-2.04	-1.97798	-1.94052	-1.66785	-2.17812	-1.97	-1.75991	-2.03408	-1.94151
O	C1CCNC1	-5.48	-5.34941	-5.37896	-5.26836	-5.10296	-5.2722	-5.33665	-5.38116	-5.75943
O	c1cc(ccc1C=O)O	-8.83	-9.62905	-9.93929	-9.2167	-9.23505	-9.25457	-9.99741	-9.63739	-9.69667
O	CCCCCCCCl	0.29	0.125583	0.252828	0.456808	0.460406	0.352134	0.462061	0.53357	0.39826
O	C1COCCO1	-5.06	-4.57352	-4.40139	-4.4431	-4.68451	-4.10078	-5.37918	-4.8055	-4.66214
CCC(C)O	O=O	0.914138	0.955354	0.889793	1.10301	1.01493	1.01614	0.991822	1.04594	1.21264
CCC(C)O	N#N	1.22777	1.32129	1.19352	1.17134	1.29608	1.3136	1.22757	1.42366	1.47821
CCC(C)O	[C-]#[O+]	1.05043	1.07319	0.988066	1.02421	1.19961	1.12074	0.76601	0.943777	0.82827
CCC(C)O	C(=O)=O	-0.327466	-0.297135	-0.544515	-0.57781	-0.442892	-0.375463	-0.577993	-0.423269	-0.503327
CCC(C)O	C	0.422939	0.357059	0.603128	0.522669	0.401068	0.38688	0.376884	0.393725	0.44333
CCC(C)O	CC	-0.613884	-0.660524	-0.674071	-0.442693	-0.523894	-0.608142	-0.711745	-0.667548	-0.563913
CCC(C)O	CC(C)C	-1.78723	-1.75911	-1.81646	-1.77793	-1.72539	-1.69736	-1.7525	-1.81694	-1.81034
CCC(C)O	CCCCC	-2.64671	-2.54316	-2.71054	-2.55281	-2.72784	-2.52814	-2.58032	-2.8634	-2.69515
CCC(C)O	C1CCCCC1	-3.64272	-3.73148	-3.56695	-3.46615	-3.63115	-3.8627	-3.61794	-3.78112	-3.61207
CCC(C)O	C=C	-0.436545	-0.408176	-0.48788	-0.486007	-0.433094	-0.455794	-0.469712	-0.463529	-0.580237
CCC(C)O	CC=C	-1.32324	-1.32438	-1.31891	-1.3122	-1.34889	-1.28643	-1.364	-1.45283	-1.35674
CCC(C)O	C/C=C/C	-2.1283	-2.1475	-2.18671	-2.12977	-2.15278	-2.25704	-2.08455	-2.10338	-2.15501
CCC(C)O	C/C=C\C	-2.21017	-2.21873	-2.18671	-2.12715	-2.14496	-2.02919	-2.17548	-2.26779	-2.22282
CCC(C)O	C=CC=C	-2.07365	-2.11332	-2.06679	-1.94704	-2.12949	-2.18974	-2.14859	-2.0371	-2.08733
CCC(C)O	C(F)(F)(F)F	1.00961	1.16858	1.06333	1.05872	1.26432	1.24889	1.21237	0.979188	1.23273
CCC(C)O	CCCl	-2.41472	-2.51546	-2.40784	-2.44703	-2.46441	-2.39228	-2.45756	-2.44417	-2.43072
CCC(C)O	CC(F)F	-1.32324	-1.51748	-1.16681	-1.3059	-1.29167	-1.30253	-1.4627	-1.384	-1.36873
CCC(C)O	COC	-2.10109	-2.09015	-2.22693	-2.29335	-2.21691	-2.05239	-2.09216	-2.15867	-2.2151
CCC(C)O	CCCOCCC	-4.14729	-4.15002	-3.93394	-4.13988	-4.12233	-4.21193	-3.89308	-4.03074	-4.13709
CCC(C)O	CC(C)OC(C)C	-3.75179	-3.75724	-3.80094	-3.88673	-3.80953	-3.47913	-3.44811	-3.62772	-3.4815
CCC(C)O	CCC(=O)C	-4.16113	-4.04301	-4.20308	-4.08905	-4.2733	-4.15192	-3.93852	-4.09563	-4.03914
CCC(C)O	CCCC#N	-4.57023	-4.79491	-4.57966	-4.87477	-4.62624	-4.63022	-4.77347	-4.6304	-4.68327
CCC(C)O	CCN(CC)CC	-4.81583	-4.76983	-4.70393	-4.22056	-4.78384	-4.50569	-4.45283	-4.8827	-4.40677
CCC(C)O	CO	-4.48836	-4.15948	-4.3092	-4.26257	-4.42415	-4.50311	-4.15143	-4.24791	-4.29463
CCC(C)O	CCCCO	-6.09825	-6.07691	-6.09254	-6.13487	-6.29839	-6.13203	-6.07131	-6.01788	-6.33054
CCC(C)O	FS(F)(F)(F)(F)F	0.259206	0.0395644	0.123986	-0.0677989	0.307921	0.26719	0.315741	0.310421	0.236353
CCC(C)O	c1ccccc1	-3.77901	-3.68348	-3.91794	-3.89551	-3.83288	-4.02183	-3.77816	-4.16527	-3.74976
CCC(C)O	c1ccc(cc1)Cl	-5.08864	-5.10721	-4.79456	-4.91387	-4.72614	-5.20445	-4.8933	-5.32969	-5.04254
CCC(C)O	c1ccncc1	-5.63449	-5.40965	-5.28957	-5.78186	-5.41577	-5.45822	-5.29063	-5.38492	-5.24272
CCC(C)O	CCC=C	-1.99178	-2.0563	-1.92498	-1.89162	-1.96169	-2.0804	-1.87005	-2.0927	-2.02571
CCC(C)O	CC(=C)C	-1.99178	-2.01155	-2.03663	-1.96931	-2.02619	-2.05907	-1.98718	-1.97155	-2.03799
CCC(C)O	CCCCCl	-3.72435	-3.82879	-3.70389	-3.67488	-3.66035	-3.61841	-3.63033	-3.80194	-3.91065
CCC(C)O	CC(C)CO	-5.94812	-5.93095	-5.7022	-5.69571	-5.71105	-5.62431	-5.91066	-5.82547	-5.61133
CCC(C)O	CCC(C)O	-5.57984	-5.63576	-5.63128	-5.60808	-5.75218	-5.51524	-5.75727	-5.62511	-5.68668
CCC(C)O	CCCCBr	-4.18834	-4.19799	-4.17517	-4.08354	-4.13852	-4.23916	-4.01468	-4.31177	-4.20023
CCC(C)O	Cc1ccccn1	-6.00278	-6.09694	-5.90754	-6.36168	-6.14033	-5.94528	-5.92769	-5.92577	-6.11592
CCC(C)O	CCCCCCCCCCCCCCCCCCCCCCC	-14.093	-13.3888	-13.5015	-13.757	-13.3672	-13.1203	-13.3195	-13.8151	-13.2429
CCC(CC)O	CCC	-1.33708	-1.29042	-1.47384	-1.16662	-1.32602	-1.26961	-1.33895	-1.25258	-1.41578
CCC(CC)O	CCCC	-2.07365	-2.02032	-2.19829	-1.99504	-1.97325	-2.09146	-1.78195	-2.14507	-1.96062
CCC(CC)O	CC(C)C	-1.82805	-1.7376	-1.74833	-1.72544	-1.71595	-1.73309	-1.6638	-1.88359	-1.81701
CCC(CC)O	CC=C	-1.30963	-1.42751	-1.34409	-1.37668	-1.32235	-1.39486	-1.3379	-1.58405	-1.38817
CCC(CC)O	C/C=C/C	-2.15551	-2.14651	-2.33655	-2.21248	-2.13264	-2.17618	-2.1207	-2.21395	-2.24772
CCC(CC)O	C/C=C\C	-2.21017	-2.14651	-1.99256	-2.21033	-2.16468	-2.16198	-2.05112	-2.23393	-1.97993
CCC(CC)O	C=CC=C	-2.08725	-2.12259	-1.94632	-2.10283	-2.0333	-1.96573	-2.18189	-2.34645	-2.20735
CCC(CC)O	CCCl	-2.41472	-2.44081	-2.42159	-2.45155	-2.52243	-2.53898	-2.36201	-2.55476	-2.59648
CCC(CC)O	CC(F)F	-1.24137	-1.28757	-1.24533	-1.29076	-1.18006	-1.12428	-1.30014	-1.44945	-1.27905
CCC(CC)O	COC	-2.18272	-2.09255	-1.92693	-2.31233	-1.98762	-2.14557	-1.91954	-2.10936	-1.95134
CCC(CC)O	CCC=C	-2.00538	-1.94423	-1.77484	-1.78253	-1.92742	-2.04447	-1.93691	-2.09803	-1.86462
CCC(CC)O	CC(=C)C	-2.00538	-2.03484	-2.03005	-1.91941	-1.96314	-1.88053	-1.88735	-2.00726	-2.08225
CCCCCCCCCCC	O=O	0.791223	0.834109	0.803117	0.661476	0.752138	0.701968	0.719539	0.741029	0.659105
CCCCCCCCCCC	N#N	1.11869	0.91669	1.06936	0.996511	1.02162	1.01003	1.07391	1.04976	1.10834
CCCCCCCCCCC	[C-]#[O+]	1.02322	0.981708	0.908367	0.894577	0.926995	0.849234	0.893958	1.02521	0.987792
CCCCCCCCCCC	C	0.272812	0.304558	0.184518	0.318503	0.330534	0.160852	0.286426	0.213706	0.289081
CCCCCCCCCCC	CCCCCC	-3.95635	-3.77074	-3.67963	-3.7454	-3.91351	-3.78345	-3.63665	-3.91473	-3.65982
CCCCCCCCCCC	C(F)(F)(F)F	0.927744	0.747118	0.980643	0.938549	0.818323	0.767645	0.769556	0.708522	1.026
CCCCCCCCCCC	C(Cl)(Cl)Cl	-3.45154	-3.58921	-3.47593	-3.5822	-3.51634	-3.44156	-3.21523	-3.66521	-3.48551
CCCCCCCCCCC	C(Cl)(Cl)(Cl)Cl	-3.65632	-4.01898	-3.90698	-3.87	-3.9774	-3.90679	-3.60298	-3.9357	-4.00179
CCCCCCCCCCC	FS(F)(F)(F)(F)F	0.013606	-0.185205	-0.116228	-0.0371107	0.0898362	-0.143934	-0.133269	-0.241672	0.00947304
CCCCCCCCCCC	c1ccccc1	-3.86087	-3.98119	-3.60712	-3.72823	-3.71103	-3.94514	-3.88794	-3.67138	-4.05366
CCCCCCCCCCC	Cc1ccccc1	-4.62488	-4.62282	-4.3044	-4.55507	-4.70721	-4.66284	-4.49728	-4.4	-4.79912
CCCCCCCCCCC	CCc1ccccc1	-5.25237	-5.30591	-5.1642	-5.04814	-5.31121	-5.26567	-5.16217	-4.92843	-5.24541
CCCCCCCCCCC	c1ccc(cc1)Cl	-4.93874	-4.85933	-4.92751	-4.84391	-4.69722	-4.89994	-5.04769	-4.98262	-5.18253
CCCCCCCCCCC	CCCCCCCCCC	-6.76679	-6.5136	-6.68215	-6.2646	-6.50745	-6.55815	-6.60383	-6.36177	-6.29533
CCCCCCCCCCC	C(CCl)Cl	-3.5198	-3.64556	-3.48833	-3.8332	-3.56295	-3.53255	-3.58675	-3.81519	-3.65018
CCCCCCCCCCC	C=CC=O	-2.75579	-2.60342	-2.26864	-2.32877	-2.26138	-2.28971	-2.61881	-2.42206	-2.81139
CCCCCCCCCCC	CC(Cl)(Cl)Cl	-3.58806	-3.78606	-3.77733	-3.6893	-3.67319	-3.63325	-3.86292	-3.66639	-3.56843
CCCCCCCCCCC	CC(Cl)Cl	-2.86487	-3.20726	-3.14862	-3.22632	-3.23672	-3.24446	-3.32121	-3.03525	-3.18479
CCCCCCCCCCC	CC(CCl)Cl	-3.64272	-4.03225	-4.07547	-3.85686	-3.96653	-3.88697	-4.05999	-4.04354	-4.2452
CCCCCCCCCCC	C(=C(Cl)Cl)Cl	-3.73819	-3.80988	-4.15272	-4.11832	-3.96937	-3.82905	-3.95904	-3.96445	-3.90612
CCCCCCCCCCC	C(=C(Cl)Cl)(Cl)Cl	-4.4065	-4.85384	-4.85188	-4.95014	-4.69324	-5.42148	-4.34365	-5.33249	-4.39426
CCCCCCCCCCC	c1ccc(cc1)[N+](=O)[O-]	-6.08464	-5.88438	-5.69828	-5.75228	-5.85976	-6.06126	-6.22005	-6.08931	-6.42032
CCCCCCCCCCC	CCCCCCCCCCC	-7.47615	-7.50693	-7.30624	-7.16392	-7.00174	-7.51245	-7.49663	-7.0783	-7.41715
CCCCCCCCCCC	CCCCCCCCCCCC	-8.18573	-8.0747	-7.64384	-7.58042	-7.69342	-7.7102	-8.36215	-7.74672	-8.57407
CCCCCCCCCCC	c1ccc(c(c1)Cl)Cl	-5.93452	-5.78084	-6.02437	-5.99318	-6.15774	-6.13105	-6.07953	-6.13751	-6.15249
CCCCCCCCCCC	C(C(Cl)Cl)(Cl)Cl	-5.07503	-5.37338	-5.24148	-4.99204	-5.26774	-5.2311	-5.15653	-5.20817	-5.49149
CCCCCCCCCCC	C(=C/Cl)\Cl	-3.43793	-3.29915	-3.26697	-3.0864	-3.17396	-3.27987	-3.21372	-3.37496	-3.09289
CCCCCCCCCCC	C(Br)(Br)Br	-4.81583	-4.90706	-4.67049	-5.03243	-5.13017	-5.1686	-4.7948	-4.60495	-5.15071
CCCCCCCCCCC	C(CCl)OCCCl	-5.77078	-5.68269	-5.22688	-5.28613	-5.70203	-6.0152	-6.36084	-5.68419	-5.25032
CCCCCCCCCCC	C(CCl)OOOCCCl	-8.60867	-5.69924	-5.9767	-5.86851	-6.20626	-6.39587	-6.39952	-6.34999	-5.80297
CCCCCCCCCCC	C=CC#N	-1.95096	-2.8666	-2.83954	-3.14404	-2.79911	-2.41387	-2.6319	-2.55241	-2.67263
CCCCCCCCCCC	CC(=O)OCc1ccco1	-5.92091	-6.1835	-6.47826	-6.06721	-6.04705	-6.08159	-6.15254	-5.70687	-6.65493
CCCCC(CCC)O	CCCCC(CCC)O	-7.55524	-7.58899	-7.01859	-9.02324	-7.07252	-7.42738	-7.81745	-7.39157	-6.36713
c1ccncc1	O=O	1.16919	1.20708	0.969801	1.24553	1.11838	1.15121	1.06091	1.11766	1.14721
c1ccncc1	N#N	1.53079	1.72202	1.6243	1.83356	1.4119	1.47171	1.56956	1.78957	1.92143
c1ccncc1	[N-]=[N+]=O	-0.724346	-0.391468	-1.04797	-0.570117	-0.512838	-1.02548	-0.617876	-0.536981	-0.623506
c1ccncc1	[C-]#[O+]	1.27158	1.12754	1.20429	1.12854	1.4705	1.03662	1.31311	1.19058	1.09799
c1ccncc1	C(=O)=O	-0.755709	-0.815246	-0.897643	-0.999636	-0.724768	-0.688825	-0.763003	-0.571378	-0.83746
c1ccncc1	C	0.642479	0.604835	0.496459	0.574099	0.703929	0.476345	0.569383	0.5947	0.624576
c1ccncc1	CCCCC	-2.6195	-2.56286	-2.57808	-2.58939	-2.56969	-2.63582	-2.5612	-2.55565	-2.6627
c1ccncc1	CCCCCC	-3.23062	-3.05816	-3.19633	-3.02684	-3.20487	-3.29957	-3.11426	-3.21885	-3.15867
c1ccncc1	CCCC(C)C	-3.01776	-3.02777	-3.02649	-2.82146	-2.97874	-3.08943	-2.82998	-3.24345	-3.03599
c1ccncc1	CCCCCCC	-3.85949	-3.67656	-3.95188	-3.63039	-3.86966	-3.90244	-3.76391	-3.80417	-3.99531
c1ccncc1	CC(C)CC(C)C	-3.37244	-3.52884	-3.33122	-3.24598	-3.31827	-3.48825	-3.39964	-3.70288	-3.39077
c1ccncc1	CCCCCCCC	-4.47891	-4.30314	-4.29286	-4.36362	-4.52968	-4.6216	-4.56754	-4.85788	-4.5747
c1ccncc1	CC(C)C(C)C(C)C	-4.1406	-4.31122	-3.968	-3.79008	-3.89459	-4.04665	-4.20368	-4.2347	-4.06165
c1ccncc1	CCCCCCCCC	-5.0861	-4.93206	-5.23195	-4.82801	-5.10583	-5.21265	-5.05028	-5.53558	-5.20175
c1ccncc1	C1CCCCC1	-3.7149	-3.66486	-3.74937	-3.74533	-3.74356	-3.72493	-3.99351	-4.01966	-3.82774
c1ccncc1	CCC1CCCCC1	-4.7395	-4.68023	-4.45944	-4.68465	-4.70072	-4.74442	-4.91394	-4.93651	-4.83107
c1ccncc1	C(Cl)(Cl)Cl	-4.62903	-4.97499	-4.55217	-4.71296	-4.84099	-4.6062	-4.83231	-4.7248	-4.74628
c1ccncc1	C1CCOC1	-4.34515	-4.05929	-4.11083	-3.98002	-4.34208	-4.584	-4.60263	-4.27002	-4.34181
c1ccncc1	C1COCCO1	-5.19933	-4.64355	-5.31873	-4.68078	-5.36447	-4.96164	-5.58538	-4.7171	-5.12004
c1ccncc1	CC(=O)C	-3.99186	-4.12372	-4.0788	-4.52162	-4.17015	-3.88644	-4.19982	-3.84359	-4.11145
c1ccncc1	CCC(=O)C	-4.6604	-4.80815	-4.59011	-5.21105	-4.48559	-4.7091	-4.58411	-4.69693	-4.57706
c1ccncc1	CCCCOC(=O)C	-5.78716	-5.8557	-5.66027	-5.54718	-5.80771	-5.76177	-5.3596	-5.75381	-5.69853
c1ccncc1	CC#N	-4.43394	-4.47241	-4.55486	-4.66262	-4.40001	-4.455	-4.47648	-4.25766	-4.35403
c1ccncc1	C[N+](=O)[O-]	-5.0409	-5.04837	-5.07892	-4.79258	-4.66293	-4.7993	-4.39765	-4.85749	-4.81025
c1ccncc1	CO	-4.61543	-4.12018	-4.66601	-4.77577	-4.35251	-4.44612	-4.36539	-4.58641	-4.37008
c1ccncc1	CCO	-5.02199	-4.83362	-5.19586	-5.21446	-4.87728	-5.07014	-4.98705	-5.08549	-4.83658
c1ccncc1	CCCO	-5.59483	-5.32333	-5.58084	-5.99268	-5.48553	-5.3821	-5.79335	-5.52467	-5.42658
c1ccncc1	CCCCO	-6.2184	-6.09055	-5.89359	-6.14266	-6.3433	-6.49764	-6.25146	-6.18196	-6.18783
c1ccncc1	c1ccccc1	-4.51027	-4.46475	-4.46988	-4.48784	-4.23156	-4.48953	-4.28835	-4.48391	-4.60395
c1ccncc1	Cc1ccccc1	-5.12277	-5.24946	-5.10989	-4.97843	-5.19107	-5.06552	-4.91655	-5.02426	-5.36219
c1ccncc1	CCc1ccccc1	-5.75995	-5.62665	-5.63668	-5.59473	-5.8797	-5.58107	-5.45167	-5.90007	-5.63058
c1ccncc1	c1ccc(cc1)Cl	-5.82406	-5.77998	-5.79367	-5.69899	-5.6106	-5.89413	-6.15897	-5.54803	-5.51511
c1ccncc1	CCCCCCCCCC	-5.7641	-5.77632	-5.99649	-5.42638	-5.84997	-5.87008	-5.56734	-5.92472	-5.82888
c1ccncc1	CC(C)O	-4.96042	-4.95794	-5.22041	-5.18143	-5.01597	-4.83488	-5.14891	-5.3161	-4.92464
c1ccncc1	Cc1ccc(cc1)C	-5.76133	-6.07291	-5.61799	-5.82659	-5.88359	-5.71539	-5.94926	-5.73348	-5.90748
c1ccncc1	c1ccncc1	-5.51573	-5.65855	-6.16848	-6.00957	-5.81735	-6.07696	-5.58197	-5.96621	-6.0634
c1ccncc1	CCCCCl	-4.32601	-4.23106	-4.21527	-4.20285	-4.28346	-4.34191	-4.22506	-4.30695	-4.17878
c1ccncc1	CCCC=C	-2.70137	-2.65924	-2.65291	-2.45466	-2.56909	-2.67923	-2.52451	-2.93817	-2.64984
c1ccncc1	CC(C)CO	-6.01915	-5.76467	-5.94382	-5.92991	-6.00754	-5.87578	-5.65193	-6.2244	-6.30818
c1ccncc1	CCC(C)O	-5.64257	-5.92634	-5.70625	-5.77305	-5.72112	-5.73113	-5.53281	-6.12482	-5.74452
c1ccncc1	CC(C)(C)O	-5.06835	-4.989	-5.02663	-4.77131	-5.07775	-5.14574	-5.26531	-5.27655	-5.20043
c1ccncc1	CCCCCC=C	-4.14337	-3.94914	-3.82432	-3.86319	-3.9821	-3.82859	-4.00334	-3.8972	-4.14944
c1ccncc1	Cc1ccccc1C	-5.99471	-6.15728	-5.87591	-5.86125	-6.11109	-5.81869	-5.65467	-5.95945	-5.78394
c1ccncc1	CC(C)CCC(C)C	-4.03821	-4.40528	-3.75488	-4.03959	-3.88571	-3.76844	-4.11765	-4.02108	-4.00401
c1ccncc1	C1CCC=CC1	-4.11869	-3.8106	-3.8882	-4.18182	-3.95519	-3.88603	-4.28893	-3.82199	-3.9022
c1ccncc1	CC(CCl)Cl	-5.00424	-5.02306	-5.1435	-5.3623	-4.9147	-5.24214	-5.26649	-5.07485	-5.51447
c1ccncc1	CCCCCOC(=O)C	-6.42848	-6.45777	-6.47763	-6.18526	-6.17766	-6.48385	-5.97246	-6.33252	-6.30721
c1ccncc1	Cc1cccc(c1)C	-5.80768	-5.71654	-5.97977	-5.70132	-5.74746	-6.0436	-5.4995	-5.65584	-5.9142
c1ccncc1	c1ccc(cc1)F	-4.69176	-4.48162	-4.80642	-4.63077	-4.59574	-4.23229	-4.43079	-4.67919	-4.7374
c1ccncc1	c1ccc(cc1)Br	-6.33578	-6.3607	-6.21458	-6.32444	-6.13856	-6.5563	-6.35095	-6.63006	-6.50454
c1ccncc1	CCCCCCCCCCC	-6.46538	-6.39759	-6.10594	-6.40569	-6.34078	-6.36963	-6.46672	-6.89086	-6.54921
c1ccncc1	c1ccc(c(c1)Cl)Cl	-7.06289	-7.06644	-7.13822	-7.13119	-6.66939	-6.62889	-7.42585	-7.69925	-7.1531
c1ccncc1	CCCCCCC(=O)C	-7.12423	-6.87076	-6.97791	-7.64747	-7.05279	-6.73813	-6.67173	-7.51546	-7.25959
c1ccncc1	c1ccc(cc1)I	-7.36707	-7.00397	-7.11314	-7.58173	-7.02803	-7.33292	-7.12445	-7.22865	-7.65215
c1ccncc1	CC(C)CC(=O)C	-5.53349	-5.28599	-5.67864	-6.01078	-5.65812	-5.48376	-5.868	-5.48335	-5.57362
c1ccncc1	CCCCCC#C	-4.70952	-5.10752	-4.65374	-4.82666	-4.8372	-4.90407	-4.72285	-5.24147	-5.2974
c1ccncc1	CC(C)Br	-3.95219	-3.57906	-3.75622	-3.27387	-3.7022	-3.3864	-3.54316	-3.60358	-3.47783
CC(=O)O	O=O	0.968562	1.05974	1.1193	1.20829	1.04142	1.1542	0.99251	1.15729	0.98768
CC(=O)O	N#N	1.26051	1.5463	1.48067	1.3807	1.26867	1.39774	1.46995	1.49635	1.42493
CC(=O)O	[N-]=[N+]=O	-0.897765	-0.69186	-1.01434	-0.963113	-0.606262	-0.628123	-0.991376	-0.819774	-0.623009
CC(=O)O	[C-]#[O+]	1.05181	1.15388	1.21574	0.92665	1.48816	1.11193	0.846666	0.816634	1.13207
CC(=O)O	C(=O)=O	-0.929128	-0.812779	-0.79219	-0.923596	-0.855358	-0.741852	-0.799538	-0.626899	-0.765383
CC(=O)O	C	0.518411	0.806164	0.718753	0.55217	0.525557	0.490412	0.584293	0.678476	0.412878
CC(=O)O	CC	-0.376586	-0.315154	-0.176509	-0.359816	-0.197936	-0.405825	-0.216005	-0.262604	-0.308637
CC(=O)O	CCC	-0.953572	-0.914226	-0.836297	-0.826737	-0.886813	-0.977867	-0.85918	-0.97284	-0.924168
CC(=O)O	CCCC	-1.20886	-1.58107	-1.51911	-1.63416	-1.54284	-1.63719	-1.4322	-1.64113	-1.58079
CC(=O)O	CC(C)C	-1.30825	-1.39953	-1.15811	-1.19194	-1.2694	-1.33775	-1.6278	-1.35023	-1.32833
CC(=O)O	CCCCC	-2.05866	-2.22134	-2.0293	-2.13522	-1.94188	-2.18064	-2.11777	-2.14589	-1.98241
CC(=O)O	CCCCCC	-2.66977	-2.56267	-2.66466	-2.69183	-2.48152	-2.55211	-2.72412	-2.62691	-2.58587
CC(=O)O	CCCCCCC	-3.18841	-3.35078	-3.32883	-3.37378	-3.0163	-3.1396	-3.03156	-3.32035	-3.0671
CC(=O)O	CCCCCCCC	-4.00962	-3.59661	-3.6308	-3.76585	-3.81025	-4.06652	-3.6361	-3.71953	-3.62864
CC(=O)O	C1CCCC1	-2.62088	-2.76393	-2.7322	-2.68451	-2.80911	-2.85514	-2.45994	-2.70021	-2.57342
CC(=O)O	C1CCCCC1	-3.21563	-3.3344	-3.31885	-3.19726	-3.14942	-3.44044	-2.95192	-3.28073	-3.05031
CC(=O)O	C=C	-0.746254	-0.474899	-0.4914	-0.472885	-0.491899	-0.438995	-0.41926	-0.49182	-0.472332
CC(=O)O	CC=C	-1.33846	-1.36555	-1.35635	-1.34491	-1.45566	-1.30636	-1.2787	-1.4001	-1.25652
CC(=O)O	C/C=C/C	-2.28096	-1.99884	-2.06593	-2.13947	-1.99059	-1.99816	-2.14115	-2.08808	-2.02805
CC(=O)O	C=CC=C	-2.43939	-2.53226	-2.33799	-2.22176	-2.3192	-2.37792	-2.36112	-2.75431	-2.22059
CC(=O)O	C1COCCO1	-5.86095	-5.32708	-4.72753	-5.25131	-4.95937	-5.0588	-5.01904	-5.223	-5.46982
CC(=O)O	CCC(=O)C	-4.89101	-4.41413	-4.54009	-4.44454	-4.59771	-4.3915	-4.39324	-4.59696	-4.86429
CC(=O)O	CC#N	-4.011	-4.46274	-4.5432	-4.28948	-4.54079	-4.62079	-4.14835	-4.66846	-4.75904
CC(=O)O	C[N+](=O)[O-]	-4.83912	-5.28478	-5.22342	-4.79295	-5.09304	-4.71649	-5.24175	-5.49105	-4.96913
CC(=O)O	CCO	-5.19795	-5.09523	-5.10388	-4.91958	-4.49752	-5.56293	-5.17188	-5.04075	-5.72899
CC(=O)O	c1ccccc1	-3.8528	-3.81428	-3.83418	-3.84663	-3.88854	-4.0266	-3.94927	-4.05722	-3.90009
CC(=O)O	Cc1ccccc1	-4.57991	-4.6531	-4.44225	-4.45502	-4.72646	-4.40641	-4.38023	-4.48534	-4.71177
CC(=O)O	CC(C)CC(C)(C)C	-3.09409	-3.15576	-3.16754	-2.83926	-3.19151	-3.05664	-3.62585	-3.27294	-2.88889
CC(=O)O	C1CC1	-1.674	-1.6672	-1.60327	-1.6107	-1.57471	-1.56537	-1.68114	-1.64036	-1.52515
CC(=O)O	CC(=C)C	-2.09694	-2.04068	-2.00361	-2.04284	-1.89085	-1.92809	-1.95559	-1.86951	-1.71913
CC(=O)O	CC(C)(C)Cl	-3.05996	-2.93362	-3.20445	-3.1338	-3.03448	-3.39398	-2.91585	-3.37813	-3.0572
CC(=O)O	CC(C)(C)Br	-3.42848	-3.14568	-3.21218	-3.32294	-3.38215	-3.28271	-3.36691	-3.30508	-3.36778
CC(=O)O	S	-1.49528	-2.08448	-1.75325	-1.89798	-1.67232	-1.93739	-1.73527	-2.22545	-2.17024
CC(=O)O	CCF	-1.40511	-1.86215	-1.55345	-2.39844	-1.90952	-2.04438	-2.15271	-1.9703	-1.98975
CC(=O)O	ClCl	-2.00815	-1.78779	-2.28138	-1.37951	-1.64807	-2.21422	-1.90004	-1.93589	-1.82906
CC(=O)O	[O-][O+]=O	-0.357446	-1.86816	-2.08584	0.0137441	-5.78068	-0.283451	-0.306982	0.0170715	-0.415695
CC(=O)O	P	-0.687679	-0.228572	-3.45982e-05	-5.89076e-28	-2.70955e-07	0.0119846	1.84573	0.0722636	-1.16069e-27
CCCCOC(=O)C	N#N	1.09009	1.2138	1.25493	0.996349	1.21552	1.09446	1.2382	1.21187	1.30008
CCCCOC(=O)C	[N-]=[N+]=O	-0.97548	-0.970773	-0.922514	-1.03873	-0.976784	-1.01696	-0.733471	-0.853663	-0.850505
CCCCOC(=O)C	[C-]#[O+]	0.874473	0.939225	0.916399	0.74636	1.04098	0.881093	0.887036	0.848242	0.985713
CCCCOC(=O)C	CCCCC	-2.93866	-2.96889	-2.8696	-2.78663	-2.83368	-2.85371	-2.84558	-2.97713	-2.69276
CCCCOC(=O)C	CCCCCC	-3.58806	-3.63201	-3.49582	-3.43754	-3.3746	-3.5622	-3.57295	-3.68027	-3.45581
CCCCOC(=O)C	CCCC(C)C	-3.40104	-3.38122	-3.30452	-3.34123	-3.07691	-3.56926	-3.241	-3.38762	-3.13683
CCCCOC(=O)C	CCCCCCC	-4.22916	-4.31843	-4.18833	-4.37865	-4.01207	-4.25781	-4.01365	-4.35345	-4.12806
CCCCOC(=O)C	CC(C)CC(C)C	-3.80899	-3.73656	-3.66006	-3.73288	-3.46278	-4.04339	-3.61661	-3.93275	-3.98189
CCCCOC(=O)C	CCCCCCCC	-4.85411	-5.22475	-4.80129	-5.07892	-4.93162	-4.93442	-4.91475	-4.78805	-5.14594
CCCCOC(=O)C	CC(C)C(C)C(C)C	-4.55662	-4.49714	-4.44149	-4.27014	-4.52701	-4.33179	-4.34204	-4.50181	-4.29193
CCCCOC(=O)C	CCCCCCCCC	-5.4899	-5.5412	-5.57373	-5.77899	-5.28753	-5.71453	-5.58409	-5.63969	-5.47044
CCCCOC(=O)C	C1CCCCC1	-3.90861	-3.89768	-3.77633	-3.89056	-4.02866	-3.87508	-4.1041	-3.96535	-4.27932
CCCCOC(=O)C	CCC1CCCCC1	-4.98786	-5.01368	-4.9565	-5.05252	-4.72421	-5.28626	-4.75944	-5.33035	-5.33555
CCCCOC(=O)C	C(Cl)(Cl)(Cl)Cl	-4.2566	-4.48855	-4.14368	-4.13728	-4.32382	-4.26107	-4.12637	-4.6322	-4.39396
CCCCOC(=O)C	CCCCOC(=O)C	-5.57984	-5.70603	-5.68334	-5.57478	-5.78365	-5.49223	-5.48553	-5.38925	-5.67538
CCCCOC(=O)C	CCCO	-4.6521	-4.77511	-4.63319	-4.70058	-4.58168	-4.73675	-4.747	-4.91803	-4.68712
CCCCOC(=O)C	CCCCCO	-6.27559	-5.93216	-6.30167	-6.29373	-6.02817	-6.0273	-6.02518	-5.94172	-6.26323
CCCCOC(=O)C	CCCCCCO	-6.83505	-6.95101	-6.76305	-6.61401	-6.63643	-6.69659	-7.0142	-6.85132	-6.93381
CCCCOC(=O)C	c1ccccc1	-3.87448	-4.70588	-4.6065	-4.43419	-4.72133	-4.74554	-4.42118	-4.65584	-4.62332
CCCCOC(=O)C	Cc1ccccc1	-5.49797	-5.29935	-4.97128	-5.21341	-5.014	-4.93722	-5.14236	-4.91331	-5.438
CCCCOC(=O)C	CCCCCCCCCCCCCCCCCC	-11.9373	-11.6468	-11.2815	-12.0795	-11.6923	-11.7716	-10.6657	-11.6881	-12.1495
CCCCOC(=O)C	Cc1ccc(cc1)C	-6.09825	-6.05923	-6.09191	-6.09201	-6.02161	-5.62335	-5.78111	-5.94626	-6.22256
CCCCOC(=O)C	CC(C)CO	-4.84327	-5.03731	-5.27405	-5.00839	-5.04817	-5.17744	-5.27989	-5.38545	-5.34747
CCCCOC(=O)C	CCC(C)O	-4.8977	-4.90465	-4.96291	-5.08644	-4.69971	-4.96213	-4.72257	-5.24859	-4.75145
CCCCOC(=O)C	CCCCCC=C	-4.28381	-4.34175	-4.23541	-4.38478	-4.39484	-4.39233	-4.38588	-4.67455	-4.65049
CCCCOC(=O)C	Cc1ccccc1C	-6.22117	-6.13214	-6.07073	-5.94571	-6.07235	-5.98995	-5.93831	-6.25772	-6.40685
CCCCOC(=O)C	CC(C)CCO	-5.78462	-5.82865	-5.86063	-6.04854	-5.76723	-5.93873	-6.15352	-5.9682	-6.00661
CCCCOC(=O)C	C1CCC(CC1)O	-7.06704	-6.71121	-6.50152	-6.58935	-6.82257	-6.88911	-6.69627	-6.82315	-6.69128
CCCCOC(=O)C	CC(C)CCC(C)C	-4.45562	-4.80669	-4.39453	-4.6523	-4.23499	-4.55938	-4.65421	-4.63356	-4.78933
CCCCOC(=O)C	Cc1cccc(c1)C	-6.05743	-5.78039	-5.80741	-5.80712	-6.04513	-5.62554	-5.99161	-6.13566	-5.97092
CCCCOC(=O)C	C=CCCCC=C	-4.42033	-4.60926	-4.58594	-4.65432	-4.56057	-4.52068	-4.89523	-4.58145	-4.42056
CCCCOC(=O)C	C(C(CCl)O)Cl	-7.58545	-7.56166	-7.29849	-7.07491	-7.61972	-7.68541	-7.9481	-7.04607	-7.67358
c1ccc(cc1)N	O=O	1.66431	1.45091	1.28118	0.900124	1.22596	1.29814	1.22533	1.1391	1.32414
c1ccc(cc1)N	N#N	1.9701	1.82678	1.79715	1.54074	1.69768	1.71844	1.52525	1.80576	2.06909
c1ccc(cc1)N	[N-]=[N+]=O	-0.203167	-0.157708	-0.695604	-0.578571	-0.321095	-0.390976	-0.209004	-0.186566	-0.513531
c1ccc(cc1)N	[C-]#[O+]	1.74087	1.36454	1.51295	1.64412	1.48927	1.26736	1.44043	1.61721	1.67363
c1ccc(cc1)N	C(=O)=O	-0.1665	-0.48377	-0.487861	-0.702311	-0.296011	-0.223032	-0.572845	-0.583151	-0.264317
c1ccc(cc1)N	C	1.0532	1.14318	0.902284	0.73468	0.903672	0.845377	1.0214	1.02651	0.785534
c1ccc(cc1)N	CC	-0.225075	-0.118799	-0.0856018	-0.12647	-0.0891203	-0.120972	-0.121119	-0.151276	-0.343656
c1ccc(cc1)N	CCC	-0.789839	-0.745355	-0.739894	-0.740404	-0.674875	-0.790231	-0.829807	-0.744532	-0.907389
c1ccc(cc1)N	CCCC	-1.39704	-1.41039	-1.1172	-1.30159	-1.27375	-1.47471	-1.21664	-1.32451	-1.35937
c1ccc(cc1)N	CC(C)C	-1.0751	-1.0292	-1.12442	-1.05724	-1.07508	-1.16859	-1.00045	-1.04166	-1.27346
c1ccc(cc1)N	CCCCC	-1.80637	-1.91553	-1.82212	-1.86675	-1.84876	-1.89003	-1.79692	-1.85857	-1.99683
c1ccc(cc1)N	CCCCCC	-2.32755	-2.44198	-2.30209	-2.31581	-2.38003	-2.44945	-2.23924	-2.2916	-2.52737
c1ccc(cc1)N	CCCCCCC	-2.9781	-2.84457	-2.91059	-2.99117	-2.95333	-3.23061	-2.77421	-2.82055	-2.97759
c1ccc(cc1)N	CCCCCCCC	-3.52672	-3.57046	-3.53391	-3.39613	-3.39576	-3.36494	-3.37517	-3.54611	-3.62201
c1ccc(cc1)N	C1CCCC1	-2.55262	-2.51356	-2.62763	-2.42701	-2.67401	-2.76536	-2.52299	-2.5938	-2.67347
c1ccc(cc1)N	C1CCCCC1	-3.01361	-3.02526	-3.023	-3.02703	-3.20881	-3.31844	-3.02759	-3.11256	-3.06806
c1ccc(cc1)N	CCC1CCCCC1	-3.89362	-3.6765	-3.70245	-3.8066	-3.69136	-3.73867	-3.65581	-3.89205	-3.88454
c1ccc(cc1)N	C=C	-0.148743	-0.182729	-0.157724	-0.206115	-0.26016	-0.181599	-0.0690952	-0.244323	-0.281543
c1ccc(cc1)N	CC=C	-1.07649	-0.920907	-1.04512	-0.960536	-1.16441	-1.0101	-1.01703	-1.14085	-1.23434
c1ccc(cc1)N	C=CC=C	-2.06281	-2.19618	-2.28792	-2.00344	-2.07987	-2.13607	-2.08472	-1.93463	-2.08196
c1ccc(cc1)N	CCCl	-2.64809	-2.59894	-2.43203	-2.48497	-2.48208	-2.63357	-2.83393	-2.67607	-2.55176
c1ccc(cc1)N	C(Cl)Cl	-3.4407	-3.43614	-3.29989	-3.39153	-3.50146	-3.44349	-3.44769	-3.35631	-3.48389
c1ccc(cc1)N	C(Cl)(Cl)Cl	-3.87725	-3.96891	-3.87408	-3.93307	-3.93771	-4.14752	-4.15714	-4.19001	-4.08537
c1ccc(cc1)N	C(Cl)(Cl)(Cl)Cl	-3.52118	-3.36884	-3.4518	-2.90648	-3.49678	-3.3095	-3.74675	-3.07956	-2.95828
c1ccc(cc1)N	CI	-3.06827	-3.08743	-3.34286	-3.23576	-3.22699	-3.14414	-3.29862	-3.10984	-3.21101
c1ccc(cc1)N	CCI	-3.72043	-3.52994	-3.59411	-3.5913	-3.73386	-3.67908	-3.89162	-3.82109	-3.64213
c1ccc(cc1)N	CCOCC	-3.77486	-3.43287	-3.04275	-2.7567	-3.18573	-2.94732	-3.36106	-3.15706	-3.16315
c1ccc(cc1)N	C1COCCO1	-5.67393	-5.72251	-5.60295	-5.9332	-6.08373	-5.49445	-6.18446	-5.58992	-5.67699
c1ccc(cc1)N	CC(=O)C	-4.13507	-4.11563	-4.48434	-4.01702	-4.25807	-4.22902	-4.28347	-4.23661	-4.35239
c1ccc(cc1)N	CCC(=O)C	-4.86633	-4.73154	-5.14918	-4.52872	-4.7508	-4.62573	-4.37074	-4.61245	-4.70166
c1ccc(cc1)N	CC#N	-4.68207	-4.1507	-4.22923	-4.18192	-4.36868	-4.01238	-4.63451	-4.51812	-4.38736
c1ccc(cc1)N	C[N+](=O)[O-]	-5.03007	-4.69527	-4.92506	-4.58496	-4.94378	-4.44422	-5.30767	-4.69897	-4.96509
c1ccc(cc1)N	CO	-3.85811	-3.70441	-3.5434	-3.85761	-3.68934	-3.738	-3.63637	-3.84501	-3.74812
c1ccc(cc1)N	CCO	-4.2988	-4.20579	-4.30887	-4.12661	-4.47759	-4.64554	-4.24131	-4.24859	-4.52278
c1ccc(cc1)N	CCCCO	-5.38474	-5.53931	-5.55288	-5.41827	-5.74347	-5.83471	-5.13059	-5.49006	-5.38376
c1ccc(cc1)N	c1ccccc1	-4.07649	-4.2074	-4.17767	-4.14317	-4.01503	-3.92925	-3.98779	-4.07692	-3.98193
c1ccc(cc1)N	Cc1ccccc1	-4.63849	-4.55763	-4.54581	-4.65191	-4.65385	-4.75694	-4.6434	-4.41778	-4.35679
c1ccc(cc1)N	c1ccc(cc1)Cl	-5.15967	-5.62021	-5.23664	-5.43235	-5.1156	-5.14344	-5.43606	-5.58534	-4.91345
c1ccc(cc1)N	CCBr	-3.14183	-2.91354	-3.25847	-3.12248	-3.13457	-3.11769	-2.92122	-3.14346	-3.19222
c1ccc(cc1)N	CCOC(=O)C	-4.34239	-4.55167	-4.6792	-4.762	-4.60117	-4.57777	-4.36941	-4.12001	-4.36536
c1ccc(cc1)N	CC(C)CC(C)(C)C	-2.80906	-2.55745	-2.86136	-2.77548	-2.72403	-2.79269	-2.91347	-2.81461	-2.6398
c1ccc(cc1)N	CCCCCl	-3.82536	-3.68585	-3.7161	-3.59761	-3.52178	-3.66928	-3.519	-3.70176	-3.67555
c1ccc(cc1)N	CC(C)(C)Cl	-2.92782	-2.81365	-2.66381	-2.69245	-2.70361	-2.67106	-2.91351	-3.0437	-3.09518
c1ccc(cc1)N	CCCC=C	-2.06142	-2.00013	-2.05604	-1.95607	-2.06554	-2.02058	-2.04233	-2.19443	-2.31145
c1ccc(cc1)N	CCCCC=C	-2.66724	-2.7352	-2.61783	-2.60654	-2.62917	-2.6074	-2.58631	-2.52185	-2.73838
c1ccc(cc1)N	CCCCl	-3.13791	-3.16946	-2.96922	-3.12013	-3.13834	-3.14919	-3.22754	-3.0167	-3.0808
c1ccc(cc1)N	CCCCCC=C	-3.24145	-3.12397	-3.15511	-3.1417	-3.14969	-3.11767	-3.13166	-3.3247	-3.31561
c1ccc(cc1)N	Cc1ccccc1C	-5.39697	-5.23404	-5.55823	-5.26735	-5.3643	-5.42433	-5.38052	-5.47629	-5.3705
c1ccc(cc1)N	CC1CCCCC1	-3.31387	-3.25771	-3.45267	-3.24119	-3.23492	-3.37171	-3.42902	-3.46844	-3.36597
c1ccc(cc1)N	CCC(C)C	-1.54163	-1.58355	-1.51257	-1.71255	-1.61994	-1.66157	-1.63204	-1.61141	-1.89358
c1ccc(cc1)N	CCCCCCC=C	-3.81037	-3.66825	-3.72682	-3.67128	-3.72052	-3.75459	-3.89064	-3.78536	-3.91103
c1ccc(cc1)N	C1CCC=CC1	-3.49259	-3.38679	-3.59898	-3.35352	-3.30263	-3.51725	-3.13389	-3.5079	-3.40741
c1ccc(cc1)N	S	-1.70259	-1.33296	-1.53141	-1.41337	-1.58311	-1.46383	-1.65904	-1.43083	-1.45396
c1ccc(cc1)N	c1ccc(cc1)N	-7.47338	-8.16566	-8.04568	-7.79849	-8.4796	-7.98311	-7.4789	-8.20982	-8.08144
c1ccc(cc1)N	CCC=C(C)C	-2.78577	-2.54383	-2.82907	-2.63736	-2.88233	-3.12724	-2.67352	-2.76868	-3.06538
c1ccc(cc1)N	CCC(=C)C	-1.98901	-2.21347	-2.09866	-2.04254	-2.17853	-2.06735	-2.25511	-2.25306	-2.41853
c1ccc(cc1)N	CCCC(=C)C	-2.68084	-2.59827	-2.53277	-2.53977	-2.72761	-2.79489	-2.41004	-2.79851	-2.41505
CCOCCO	CC(C)C	-1.44754	-1.54315	-1.652	-1.6941	-1.56402	-1.72951	-1.62141	-1.72057	-1.63571
CCOCCO	CCCCCC	-3.02998	-3.07346	-3.0434	-2.75914	-2.88217	-2.99582	-2.94373	-3.17507	-2.91353
CCOCCO	CCCCCCC	-3.59752	-3.46381	-3.59345	-3.73651	-3.73425	-3.80388	-3.70541	-3.78542	-3.31893
CCOCCO	CCCCCCCC	-4.15974	-3.95984	-4.19875	-4.28054	-4.02587	-4.38278	-4.10171	-3.98107	-4.16211
CCOCCO	CCCCCCCCC	-4.73119	-4.89624	-4.64671	-4.67625	-4.59908	-4.99627	-4.90007	-5.01216	-4.83785
CCOCCO	C1CCCCC1	-3.4912	-3.55459	-3.52538	-3.53674	-3.46279	-3.32789	-3.68099	-3.67154	-3.86792
CCOCCO	CC(=O)OC	-3.68768	-3.87882	-3.44118	-3.48931	-3.60028	-3.48133	-3.84078	-3.81149	-3.72052
CCOCCO	CCCOC(=O)C	-4.70675	-4.5917	-4.77943	-4.44501	-4.7845	-4.48486	-4.8419	-4.58273	-4.74989
CCOCCO	CO	-4.33708	-4.26267	-4.39033	-4.3973	-4.3898	-4.4786	-4.2102	-4.49315	-4.24326
CCOCCO	CCO	-4.56492	-4.78299	-4.5941	-5.03559	-4.93068	-4.67556	-4.89881	-4.63722	-4.81649
CCOCCO	CCCO	-5.33424	-5.18962	-5.25734	-5.32017	-5.22095	-5.16033	-5.15819	-5.32505	-5.35892
CCOCCO	c1ccccc1	-4.127	-4.08336	-4.00823	-3.99126	-3.99083	-4.11711	-4.10539	-4.09801	-4.17918
CCOCCO	Cc1ccccc1	-4.70122	-4.67146	-4.76148	-4.47074	-4.69525	-4.36382	-4.55949	-4.64414	-4.75864
CCOCCO	CCc1ccccc1	-5.1855	-5.25512	-5.15184	-5.03327	-5.25897	-5.36056	-5.13103	-5.2186	-5.18363
CCOCCO	c1ccc(cc1)Cl	-5.42441	-5.41796	-5.46375	-5.53547	-5.33763	-5.37768	-5.18155	-5.07421	-5.52528
CCOCCO	CCCCCCCCCC	-5.19795	-5.50302	-5.36592	-5.56809	-5.1723	-5.45003	-5.22249	-5.10926	-5.12552
CCOCCO	CC(C)O	-4.87187	-4.95249	-4.88685	-4.62257	-5.01296	-4.89172	-4.59017	-4.92596	-4.8635
CCOCCO	Cc1ccc(cc1)C	-5.19518	-5.2369	-5.19701	-5.06433	-5.30365	-4.816	-5.13845	-5.27863	-4.90413
CCOCCO	CCOC(=O)C	-4.14337	-4.25462	-4.21454	-4.30292	-3.97026	-4.00614	-4.30561	-4.34347	-4.18105
CCOCCO	CC(C)(C)Cl	-3.32055	-3.18044	-3.18371	-2.9608	-3.20082	-3.09192	-3.00036	-3.14147	-3.14691
CCOCCO	CC1CCCC1	-3.27558	-3.10706	-3.30306	-3.31974	-3.18472	-3.2938	-3.30362	-3.47185	-3.26824
CCOCCO	Cc1ccccc1C	-5.40388	-5.51378	-5.55663	-5.17614	-5.18529	-4.90563	-5.44815	-5.1878	-5.33577
CCOCCO	CC1CCCCC1	-3.79261	-3.9325	-3.89576	-3.77552	-3.86584	-3.88789	-3.88854	-4.08623	-3.64334
CCOCCO	C1CCC=CC1	-3.72989	-3.71669	-3.73199	-3.53273	-3.68107	-3.68696	-3.59116	-3.52784	-3.84343
CCOCCO	COC=O	-3.07772	-3.08845	-2.86822	-2.82445	-2.94759	-3.2175	-2.8898	-3.20849	-3.07601
CCOCCO	CCC(=O)OCC	-4.58407	-4.77249	-4.64206	-4.54626	-4.3495	-4.53008	-4.4389	-4.60582	-4.51098
CCOCCO	Cc1cccc(c1)C	-5.236	-4.98945	-5.42181	-5.1731	-5.29868	-5.09097	-5.35219	-5.04936	-5.36268
CCOCCO	c1ccc(cc1)F	-4.38482	-4.34295	-4.21389	-4.19403	-4.36991	-4.35364	-4.20668	-4.57044	-4.49563
CCOCCO	c1ccc(cc1)Br	-5.94697	-5.85966	-5.86799	-5.63958	-5.87561	-5.63773	-5.70236	-5.61384	-5.78264
CCOCCO	CCCCCCCCCCC	-5.70944	-6.0608	-5.80056	-6.17847	-6.1412	-5.60219	-5.9698	-5.90352	-5.91155
CCOCCO	CCOCCO	-6.23339	-6.22288	-6.21873	-6.38979	-6.35688	-6.31773	-5.99163	-6.15312	-6.55256
CCOCCO	c1ccc(c(c1)Cl)Cl	-6.61528	-6.45424	-6.46247	-6.84317	-6.4207	-6.77558	-6.76227	-6.862	-6.60256
CCOCCO	C1CCCCCCC1	-4.91545	-4.36624	-4.71655	-4.71566	-4.52953	-4.43719	-4.45201	-4.91251	-4.43052
CCOCCO	C=CCCCCC=C	-4.36568	-4.43478	-4.38879	-4.10576	-4.32726	-4.71981	-4.62331	-4.53868	-4.00481
CCOCCO	C=CC1CCC=CC1	-4.68092	-4.84122	-4.56078	-4.67291	-4.68798	-5.34739	-4.53276	-4.83436	-5.17187
CCOCCO	Cc1ccc(cc1)C(C)C	-5.97972	-5.88993	-6.24634	-5.80928	-6.04761	-6.38985	-6.03438	-5.88238	-6.18315
CCCCCCCCCO	O=O	1.06403	1.10746	1.04415	1.03577	1.1089	1.16591	1.14505	1.10543	1.08884
CCCCCCCCCO	N#N	1.42286	1.52807	1.41306	1.43181	1.65862	1.46399	1.52587	1.44651	1.51331
CCCCCCCCCO	C	0.52925	0.498821	0.623116	0.564611	0.634017	0.530316	0.564386	0.627303	0.58608
CCCCCCCCCO	C(F)(F)(F)F	1.31932	1.21397	1.38405	1.37303	1.22383	1.25501	1.32552	1.26225	1.53437
CCCCCCCCCO	CCCC#N	-4.07511	-4.17876	-4.2066	-4.24874	-4.28491	-4.1392	-4.27345	-4.31756	-4.31973
CCCCCCCCCO	CCCCCCCCO	-8.45439	-8.35474	-8.38511	-8.72199	-8.33344	-8.19752	-8.44096	-8.42537	-8.50919
CCCCCCCCCO	CCCCCCCCCO	-9.01639	-8.86436	-8.80923	-8.92508	-9.05592	-8.8284	-8.88383	-9.43579	-9.18674
CCCCCCCCCO	FS(F)(F)(F)(F)F	0.433777	0.477526	0.466727	0.44325	0.371995	0.372978	0.562876	0.332528	0.360139
CCCCCCCCCO	CCCCCCCCCCO	-9.63996	-9.98721	-9.88204	-9.57988	-9.70826	-9.49582	-9.5354	-9.29213	-9.28896
c1ccc(cc1)F	O=O	0.55946	1.0725	1.05939	1.17411	1.06079	1.13727	1.0525	1.04141	1.06042
c1ccc(cc1)F	CCCCCCCC	-5.1569	-5.02708	-4.56934	-4.95842	-4.80028	-4.92076	-4.61593	-4.38616	-5.25354
c1ccc(cc1)F	C1COCCO1	-5.1569	-4.40589	-5.02589	-5.19555	-5.36272	-5.66521	-5.23623	-5.18209	-5.29635
c1ccc(cc1)F	CCC(=O)C	-4.63849	-3.62249	-4.45676	-4.66071	-4.41724	-4.34089	-4.58405	-4.33705	-4.5253
c1ccc(cc1)F	C[N+](=O)[O-]	-4.47476	-4.1549	-4.41994	-4.31923	-4.30691	-4.16589	-4.24109	-4.04836	-4.14613
c1ccc(cc1)F	CCO	-3.24699	-2.95669	-3.12732	-3.46628	-3.00928	-3.04334	-3.37952	-3.21915	-3.29787
c1ccc(cc1)F	Cc1ccccc1	-5.22516	-4.47828	-5.09851	-5.31661	-5.00637	-5.38695	-5.24298	-5.1216	-5.44506
c1ccc(cc1)F	c1ccc(cc1)F	-4.63849	-4.19689	-4.76162	-4.63945	-4.43188	-4.76083	-4.54955	-4.72753	-4.45743
CCCCCCCCCCO	O=O	1.09286	1.11967	1.20525	1.13862	1.17592	1.20075	1.21392	1.08564	1.05867
CCCCCCCCCCO	N#N	1.45561	1.48634	1.43836	1.64173	1.56368	1.50073	1.56812	1.50262	1.4887
CCCCCCCCCCO	[N-]=[N+]=O	-0.545623	-0.218256	-0.357407	-0.315954	-0.351477	-0.388082	-0.236678	-0.261216	-0.497629
CCCCCCCCCCO	[C-]#[O+]	1.24022	1.37853	1.27633	1.46576	1.4608	1.37675	1.3162	1.40668	1.57637
CCCCCCCCCCO	C(=O)=O	-0.130986	-0.208389	-0.100002	-0.155343	-0.126666	-0.0329803	-0.153416	-0.0567338	-0.124001
CCCCCCCCCCO	C	0.556693	0.707513	0.662719	0.550851	0.646531	0.566042	0.616926	0.655187	0.693229
CCCCCCCCCCO	CCCCCCCC	-4.53495	-4.53168	-4.60118	-4.52971	-4.66131	-4.51559	-4.75759	-4.72433	-4.58152
CCCCCCCCCCO	C1CCCCC1	-3.41603	-3.7088	-3.63754	-3.56375	-3.69613	-3.61955	-3.74803	-3.72128	-3.68233
CCCCCCCCCCO	C(F)(F)(F)F	1.35599	1.24407	1.31145	1.4247	1.40141	1.5711	1.40264	1.4197	1.07916
CCCCCCCCCCO	CCOCC	-2.93313	-3.01444	-2.83533	-2.68483	-2.84121	-3.0042	-2.88149	-2.75905	-2.98808
CCCCCCCCCCO	CC(C)OC(C)C	-3.43378	-3.63965	-3.50522	-3.13621	-3.53129	-3.66192	-3.55985	-3.77265	-3.75851
CCCCCCCCCCO	CC(C)(C)OC	-3.72989	-3.28369	-3.33313	-3.1881	-3.30905	-3.27113	-3.53946	-3.41904	-3.5937
CCCCCCCCCCO	CCCC#N	-3.91553	-4.39513	-4.18232	-3.98576	-4.27778	-4.37717	-4.32531	-4.04284	-4.22237
CCCCCCCCCCO	CO	-3.45154	-3.80546	-3.53005	-3.70085	-3.50335	-3.67314	-3.39056	-3.64294	-3.82073
CCCCCCCCCCO	CCO	-4.09702	-4.3389	-4.29304	-4.35816	-4.39609	-4.39863	-4.51278	-4.2219	-4.42539
CCCCCCCCCCO	CCCO	-4.79553	-5.1783	-4.8466	-4.94657	-5.11829	-4.97907	-4.93546	-5.19719	-5.26188
CCCCCCCCCCO	CCCCO	-5.72305	-5.60541	-5.53354	-5.71893	-5.60859	-5.67794	-5.52463	-5.51797	-5.92244
CCCCCCCCCCO	CCCCCO	-6.38605	-6.23071	-6.2941	-6.22991	-6.38316	-6.49061	-6.11993	-6.13404	-6.21781
CCCCCCCCCCO	CCCCCCO	-6.99048	-6.86273	-6.98899	-7.30415	-7.09251	-7.30821	-7.02565	-7.10828	-7.01201
CCCCCCCCCCO	CCCCCCCCCO	-8.96335	-8.84178	-8.78859	-8.7737	-8.98303	-8.82843	-8.79193	-8.78952	-9.1598
CCCCCCCCCCO	FS(F)(F)(F)(F)F	0.469291	0.365646	0.527484	0.547096	0.510617	0.534628	0.408482	0.468439	1.32834
CCCCCCCCCCO	c1ccccc1	-3.59475	-3.70686	-3.82834	-3.96731	-3.93096	-3.7738	-3.66586	-3.88841	-3.72039
CCCCCCCCCCO	CC(C)O	-4.48836	-4.4435	-4.33302	-4.64512	-4.26041	-4.46616	-4.40119	-4.50682	-4.53199
CCCCCCCCCCO	CC(C)CC(C)(C)C	-3.90192	-3.51206	-4.05421	-3.51866	-3.80478	-3.61166	-3.83547	-3.86472	-3.6928
CCCCCCCCCCO	CCCCCl	-3.66993	-3.6708	-3.51588	-3.65741	-3.53877	-3.55954	-3.77045	-3.68114	-3.39314
CCCCCCCCCCO	CCCCCCCCCCO	-9.59084	-9.5436	-9.43283	-9.54509	-9.70701	-9.64085	-9.51006	-9.25255	-9.8376
CCCCCCCCCCO	CC(C)CO	-5.4311	-5.37171	-5.27633	-5.33216	-5.41933	-5.40791	-5.55725	-5.24023	-5.47404
CCCCCCCCCCO	CCC(C)O	-5.3151	-5.40918	-5.04104	-4.97103	-5.4111	-5.4211	-4.98682	-5.24874	-5.24934
CCCCCCCCCCO	CCCCBr	-4.18834	-4.18682	-4.0115	-4.06352	-4.05911	-4.0805	-4.12773	-4.07183	-4.37305
CCCCCCCCCCO	CC(C)CCO	-6.17735	-6.2514	-6.32341	-6.17566	-6.15107	-6.28846	-5.92458	-5.84719	-6.15393
CCCCCCCCCCO	C1CCC(CC1)O	-7.48583	-7.2406	-6.96901	-6.98366	-7.26062	-6.94845	-6.96372	-6.64229	-7.39716
CCCCCCCCCCO	C(CCl)O	-5.72997	-6.275	-5.94673	-5.7976	-5.71999	-5.9476	-5.44106	-5.85293	-6.18923
CCCCCCCCCCO	C(CCl)C(O)Cl	-6.99878	-7.17255	-7.54327	-7.55375	-6.91104	-6.94933	-6.53569	-6.91766	-7.10981
CCCCCCCCCCO	CCCCCCCCCCCCCCCCCCCCCCCC	-15.2348	-14.3843	-14.4154	-15.0787	-15.456	-14.9597	-14.4537	-14.6475	-13.9999
CCCCCCCCCCO	CCCCCCCCCCCO	-10.273	-10.1677	-10.5691	-10.3412	-10.3268	-10.7015	-10.0542	-10.8821	-10.7635
CCCCC(CC)CO	CCCCC(CC)CO	-3.99048	-9.83482	-9.12519	-8.72966	-8.98711	-10.1104	-9.88797	-9.79195	-9.56741
CC(=O)N(C)C	[C-]#[O+]	1.35068	1.13241	1.00844	0.845154	1.11973	1.11068	0.832188	0.911716	0.759263
CC(=O)N(C)C	O=S=O	-3.5198	-3.92029	-3.81102	-3.98091	-3.59049	-3.44009	-3.12966	-3.93689	-3.70069
CC(=O)N(C)C	CC	-0.477593	-0.545424	-0.369306	-0.459083	-0.381415	-0.50786	-0.407929	-0.401206	-0.358917
CC(=O)N(C)C	CCC	-1.09148	-1.23576	-1.16357	-1.1258	-1.12474	-1.00316	-1.18587	-1.10255	-1.03901
CC(=O)N(C)C	CCCC	-1.74618	-1.73273	-1.7925	-1.54605	-1.53466	-1.57165	-1.56256	-1.59793	-1.68295
CC(=O)N(C)C	CCCCC	-2.31924	-2.23998	-2.36149	-2.30078	-2.06896	-2.25222	-2.11311	-2.27632	-2.14712
CC(=O)N(C)C	CCCCCC	-2.86487	-2.77472	-2.9242	-2.87198	-2.87147	-2.9327	-2.72989	-2.8561	-2.91962
CC(=O)N(C)C	CCCC(C)C	-2.64671	-2.54206	-2.63061	-2.67984	-2.69959	-2.51167	-2.49852	-2.63	-2.62962
CC(=O)N(C)C	CCCCCCC	-3.47898	-3.44992	-3.2968	-3.21724	-3.45373	-3.28176	-3.36824	-3.43587	-3.28622
CC(=O)N(C)C	CC(C)CC(C)C	-2.96057	-2.91092	-2.82416	-3.03387	-2.8845	-2.97106	-2.8689	-3.18119	-2.8275
CC(=O)N(C)C	CCCCCCCC	-3.94274	-4.01004	-3.84802	-4.07032	-3.95739	-4.28088	-3.92967	-3.79976	-3.86491
CC(=O)N(C)C	CC(C)C(C)C(C)C	-3.68353	-3.61864	-3.63414	-3.26921	-3.59489	-3.35336	-3.72522	-3.72808	-3.41874
CC(=O)N(C)C	CCCCCCCCC	-4.5022	-4.38202	-4.40025	-4.66137	-4.4778	-4.39198	-4.31357	-4.77456	-4.43896
CC(=O)N(C)C	C1CCCCC1	-3.39712	-3.54926	-3.23967	-3.18364	-3.24376	-3.22436	-3.41614	-3.45085	-3.17794
CC(=O)N(C)C	CCC1CCCCC1	-4.20194	-4.25074	-4.16471	-4.30564	-3.79476	-4.31873	-4.00321	-4.3502	-4.38801
CC(=O)N(C)C	C=C	-0.450151	-0.409712	-0.533607	-0.557896	-0.464209	-0.410455	-0.559463	-0.414791	-0.477517
CC(=O)N(C)C	C/C=C/C	-2.16912	-2.0576	-2.09836	-2.04705	-2.0976	-2.1445	-2.08861	-2.20789	-2.21636
CC(=O)N(C)C	C=CC=C	-2.56484	-2.26218	-2.12586	-2.20451	-2.29071	-2.34397	-2.22631	-2.36439	-2.34577
CC(=O)N(C)C	CCCl	-2.93313	-2.74271	-2.8213	-2.87844	-2.74511	-2.76184	-2.76037	-2.77662	-2.94004
CC(=O)N(C)C	C(Cl)Cl	-4.33847	-4.52554	-4.26517	-4.33765	-4.30268	-4.32954	-4.31457	-4.46812	-4.36304
CC(=O)N(C)C	C(Cl)(Cl)Cl	-5.18434	-4.71512	-4.77509	-4.89551	-4.88051	-4.79964	-4.74878	-5.24084	-4.92767
CC(=O)N(C)C	C(Cl)(Cl)(Cl)Cl	-4.51581	-3.77539	-4.04221	-4.26736	-3.9086	-4.17806	-3.8458	-4.07208	-4.07403
CC(=O)N(C)C	CI	-3.62888	-3.70475	-3.45027	-3.49361	-3.59115	-3.59952	-3.29127	-3.82414	-3.58099
CC(=O)N(C)C	CCI	-3.96995	-4.2425	-4.06734	-4.03654	-3.93822	-3.95932	-4.36959	-4.35956	-4.04325
CC(=O)N(C)C	CCOCC	-2.81044	-2.8365	-2.87374	-2.64651	-2.54986	-2.71958	-2.92917	-2.88478	-2.92921
CC(=O)N(C)C	CC(C)OC(C)C	-3.41072	-3.59892	-3.39887	-3.08953	-3.20196	-3.23117	-3.36794	-3.29624	-3.22465
CC(=O)N(C)C	CCOC(C)(C)C	-3.53341	-3.38275	-3.38283	-3.58016	-3.53982	-3.42843	-3.12163	-3.45193	-3.36427
CC(=O)N(C)C	CCC(C)(C)OC	-3.91553	-4.00639	-3.80972	-3.67191	-3.78743	-3.67562	-3.8661	-3.98025	-4.04068
CC(=O)N(C)C	CC(C)(C)OC	-3.28781	-3.23057	-3.19926	-3.33671	-3.27804	-3.44703	-3.29435	-3.51053	-3.40398
CC(=O)N(C)C	C1CCOC1	-3.95635	-4.2254	-3.92401	-3.97482	-3.80458	-4.02929	-4.03142	-4.07271	-4.05259
CC(=O)N(C)C	C1COCCO1	-4.99317	-5.48411	-4.91505	-4.92051	-4.87565	-4.80819	-5.12964	-4.91464	-4.90579
CC(=O)N(C)C	CC(=O)C	-3.94274	-4.10518	-3.85901	-3.82627	-4.01644	-4.10815	-4.00033	-4.05353	-4.23559
CC(=O)N(C)C	CCC(=O)C	-4.47476	-4.40608	-4.42056	-4.35302	-4.70328	-4.38276	-4.46617	-4.45848	-4.32682
CC(=O)N(C)C	CC(=O)OC	-3.7654	-3.97229	-3.74419	-3.85679	-3.75708	-3.76064	-3.83572	-3.76941	-4.12536
CC(=O)N(C)C	CCCOC(=O)C	-4.72036	-4.96374	-4.89678	-4.60473	-4.99974	-4.74093	-4.61933	-5.0746	-4.81083
CC(=O)N(C)C	CCCCOC(=O)C	-5.23877	-5.2601	-5.30271	-5.30733	-5.27085	-5.28077	-5.11852	-5.23313	-5.3688
CC(=O)N(C)C	CC#N	-4.80222	-4.96867	-4.63901	-4.69348	-4.96476	-4.72684	-4.80964	-4.77163	-4.76448
CC(=O)N(C)C	CCC#N	-4.99317	-4.99907	-5.1813	-4.89165	-5.17501	-4.89527	-5.03405	-5.22919	-5.06484
CC(=O)N(C)C	C[N+](=O)[O-]	-5.48437	-5.37119	-5.36494	-5.42674	-5.51295	-5.28017	-5.66235	-5.70588	-5.11711
CC(=O)N(C)C	CO	-4.88409	-4.81263	-4.44508	-4.54258	-5.01594	-4.66666	-4.93531	-4.56948	-4.55482
CC(=O)N(C)C	CCO	-5.21156	-5.13305	-4.90456	-5.09303	-5.04168	-5.21412	-5.11551	-5.17689	-5.16679
CC(=O)N(C)C	CCCCO	-6.23477	-6.32875	-6.4132	-6.16096	-6.28234	-6.02744	-5.99209	-5.99048	-6.30509
CC(=O)N(C)C	C(C(F)(F)F)O	-6.80784	-6.79312	-6.49447	-6.16029	-6.86928	-5.89341	-6.50109	-6.5262	-6.08603
CC(=O)N(C)C	FS(F)(F)(F)(F)F	0.764011	0.96363	0.20356	0.648836	0.62326	-0.30644	-0.222774	0.332395	0.100108
CC(=O)N(C)C	c1ccccc1	-4.46115	-4.36494	-4.19369	-3.87974	-4.37854	-4.28412	-3.91395	-4.47595	-4.32261
CC(=O)N(C)C	Cc1ccccc1	-4.97956	-4.79246	-4.9216	-4.45907	-4.93766	-4.78404	-4.5314	-4.79877	-4.90593
CC(=O)N(C)C	CCc1ccccc1	-5.45716	-5.30534	-5.42523	-4.90768	-5.15244	-5.1844	-5.03181	-5.72222	-5.39272
CC(=O)N(C)C	c1ccc(cc1)Cl	-5.00677	-5.94367	-5.58692	-5.65902	-5.6956	-5.48363	-5.74859	-5.93499	-6.12984
CC(=O)N(C)C	CCBr	-3.43793	-3.61234	-3.34713	-3.35894	-3.49148	-3.24163	-3.43593	-3.37732	-3.50711
CC(=O)N(C)C	CC(C)O	-5.29342	-5.13372	-5.1744	-5.34476	-5.19194	-5.26155	-4.94431	-5.42036	-5.77848
CC(=O)N(C)C	c1ccncc1	-5.75718	-5.76408	-5.29286	-5.55945	-5.80046	-5.28933	-5.64175	-5.16136	-5.10834
CC(=O)N(C)C	CCOC(=O)C	-4.16113	-4.28391	-4.22272	-4.10515	-4.02781	-4.11516	-4.28994	-4.15754	-4.47849
CC(=O)N(C)C	CC(C)(C)Cl	-3.09686	-3.37622	-3.22656	-3.01895	-3.22438	-3.11472	-3.0817	-3.4524	-3.1885
CC(=O)N(C)C	CC(C)(C)Br	-3.5198	-3.7227	-3.39535	-3.66647	-3.44887	-3.33032	-3.66231	-3.66708	-3.56945
CC(=O)N(C)C	CCCC=C	-2.34646	-2.3626	-2.34147	-2.38856	-2.37317	-2.50518	-2.40504	-2.47053	-2.30932
CC(=O)N(C)C	CC(C)C=C	-2.1283	-2.21849	-2.13923	-2.20757	-2.13427	-2.362	-2.24816	-2.41324	-2.38158
CC(=O)N(C)C	CC(=C)C=C	-2.89231	-3.18375	-2.80268	-2.81307	-2.60145	-2.82959	-2.84611	-3.0396	-2.79882
CC(=O)N(C)C	C(CCl)Cl	-5.00677	-5.06449	-4.78217	-4.96662	-4.70557	-4.88913	-5.20145	-5.05951	-5.30138
CC(=O)N(C)C	CC(C)CO	-6.04383	-5.82502	-5.81299	-5.68469	-6.15178	-6.16609	-6.07189	-6.16748	-5.5452
CC(=O)N(C)C	CCC(C)O	-5.8937	-5.67725	-5.66465	-5.82616	-5.73869	-5.6473	-5.79729	-5.83011	-6.24491
CC(=O)N(C)C	CC1CCCCC1	-3.68353	-4.02018	-3.52954	-3.46499	-3.61786	-3.59437	-3.65929	-3.58762	-3.65915
CC(=O)N(C)C	CC(C)CCC(C)C	-3.5198	-3.58216	-3.63432	-3.56945	-3.50876	-3.54807	-3.49585	-3.64243	-3.53948
CC(=O)N(C)C	CCC(C)C	-1.97817	-2.12737	-2.19793	-2.01372	-2.19199	-2.08182	-1.97922	-2.20194	-2.13532
CC(=O)N(C)C	CC=C(C)C	-2.57845	-2.9231	-2.72206	-2.53249	-2.65232	-2.69009	-2.47291	-2.65308	-2.72659
CC(=O)N(C)C	C1CCC=CC1	-3.47898	-3.95213	-3.48914	-3.64193	-3.32705	-3.83947	-3.4591	-3.71128	-3.57506
CC(=O)N(C)C	C(=C(Cl)Cl)Cl	-4.80222	-4.45308	-4.89938	-4.22007	-4.8468	-4.72639	-3.96127	-5.07364	-4.57556
CC(=O)N(C)C	COC=O	-3.41072	-3.59548	-3.43844	-3.49279	-3.58046	-3.29563	-3.54489	-3.30531	-3.51639
CC(=O)N(C)C	S	-2.25098	-1.97338	-1.94082	-2.10722	-1.90614	-2.20861	-2.00871	-2.04567	-1.99695
CC(=O)N(C)C	CC(C)CC(=O)C	-5.23877	-5.06587	-5.12403	-5.37174	-5.40263	-5.23648	-4.98291	-5.24746	-5.06784
CC(=O)N(C)C	C/C=C\C=C	-3.12407	-3.13741	-2.96207	-2.97666	-3.06737	-3.12968	-2.96083	-3.02502	-3.21293
CC(=O)N(C)C	C/C=C/C=C	-3.06965	-3.04022	-3.19694	-3.13273	-3.25258	-3.18547	-3.16979	-3.02502	-3.21293
CC(=O)N(C)C	CC=O	-3.21978	-3.12038	-3.1776	-3.26259	-2.94678	-3.22751	-3.01888	-3.25932	-2.94191
CC(=O)N(C)C	CC(C)C=O	-4.03821	-4.32408	-3.93916	-3.90735	-3.97747	-3.91222	-4.18222	-4.22028	-4.27614
CC(=O)N(C)C	C=CCO	-4.69314	-6.06472	-5.60258	-6.17436	-5.8309	-5.861	-5.99903	-5.99974	-6.43863
CC(=O)N(C)C	c1ccoc1	-3.72435	-3.75184	-3.65587	-3.76447	-3.84992	-3.64405	-3.32531	-3.90179	-3.5727
CC(=O)N(C)C	CC(=O)N(C)C	-6.76679	-7.34538	-7.04267	-7.11703	-7.10863	-6.59639	-7.68953	-7.03476	-7.47581
CC(=O)N(C)C	CC(C)OC(C)(C)C	-3.75179	-3.7818	-3.52947	-3.45289	-3.64301	-3.60887	-3.79515	-3.60302	-3.8495
CCCCCl	CCCCC	-3.21424	-3.31482	-3.10181	-3.20064	-3.34418	-3.28708	-3.07086	-3.34082	-3.41453
CCCCCl	CCCCCC	-3.85811	-4.0094	-3.89321	-3.91588	-3.95588	-3.78748	-3.70057	-3.93297	-3.75959
CCCCCl	CCCCCCC	-4.60851	-4.56	-4.55349	-4.59758	-4.50398	-4.62681	-4.72062	-4.61885	-4.85967
CCCCCl	C1CCCCC1	-4.1775	-4.11244	-4.2621	-4.17895	-4.0985	-4.19595	-4.35966	-4.38613	-4.16404
CCCCCl	C(Cl)Cl	-3.54586	-3.56362	-3.45792	-3.61697	-3.43089	-3.52292	-3.39001	-3.54034	-3.59046
CCCCCl	C(Cl)(Cl)Cl	-4.07511	-4.04389	-4.0395	-4.10684	-4.04063	-4.1832	-4.19768	-4.30533	-4.03934
CCCCCl	C(Cl)(Cl)(Cl)Cl	-4.28796	-4.1541	-4.00367	-4.32784	-4.36289	-4.23663	-4.36729	-4.58768	-4.21097
CCCCCl	CI	-3.44347	-3.50995	-3.48414	-3.51814	-3.47977	-3.34562	-3.57262	-3.53252	-3.57464
CCCCCl	CCI	-4.1037	-4.15263	-3.98633	-3.99188	-4.14096	-4.03569	-4.23331	-4.26004	-4.05466
CCCCCl	CCOCC	-3.39296	-3.39903	-3.41538	-3.58856	-3.49448	-3.45991	-3.47755	-3.4511	-3.61532
CCCCCl	CCCOCCC	-4.67815	-4.66014	-4.80531	-4.58451	-4.74235	-4.73124	-4.64509	-4.84975	-4.66704
CCCCCl	CC(C)OC(C)C	-4.12423	-4.21046	-4.35445	-4.22189	-4.05638	-4.15089	-4.44857	-4.35941	-4.26875
CCCCCl	C1COCCO1	-4.80084	-4.8816	-4.89694	-4.85555	-5.02975	-5.0634	-4.72644	-4.65133	-4.84649
CCCCCl	CC(=O)C	-3.62081	-3.44116	-3.68655	-3.51957	-3.64951	-3.66337	-3.7453	-3.60363	-3.69828
CCCCCl	CC#N	-3.63165	-3.56016	-3.49336	-3.40064	-3.50933	-3.79744	-3.33425	-3.54139	-3.32734
CCCCCl	CCN(CC)CC	-4.57161	-5.22988	-4.88346	-4.51884	-5.01863	-4.73456	-4.98605	-4.86377	-4.85322
CCCCCl	C[N+](=O)[O-]	-4.05874	-3.79907	-3.84806	-3.80034	-3.91364	-4.06505	-4.11635	-4.04155	-3.94637
CCCCCl	CCO	-3.07518	-3.13201	-3.14995	-3.0292	-2.98023	-3.04983	-3.03959	-3.25805	-3.32663
CCCCCl	CCCCO	-4.60436	-4.42472	-4.53944	-4.78002	-4.54163	-4.40928	-4.62826	-4.40273	-4.49181
CCCCCl	CCCCCCO	-5.98225	-5.92216	-5.87776	-5.82189	-5.90291	-5.92142	-6.00479	-5.9733	-5.93587
CCCCCl	CCCCCCCCO	-7.21971	-7.38282	-7.21172	-7.21832	-7.18766	-7.29139	-7.07608	-7.01131	-7.37888
CCCCCl	c1ccccc1	-4.457	-4.54994	-4.47478	-4.37272	-4.6793	-4.39531	-4.56512	-4.63719	-4.42442
CCCCCl	Cc1ccccc1	-5.1516	-5.016	-5.09648	-5.03557	-5.12176	-5.21759	-4.9439	-5.37314	-5.32656
CCCCCl	c1ccc(cc1)Cl	-5.59068	-5.35071	-5.5142	-5.51326	-5.28626	-5.52059	-5.32872	-5.71354	-5.44822
CCCCCl	CCBr	-3.49928	-3.49401	-3.4678	-3.55181	-3.46781	-3.42968	-3.33552	-3.42344	-3.5794
CCCCCl	CCOC(=O)C	-4.3274	-4.24214	-4.28404	-4.1822	-4.17638	-4.23983	-4.53913	-4.39081	-4.24445
CCCCCl	CC(C)CC(C)(C)C	-4.57576	-4.47535	-4.57937	-4.55211	-4.67306	-4.64143	-4.66291	-4.44021	-4.90158
CCCCCl	CCCCCl	-4.42425	-4.36429	-4.26258	-4.32458	-4.37606	-4.27933	-4.20117	-4.43914	-4.40643
CCCCCl	C(CCl)Cl	-4.42287	-4.29766	-4.29625	-4.21518	-4.28747	-4.30914	-4.20032	-4.09796	-4.60019
CCCCCl	CCCCl	-3.6863	-3.69461	-3.64581	-3.52319	-3.59698	-3.64034	-3.53058	-3.76656	-3.64673
CCCCCl	CC(C)CO	-4.40788	-4.35798	-4.26774	-4.12638	-4.23306	-4.39576	-4.24131	-4.29517	-4.37747
CCCCCl	CCC(C)O	-4.17473	-4.24226	-4.07973	-4.15313	-4.18236	-4.41872	-4.22965	-4.41943	-4.31928
CCCCCl	CC(C)(C)O	-3.81729	-3.80252	-3.53467	-3.56723	-3.76429	-3.75461	-3.67787	-3.80926	-3.71291
CCCCCl	CC(Cl)(Cl)Cl	-4.33016	-4.11556	-4.05413	-4.11121	-4.20257	-4.12604	-3.94962	-4.17272	-4.12626
CCCCCl	C1CCC=CC1	-4.36568	-4.30456	-4.24305	-4.41109	-4.24075	-4.2751	-4.22491	-4.27338	-4.27052
CCCCCl	C1CCC(=O)C1	-5.45716	-5.31087	-5.27364	-5.31596	-5.35996	-5.71313	-5.68348	-5.4968	-5.48625
CCCCCl	CC(=C)CC(C)(C)C	-4.7531	-4.74161	-4.78218	-4.9941	-4.8623	-5.02336	-4.77287	-4.77317	-4.98909
CCCCCl	c1ccc(cc1)N	-6.66717	-6.83874	-6.58878	-6.49505	-6.62153	-6.6143	-6.96653	-6.86788	-7.0394
CCCCCl	II	-5.6398	-5.01291	-5.1989	-4.7451	-5.16213	-4.86888	-4.65624	-5.19211	-5.23158
CCCCCl	c1(c(c(c(c(c1Cl)Cl)Cl)Cl)Cl)Cl	-10.6304	-11.294	-11.2222	-11.7452	-10.5295	-11.0119	-10.7262	-10.2504	-10.4243
CCCCCl	CCC(C)Cl	-4.16366	-3.78107	-3.87917	-3.60537	-3.83633	-3.88353	-3.68244	-3.8876	-3.77737
CCCCCl	CCCCOC	-4.25522	-4.18489	-4.12247	-4.11273	-4.15722	-4.18812	-4.04732	-4.36911	-4.23399
CCCCCl	CCOCOCC	-4.6657	-4.55465	-4.83217	-4.78302	-4.81801	-4.53911	-4.80018	-4.70102	-5.04944
CCCCCl	COCCOC	-4.60574	-4.46271	-4.50328	-4.79788	-4.23307	-4.41548	-4.26975	-4.28636	-4.38171
CCCCCl	CN(C)/C(=N\c1ccc(c(c1)Cl)Cl)/O	-13.3085	-12.8366	-12.4939	-13.0968	-13.4227	-13.3982	-13.0922	-12.0003	-12.7025
CCCCO	O=O	0.927744	0.833097	0.856206	0.836213	1.03185	0.807294	0.802955	0.841129	0.871322
CCCCO	N#N	1.24137	1.09859	1.1492	1.35462	1.20557	1.16584	1.12003	1.18865	1.19106
CCCCO	[N-]=[N+]=O	-0.545623	-0.661773	-0.590423	-0.760494	-0.572117	-0.674537	-0.409934	-0.586708	-0.431767
CCCCO	C(=O)=O	-0.395727	-0.496156	-0.38929	-0.489864	-0.400218	-0.612703	-0.525743	-0.352511	-0.473524
CCCCO	C	0.422939	0.514534	0.399103	0.339299	0.435916	0.37724	0.453203	0.539856	0.498665
CCCCO	CC	-0.62749	-0.515046	-0.453222	-0.564012	-0.664384	-0.473341	-0.59829	-0.556106	-0.535844
CCCCO	CCC	-1.35068	-1.41544	-1.3887	-1.25126	-1.37844	-1.23824	-1.32439	-1.3358	-1.28362
CCCCO	CCCC	-1.86909	-2.12687	-2.06837	-2.13707	-2.08739	-1.96797	-1.88969	-2.05625	-2.12077
CCCCO	CC(C)C	-1.90991	-1.83167	-1.85961	-1.80953	-1.82355	-1.91032	-1.67855	-1.80972	-1.84618
CCCCO	CCCCC	-2.70137	-2.69381	-2.61556	-2.52332	-2.69151	-2.56031	-2.63513	-2.66759	-2.77648
CCCCO	CCCCCC	-3.32886	-3.3294	-3.3454	-3.40087	-3.32738	-3.44325	-3.38089	-3.34716	-3.44968
CCCCO	CCCC(C)C	-3.12407	-3.16498	-3.14473	-3.12641	-3.11549	-3.00235	-2.97959	-3.1327	-3.02609
CCCCO	CCCCCCC	-3.92913	-3.9884	-3.92264	-3.92582	-3.92973	-3.81651	-3.80791	-4.14966	-4.10936
CCCCO	CC(C)CC(C)C	-3.49536	-3.6376	-3.38747	-3.58679	-3.50552	-3.38231	-3.54532	-3.40059	-3.42505
CCCCO	CCCCCCCC	-4.44754	-4.49709	-4.50688	-4.67237	-4.64622	-4.73734	-4.42886	-4.63462	-4.7677
CCCCO	CC(C)C(C)C(C)C	-4.23054	-4.27924	-4.30685	-3.79401	-4.02862	-3.9919	-4.17483	-4.15464	-4.02409
CCCCO	C1CCCCC1	-3.72435	-3.60403	-3.79843	-3.65287	-3.74154	-3.65438	-3.83832	-3.866	-3.62242
CCCCO	CCC1CCCCC1	-4.69591	-4.72484	-4.63116	-4.77434	-4.53975	-4.8344	-4.51771	-4.94843	-4.71952
CCCCO	C=C	-0.463757	-0.370942	-0.481871	-0.43528	-0.48966	-0.505807	-0.463992	-0.577143	-0.483002
CCCCO	CC=C	-1.40511	-1.36767	-1.42561	-1.27428	-1.38203	-1.27059	-1.37824	-1.35339	-1.46522
CCCCO	C/C=C/C	-2.14191	-2.19058	-2.19688	-2.23806	-2.16738	-2.14446	-2.22625	-2.27265	-2.2616
CCCCO	C/C=C\C	-2.22377	-2.17426	-2.08449	-2.34579	-2.20841	-2.29925	-2.10768	-2.36766	-2.2616
CCCCO	C=CC=C	-2.11469	-2.2588	-2.19946	-2.2145	-2.07672	-2.0395	-2.22527	-2.2929	-2.07152
CCCCO	C#C	-0.818666	-1.08965	-0.879246	-1.21975	-1.07656	-0.831445	-1.00698	-1.0445	-1.1654
CCCCO	C(F)(F)(F)F	1.10508	1.04473	1.22948	1.22559	1.00903	1.10886	1.06366	0.944809	1.28639
CCCCO	CCCl	-2.49658	-2.59828	-2.46679	-2.39508	-2.42294	-2.50647	-2.47268	-2.53516	-2.38407
CCCCO	C(Cl)Cl	-3.28781	-3.39534	-3.2713	-3.36893	-3.35138	-3.3941	-3.17348	-3.52443	-3.36567
CCCCO	C(Cl)(Cl)Cl	-4.02461	-4.06948	-4.02977	-4.12782	-3.92314	-4.22381	-3.9556	-4.07572	-4.0308
CCCCO	C(Cl)(Cl)(Cl)Cl	-3.87448	-3.93402	-3.73636	-3.90648	-3.93626	-3.74316	-3.80657	-3.94344	-3.88217
CCCCO	CI	-3.04244	-3.06022	-2.99471	-2.99381	-3.12487	-3.0821	-3.14114	-3.11224	-3.0916
CCCCO	CCI	-3.61527	-3.74192	-3.43999	-3.35551	-3.51919	-3.43506	-3.78617	-3.51938	-3.6105
CCCCO	CC(F)F	-1.36429	-1.41776	-1.18577	-1.28338	-1.4002	-1.29055	-1.36042	-1.11683	-1.19858
CCCCO	COC	-2.04643	-2.15713	-2.14592	-2.22598	-2.03886	-2.0692	-1.98006	-2.08977	-2.08774
CCCCO	CCOCC	-3.09686	-3.09836	-3.05564	-3.18291	-3.16221	-3.02769	-3.25394	-2.97573	-3.17648
CCCCO	CCCOCCC	-4.13368	-4.14855	-4.25319	-4.1277	-4.03817	-4.14164	-4.01766	-4.30514	-3.97288
CCCCO	CC(C)OC(C)C	-3.75179	-3.88112	-3.65261	-3.81475	-3.80551	-3.68251	-3.88876	-3.87053	-3.95524
CCCCO	CCCCOCCCC	-5.34785	-5.26761	-5.53156	-5.4729	-5.27076	-5.2447	-5.581	-5.15935	-5.32261
CCCCO	C1COCCO1	-4.57023	-4.68154	-4.48897	-4.65941	-4.79051	-4.66068	-4.47117	-4.90845	-4.73992
CCCCO	CC(=O)C	-3.50619	-3.45454	-3.50474	-3.71716	-3.30091	-3.31766	-3.53796	-3.66968	-3.68425
CCCCO	CCC(=O)C	-4.12008	-4.13647	-4.00944	-3.98541	-3.98868	-4.09194	-4.19128	-4.18544	-3.95582
CCCCO	CC#N	-3.54701	-3.74116	-3.53591	-3.48794	-3.5318	-3.29927	-3.41257	-3.60684	-3.79212
CCCCO	CCC#N	-4.011	-4.02104	-3.87251	-3.82958	-4.11746	-4.20016	-4.19829	-4.12222	-4.07424
CCCCO	CCCC#N	-4.62488	-4.34308	-4.61699	-4.78349	-4.71377	-4.46669	-4.44304	-4.56871	-4.55251
CCCCO	N	-2.40111	-2.21522	-2.18215	-1.91909	-2.19115	-2.32636	-1.99733	-2.20614	-2.58368
CCCCO	CCN(CC)CC	-4.85688	-4.89255	-5.00411	-5.03554	-4.79373	-4.69603	-4.6361	-5.12411	-4.99763
CCCCO	C[N+](=O)[O-]	-3.84727	-3.86732	-3.81355	-3.80015	-3.65837	-4.02265	-3.70788	-3.82139	-3.84395
CCCCO	CO	-4.12008	-4.22195	-4.0725	-4.13708	-4.14544	-4.26055	-4.26705	-4.11205	-4.17568
CCCCO	CCO	-4.85688	-4.73542	-4.59532	-4.52712	-4.72652	-4.55764	-4.5974	-4.63083	-4.66578
CCCCO	CCCO	-5.22516	-5.37171	-5.26495	-5.14751	-5.44286	-5.25292	-5.2177	-5.38713	-5.44083
CCCCO	CCCCO	-6.09825	-6.15767	-5.88262	-6.35501	-6.1062	-6.10083	-5.93045	-6.22507	-5.90743
CCCCO	CCCCCO	-6.76679	-6.66368	-6.62518	-6.41722	-6.67328	-6.5485	-6.6867	-6.76467	-6.60646
CCCCO	FS(F)(F)(F)(F)F	0.259206	0.218065	0.271365	0.0294716	0.0960362	0.306513	0.155185	0.190628	-0.0341953
CCCCO	c1ccccc1	-3.91553	-3.92538	-3.95624	-3.90846	-3.7381	-3.96774	-4.10478	-3.7845	-3.75612
CCCCO	Cc1ccccc1	-4.51581	-4.56821	-4.40381	-4.35778	-4.63182	-4.55245	-4.49202	-4.73154	-4.48319
CCCCO	CCc1ccccc1	-4.97679	-5.04962	-5.18293	-5.20217	-5.09638	-4.9662	-4.99969	-5.3014	-5.30994
CCCCO	CCBr	-3.0286	-3.12466	-2.83526	-2.98574	-3.11786	-2.88605	-2.89166	-3.02449	-3.10215
CCCCO	CN(C)C	-2.90592	-3.17993	-3.23436	-3.50484	-3.44367	-3.13653	-2.95682	-3.17896	-3.45787
CCCCO	CC(C)O	-5.02061	-4.90174	-4.95793	-4.82751	-4.84811	-4.88659	-4.6852	-5.01322	-4.91491
CCCCO	C(=S)=S	-3.08326	-3.17427	-3.07232	-3.23543	-2.95702	-3.21451	-2.97738	-3.18016	-3.23294
CCCCO	c1ccncc1	-5.38889	-5.31136	-5.4818	-5.58827	-5.3057	-5.43704	-5.41958	-5.28436	-5.31337
CCCCO	CCOC(=O)C	-3.96995	-3.87292	-3.86837	-3.88484	-3.78593	-4.10544	-3.86828	-3.93027	-3.88158
CCCCO	C1CC1	-1.71897	-1.80201	-1.81141	-1.82643	-1.8136	-1.8741	-1.84023	-1.90836	-1.96336
CCCCO	CCC=C	-2.00538	-1.98622	-2.05934	-1.99894	-2.02776	-1.9296	-2.00308	-2.19278	-1.94255
CCCCO	CC(=C)C	-2.16912	-2.11114	-2.05837	-1.83908	-2.06655	-1.96725	-1.93049	-1.96362	-2.23546
CCCCO	CC(C)(C)Cl	-2.96057	-3.02105	-3.30171	-3.08955	-3.16898	-2.8676	-3.17625	-3.262	-3.25335
CCCCO	CC(C)(C)Br	-3.30164	-3.47799	-3.36347	-3.22771	-3.20831	-3.55169	-3.44271	-3.37014	-3.29919
CCCCO	C(C(F)(Cl)Cl)(F)(Cl)Cl	-3.69714	-3.8248	-4.29846	-4.11175	-3.87399	-3.84006	-4.00668	-3.69772	-3.51886
CCCCO	c1ccc(cc1)CCl	-6.09825	-6.0589	-6.16485	-6.0067	-6.20481	-6.01691	-6.04832	-5.84833	-6.22944
CCCCO	c1ccc(cc1)CBr	-6.37106	-6.63462	-6.40924	-6.33966	-6.70572	-6.25545	-6.8269	-6.83243	-6.57879
CCCCO	Cc1cccnc1	-6.41211	-6.28053	-5.81349	-6.23652	-6.14631	-5.93483	-5.8036	-6.18549	-5.81188
CCCCO	CCC(C)CC	-3.19233	-3.12893	-3.26487	-3.114	-3.17727	-3.03288	-3.05987	-3.05182	-3.32712
CCCCO	CCC(C)(C)C	-2.89231	-2.80992	-2.81641	-2.62266	-2.76958	-2.79825	-2.79569	-3.03291	-2.81675
CCCCO	CC(C)C(C)C	-3.06965	-3.08274	-3.02542	-3.20416	-3.07253	-2.86455	-2.92221	-3.09999	-2.94275
CCCCO	CCCC=C	-2.64671	-2.48223	-2.60078	-2.58576	-2.59432	-2.70198	-2.62196	-2.4762	-2.5453
CCCCO	CC(C)C=C	-2.49658	-2.3111	-2.45015	-2.41361	-2.41204	-2.5624	-2.4325	-2.33633	-2.41841
CCCCO	CCCCC=C	-3.21978	-3.22393	-3.20569	-3.33138	-3.17222	-3.15168	-3.28722	-3.40931	-3.39342
CCCCO	CC(=C)C=C	-2.89231	-2.79952	-2.73965	-2.61575	-2.76491	-2.70758	-2.81999	-2.89451	-2.77116
CCCCO	C(CCl)Cl	-3.98379	-3.90624	-4.07116	-4.10929	-3.84425	-3.92306	-3.87522	-4.09999	-4.00517
CCCCO	CCCCl	-3.16512	-3.19851	-3.13244	-3.03768	-3.16602	-3.2388	-3.01671	-3.2459	-3.10155
CCCCO	C=CC=O	-3.20594	-3.53823	-3.47038	-3.40671	-3.3822	-3.26427	-3.55401	-3.68416	-3.44489
CCCCO	CN	-2.89231	-3.55804	-2.73317	-2.7841	-3.01889	-2.97593	-2.68621	-3.25157	-3.12545
CCCCO	CC(=O)O	-5.93452	-6.59859	-5.87386	-5.82307	-5.87962	-5.81609	-4.28383	-5.1734	-5.38009
CCCCO	CC(C)CO	-5.74357	-5.8793	-5.7932	-5.69843	-5.66278	-5.64253	-5.62145	-5.61875	-5.76165
CCCCO	CCC(C)O	-5.49797	-5.7309	-5.47561	-5.42358	-5.41657	-5.47764	-5.38684	-5.7013	-5.64908
CCCCO	CC(C)(C)O	-5.12969	-5.09559	-5.1585	-5.2857	-5.26933	-5.132	-5.02336	-5.10602	-5.05256
CCCCO	c1(c(c(c(c(c1F)F)F)F)F)F	-3.46515	-3.15475	-3.4607	-3.16887	-2.75726	-2.82641	-3.69853	-3.60403	-3.17065
CCCCCCCCC	O=O	0.731264	0.783768	0.736508	0.64194	0.749128	0.714133	0.655203	0.649828	0.751776
CCCCCCCCC	N#N	1.01099	0.978128	1.02393	1.00362	0.975356	1.01246	0.962743	0.929435	0.972253
CCCCCCCCC	C	0.202014	0.138494	0.11591	0.157328	0.0661205	0.151821	0.199911	0.0882827	0.145122
CCCCCCCCC	CC	-0.931895	-0.987987	-0.925908	-0.903798	-0.977018	-0.963211	-0.947752	-0.903179	-1.05326
CCCCCCCCC	CCC	-1.71205	-1.76429	-1.76815	-1.71616	-1.78301	-1.67828	-1.77491	-1.83415	-1.73113
CCCCCCCCC	CCCC	-2.4666	-2.5621	-2.43933	-2.53458	-2.39861	-2.48938	-2.31876	-2.56091	-2.55238
CCCCCCCCC	CC(C)C	-2.26344	-2.16383	-2.13332	-2.18953	-2.17115	-2.2128	-2.35406	-2.18245	-2.10584
CCCCCCCCC	CCCCC	-3.17873	-3.15517	-3.18962	-3.05806	-3.07935	-3.1519	-3.30086	-3.05088	-3.35168
CCCCCCCCC	CCCCCC	-3.86087	-3.87818	-3.85865	-3.83755	-3.96725	-3.86062	-3.90096	-3.98556	-3.74759
CCCCCCCCC	CCCC(C)C	-3.66993	-3.56537	-3.74195	-3.59917	-3.71757	-3.85529	-3.75604	-3.78255	-3.93817
CCCCCCCCC	CCCCCCC	-4.55662	-4.7259	-4.62364	-4.51275	-4.51919	-4.53227	-4.58905	-4.81765	-4.796
CCCCCCCCC	CC(C)CC(C)C	-4.09287	-4.05157	-4.18298	-3.99225	-4.01651	-4.19662	-3.81697	-4.31848	-4.45311
CCCCCCCCC	CCCCCCCC	-5.21156	-5.17116	-5.38846	-5.08595	-5.10587	-5.25029	-5.06355	-5.14295	-5.39821
CCCCCCCCC	CC(C)C(C)C(C)C	-4.87048	-4.78906	-4.65975	-4.50858	-4.79149	-5.08486	-4.91244	-4.64679	-5.05229
CCCCCCCCC	CCCCCCCCC	-5.97557	-6.04018	-6.01163	-5.73711	-6.05391	-5.78239	-5.73483	-5.79963	-6.1
CCCCCCCCC	C1CCCCC1	-4.13368	-4.2579	-4.12558	-4.04338	-4.10708	-4.20593	-4.13461	-4.22566	-4.36057
CCCCCCCCC	CCC1CCCCC1	-5.32063	-5.32033	-5.1462	-5.19438	-5.1644	-5.26277	-5.06857	-5.19588	-5.54228
CCCCCCCCC	C=C	-0.581137	-0.705535	-0.665413	-0.599175	-0.540718	-0.607367	-0.64806	-0.620563	-0.606012
CCCCCCCCC	CC=C	-1.69314	-1.6213	-1.54979	-1.60551	-1.55447	-1.62998	-1.49496	-1.57656	-1.68321
CCCCCCCCC	C(F)(F)(F)F	0.803445	0.790769	0.817605	0.911705	0.716101	0.799657	0.638997	0.701727	0.849232
CCCCCCCCC	FS(F)(F)(F)(F)F	-0.139058	-0.0703081	-0.121556	0.041447	-0.183285	-0.0693094	-0.22288	-0.313765	-0.260212
CCCCCCCCC	CCC=C	-2.42971	-2.448	-2.44215	-2.29346	-2.30377	-2.31118	-2.48728	-2.2882	-2.25942
CCCCCCCCC	CC(=C)C	-2.38889	-2.41105	-2.30367	-2.4041	-2.3587	-2.33341	-2.42099	-2.3336	-2.25923
CCCCCCCCC	CC(C)CCC(C)C	-4.78862	-4.76362	-4.6621	-4.56623	-4.66572	-4.71622	-4.9041	-4.95921	-4.91536
CC#N	CCCCC	-2.18964	-2.13653	-2.073	-2.15613	-2.28517	-2.22195	-1.91599	-2.0915	-2.13584
CC#N	CCCCCC	-2.6195	-2.65998	-2.60647	-2.41117	-2.80029	-2.62557	-2.51522	-2.51344	-2.62559
CC#N	CCCC(C)C	-2.48021	-2.53933	-2.34503	-2.47169	-2.43059	-2.42983	-2.57051	-2.43966	-2.37818
CC#N	CCCCCCC	-3.12292	-3.17534	-3.06708	-2.89506	-3.18041	-3.14623	-3.00466	-3.33465	-3.19438
CC#N	CC(C)CC(C)C	-2.76548	-2.9176	-2.62519	-2.68136	-2.80564	-2.80071	-2.61772	-3.0449	-2.68452
CC#N	CCCCCCCC	-3.61251	-3.67047	-3.52336	-3.57504	-3.829	-3.61816	-3.75271	-3.84486	-3.5515
CC#N	CC(C)C(C)C(C)C	-3.42433	-3.43717	-3.48041	-3.27521	-3.32395	-3.32451	-3.48766	-3.30758	-3.2529
CC#N	CCCCCCCCC	-4.12008	-4.21427	-4.01164	-3.86283	-4.34422	-4.18975	-3.98815	-4.14807	-4.12951
CC#N	C1CCCCC1	-3.01223	-3.17258	-3.12708	-2.93851	-3.02415	-3.12467	-2.74279	-3.38393	-3.04309
CC#N	CCC1CCCCC1	-3.84312	-3.82732	-3.59724	-3.93405	-3.64011	-3.86089	-3.5974	-3.90112	-3.8008
CC#N	C1COCCO1	-5.23738	-5.16356	-5.08954	-5.53375	-5.24139	-5.41912	-5.39847	-5.43103	-5.45763
CC#N	CCC(=O)C	-4.77778	-4.61244	-4.47716	-4.47976	-4.48491	-4.42353	-4.34653	-4.46447	-4.70338
CC#N	CCO	-4.33708	-4.32956	-4.48079	-4.3873	-3.72072	-4.35628	-3.91128	-4.2633	-4.29072
CC#N	Cc1ccccc1	-4.72727	-4.68572	-4.50607	-4.5362	-4.76327	-4.44945	-4.51129	-4.68696	-4.56418
CC#N	CC(C)CCC(C)C	-3.26336	-3.43417	-3.12676	-3.29041	-3.27932	-3.30491	-2.88265	-3.27923	-3.34658
CC(=O)C	O=O	0.764011	0.811096	0.783751	0.816944	0.62958	0.758619	0.835877	0.695082	0.609516
CC(=O)C	N#N	1.02322	0.844504	1.18109	1.01726	0.799632	0.913958	1.03997	0.985465	1.0871
CC(=O)C	[N-]=[N+]=O	-1.05043	-0.996934	-1.26278	-1.33516	-1.20078	-1.10957	-1.23234	-0.999541	-0.998794
CC(=O)C	[C-]#[O+]	0.804829	0.713902	0.799217	0.762173	1.28023	1.01246	0.917029	0.705103	0.658652
CC(=O)C	C(=O)=O	-1.07787	-1.07804	-1.09961	-1.04997	-0.875441	-0.955421	-1.07649	-1.21111	-1.12242
CC(=O)C	O=S=O	-3.5198	-3.03979	-2.94757	-2.82947	-3.32379	-3.11026	-2.98717	-3.43037	-3.34741
CC(=O)C	C	0.300254	0.484372	0.601279	0.377795	0.358896	0.277161	0.363087	0.223759	0.284371
CC(=O)C	CC	-0.682144	-0.644573	-0.631935	-0.799078	-0.706161	-0.746914	-0.654995	-0.752998	-0.6396
CC(=O)C	CCC	-1.36429	-1.4619	-1.35378	-1.46029	-1.44547	-1.48357	-1.35035	-1.35037	-1.30088
CC(=O)C	CCCC	-2.1283	-2.11067	-2.04618	-2.09976	-1.81944	-1.96755	-1.92305	-2.03189	-2.00226
CC(=O)C	CC(C)C	-1.86909	-1.92694	-1.73364	-1.59037	-1.73504	-1.86006	-1.99671	-1.84934	-1.70275
CC(=O)C	CCCCC	-2.70137	-2.79826	-2.60827	-2.37018	-2.58744	-2.61029	-2.52701	-2.79989	-2.51999
CC(=O)C	CC(C)(C)C	-2.22377	-2.21877	-1.97793	-1.9995	-2.19342	-2.2145	-2.46413	-2.19951	-1.97872
CC(=O)C	CCCCCC	-3.23338	-3.42406	-3.22858	-3.24234	-3.27815	-3.12508	-3.38097	-3.39962	-3.1459
CC(=O)C	CCCC(C)C	-3.05604	-3.0599	-3.06607	-3.07949	-3.00962	-3.23519	-2.94042	-3.08584	-3.02833
CC(=O)C	CCCCCCC	-3.83366	-3.91274	-3.76881	-3.87191	-3.5613	-4.02612	-4.00682	-3.8806	-3.70817
CC(=O)C	CC(C)CC(C)C	-3.43793	-3.37411	-3.29518	-3.15668	-3.38128	-3.4801	-3.35156	-3.47478	-3.42852
CC(=O)C	CCCCCCCC	-4.4065	-4.52461	-4.45699	-4.55258	-4.43364	-4.658	-4.29935	-4.38617	-4.3821
CC(=O)C	CC(C)C(C)C(C)C	-4.13368	-3.97859	-3.83094	-4.01134	-3.59549	-4.03359	-4.37211	-4.26524	-3.97064
CC(=O)C	CCCCCCCCC	-4.99317	-4.96555	-4.85924	-5.00915	-4.89756	-4.89529	-5.24699	-5.14154	-4.84496
CC(=O)C	C1CCCCC1	-3.54701	-3.75012	-3.36208	-3.62446	-3.52377	-3.49131	-3.46792	-3.61597	-3.62855
CC(=O)C	CCC1CCCCC1	-4.52941	-4.74577	-4.38219	-4.53402	-4.13207	-4.7167	-4.84733	-4.49934	-4.57283
CC(=O)C	C=C	-0.764011	-0.671946	-0.64468	-0.540795	-0.596159	-0.618156	-0.789029	-0.839142	-0.793693
CC(=O)C	C/C=C/C	-2.46937	-2.42559	-2.58703	-2.19341	-2.54682	-2.60338	-2.58246	-2.51937	-2.33676
CC(=O)C	C=CC=C	-2.74218	-2.63401	-2.67962	-2.64631	-2.53412	-2.62609	-2.51753	-2.46005	-2.61434
CC(=O)C	C#C	-1.82805	-1.60623	-1.2355	-1.56712	-1.30264	-1.41677	-1.10056	-1.43843	-1.67286
CC(=O)C	C(Cl)Cl	-4.13368	-4.14143	-3.88365	-3.84814	-3.96254	-3.94295	-3.96371	-4.22294	-3.82392
CC(=O)C	C(Cl)(Cl)Cl	-4.6521	-4.40231	-4.3675	-4.5273	-4.72426	-4.72624	-4.446	-4.81218	-4.90337
CC(=O)C	C(Cl)(Cl)(Cl)Cl	-4.14729	-4.06243	-4.22237	-4.23493	-4.06357	-4.0899	-4.00376	-4.00043	-4.20332
CC(=O)C	CI	-3.54701	-3.47713	-3.27696	-3.3023	-3.33948	-3.34813	-3.63579	-3.5078	-3.40602
CC(=O)C	CCI	-3.98379	-3.86069	-3.90117	-3.8881	-3.8435	-4.0141	-3.85057	-4.07018	-4.07097
CC(=O)C	CCOCC	-3.24699	-3.2134	-3.28991	-3.26368	-3.38502	-3.13187	-2.95545	-3.16451	-3.33637
CC(=O)C	C1CCOC1	-4.12008	-4.13475	-4.25961	-4.02404	-3.99944	-4.26557	-3.76098	-4.2502	-4.04945
CC(=O)C	C1COCCO1	-5.07503	-5.18047	-5.04182	-5.35104	-5.53597	-5.13357	-5.18786	-5.32479	-5.34771
CC(=O)C	CC(=O)C	-4.14729	-3.95646	-4.09245	-3.99987	-4.17991	-3.8816	-3.89178	-4.2068	-3.92397
CC(=O)C	CCC(=O)C	-4.6657	-4.60961	-4.64302	-4.49544	-4.79791	-4.6923	-4.72095	-4.53258	-4.92558
CC(=O)C	CC(=O)OC	-4.12008	-4.13225	-4.28167	-3.81857	-4.01751	-3.76868	-4.1641	-4.29495	-4.16411
CC(=O)C	CC#N	-3.83366	-4.51512	-4.42924	-4.34655	-4.35952	-4.32369	-4.37064	-4.26186	-4.62173
CC(=O)C	N	-2.01922	-2.33085	-2.36721	-2.39566	-2.16612	-2.16686	-2.20904	-2.68863	-2.78345
CC(=O)C	CCNCC	-3.75179	-3.69264	-4.21674	-4.09461	-4.0385	-4.03483	-3.89	-4.06145	-4.16444
CC(=O)C	CCN(CC)CC	-4.05182	-4.58158	-4.0469	-3.90884	-4.06685	-4.13479	-4.12158	-4.23727	-4.26169
CC(=O)C	C[N+](=O)[O-]	-5.29342	-4.86461	-5.14597	-4.88744	-4.95805	-4.88674	-4.99765	-4.73058	-4.63884
CC(=O)C	CO	-4.13368	-3.93313	-3.96057	-3.76528	-4.3098	-4.19974	-4.1516	-4.21205	-4.00189
CC(=O)C	CCO	-4.42033	-4.4115	-4.38686	-4.88273	-4.28799	-4.37714	-4.61304	-4.33434	-4.44889
CC(=O)C	FS(F)(F)(F)(F)F	-0.0682606	-0.463341	0.150911	-0.324558	-0.244704	0.135653	-0.183301	-0.317233	-0.0587149
CC(=O)C	c1ccccc1	-4.37928	-4.14989	-4.09952	-4.09943	-4.06125	-4.40549	-4.24004	-4.38481	-4.30144
CC(=O)C	Cc1ccccc1	-4.97956	-5.20002	-5.04447	-4.74514	-4.91654	-4.95695	-5.01009	-5.00777	-4.88725
CC(=O)C	CC(C)c1ccccc1	-5.8937	-6.10388	-6.0308	-6.12522	-5.76102	-5.95324	-6.21937	-5.85493	-5.95774
CC(=O)C	c1ccc(cc1)Cl	-5.6481	-5.62655	-5.53422	-5.61263	-5.80549	-5.61047	-5.23807	-5.27795	-5.29403
CC(=O)C	CN(C)C	-2.56484	-2.86625	-2.84303	-2.91685	-2.8514	-3.00367	-2.98228	-3.03449	-2.90403
CC(=O)C	C(=S)=S	-3.06965	-3.12298	-3.17596	-3.24993	-3.00614	-3.07681	-3.40955	-3.326	-3.23368
CC(=O)C	c1ccncc1	-5.41611	-5.61022	-5.46393	-5.54401	-6.09392	-5.34112	-5.42768	-5.36424	-5.4176
CC(=O)C	CN(C)C=O	-6.42572	-6.32712	-6.27844	-6.19654	-6.79636	-6.3786	-5.98609	-6.29333	-6.64782
CC(=O)C	CC(=C)C	-2.3739	-2.37449	-2.09105	-2.00384	-2.33752	-2.2954	-2.30863	-2.34518	-2.1712
CC(=O)C	CCCCCl	-4.2566	-4.43055	-4.13698	-4.18987	-4.22437	-4.24807	-4.04725	-4.37141	-4.16466
CC(=O)C	CC(C)(C)Cl	-3.46515	-3.29413	-3.27378	-3.48871	-3.46259	-3.63326	-3.49689	-3.40287	-3.27708
CC(=O)C	CC(C)(C)Br	-3.86087	-3.71237	-3.62643	-3.4971	-3.9618	-3.81336	-3.91151	-3.8499	-3.56262
CC(=O)C	C(C(F)(Cl)Cl)(F)(Cl)Cl	-4.44754	-4.21864	-3.83782	-4.18308	-4.46675	-4.31132	-4.30431	-3.98542	-4.52686
CC(=O)C	CC1CCCCC1	-3.92913	-4.13005	-3.84306	-4.06409	-3.56305	-4.07664	-4.21494	-4.27136	-3.98955
CC(=O)C	C1CCC(CC1)O	-6.94413	-6.76535	-6.88006	-7.04559	-6.72052	-6.98602	-6.6455	-7.40437	-6.785
CC(=O)C	CC(C)CCC(C)C	-4.02461	-3.97481	-3.84004	-4.11404	-4.02427	-4.29709	-3.93949	-4.08228	-4.03094
CC(=O)C	CC(Cl)(Cl)Cl	-4.22916	-4.18652	-4.20618	-4.24257	-4.19694	-4.20751	-4.2319	-4.2732	-4.15702
CC(=O)C	CCl	-2.5238	-2.49271	-2.46901	-2.46786	-2.35759	-2.44502	-2.49994	-2.42153	-2.30205
CC(=O)C	S	-1.89631	-1.701	-1.6862	-1.7315	-1.82873	-1.63931	-1.47831	-1.8481	-1.8004
CC(=O)C	c1ccc(cc1)N	-7.84466	-7.62741	-7.64263	-7.22615	-7.72854	-7.54874	-7.81852	-7.92541	-7.57692
CC(=O)C	C(CCl)CCl	-5.63449	-5.54701	-5.44918	-6.07582	-5.70841	-5.91751	-6.06188	-5.59592	-5.31998
CC(=O)C	C(CCCl)CCl	-6.56224	-6.43829	-6.24895	-6.1183	-6.20537	-6.55037	-6.16038	-6.5839	-6.27884
CC(=O)C	CCCCCCl	-4.85688	-5.02936	-4.70787	-4.79121	-4.7049	-4.7984	-4.68854	-4.89357	-4.73746
CC(=O)C	C(C(Cl)Cl)(Cl)Cl	-6.27559	-6.82891	-6.75169	-6.58946	-6.33114	-7.06519	-7.39989	-6.85508	-7.47214
CC(=O)C	CC#C	-2.48298	-2.67024	-2.55392	-2.50833	-2.42441	-2.43622	-2.68511	-2.4298	-2.51033
CC(=O)C	CCC#C	-2.98778	-3.19775	-2.84869	-2.81185	-2.90308	-2.89677	-3.24148	-3.14814	-2.86704
CC(=O)C	C=CC#C	-3.19233	-3.26651	-3.20518	-3.16241	-3.06728	-2.97068	-3.55501	-3.31553	-3.42538
CC(=O)C	C1CCC(C1)O	-6.27559	-6.32456	-6.28523	-6.11311	-6.37834	-6.38776	-6.54386	-6.76722	-6.3762
CC(=O)C	C(C(F)(Cl)Cl)(F)(F)Cl	-3.31525	-3.89156	-3.21674	-3.46288	-3.63931	-3.53601	-3.45484	-3.69628	-3.43928
CC(=O)C	C(C(F)(F)F)(Cl)Br	-4.77501	-5.163	-4.35018	-4.52867	-4.31784	-4.68132	-4.91016	-5.19435	-4.53223
CC(=O)C	C/N=C/O	-7.35346	-6.35972	-7.05131	-6.52622	-6.52993	-6.62199	-6.59332	-6.93036	-6.71654
CC(=O)C	CC(=C)c1ccccc1	-6.37106	-6.49107	-6.52022	-6.50121	-6.38347	-6.15981	-6.78992	-6.59782	-6.59486
Cc1ccccc1	O=O	0.935815	0.978896	0.893247	0.815593	0.97542	0.863254	0.829639	0.932903	0.748415
Cc1ccccc1	N#N	1.20194	1.32947	1.25604	1.38389	1.24914	1.18923	1.40461	1.37016	1.36191
Cc1ccccc1	[C-]#[O+]	1.00961	1.01206	1.0739	1.10217	1.21024	1.02129	1.14395	0.872384	1.10751
Cc1ccccc1	C(=O)=O	-0.504805	-0.336611	-0.355056	-0.753532	-0.500897	-0.503435	-0.438569	-0.51263	-0.572962
Cc1ccccc1	C	0.353295	0.581622	0.415245	0.408771	0.444295	0.295243	0.447524	0.423295	0.606595
Cc1ccccc1	CC	-0.751789	-0.843096	-0.716655	-0.859786	-0.768559	-0.772674	-0.648572	-0.772749	-0.787465
Cc1ccccc1	CCC	-1.60574	-1.69718	-1.51772	-1.59628	-1.55489	-1.53296	-1.5672	-1.50422	-1.67522
Cc1ccccc1	CCCC	-2.3792	-2.45791	-2.34578	-2.34461	-2.29828	-2.23921	-2.25952	-2.42331	-2.42416
Cc1ccccc1	CC(C)C	-2.11469	-2.21694	-2.01963	-2.26478	-2.00068	-2.02393	-1.9983	-2.11908	-2.24285
Cc1ccccc1	CCCCC	-3.1446	-3.03563	-3.01402	-3.13107	-3.11457	-3.21421	-3.005	-3.22654	-3.23402
Cc1ccccc1	CCCCCC	-3.84865	-3.84308	-3.83206	-3.99719	-3.72151	-4.01749	-3.64429	-3.6615	-3.87513
Cc1ccccc1	CCCC(C)C	-3.61942	-3.71838	-3.54451	-3.52267	-3.38456	-3.53485	-3.74635	-3.69136	-3.52245
Cc1ccccc1	CCCCCCC	-4.54994	-4.54532	-4.38795	-4.54702	-4.4271	-4.21344	-4.60967	-4.59186	-4.33521
Cc1ccccc1	CC(C)CC(C)C	-4.04375	-4.24584	-3.9968	-4.20273	-4.0062	-3.99495	-4.16167	-3.91552	-4.23927
Cc1ccccc1	CCCCCCCC	-5.25652	-5.47241	-5.06483	-5.07311	-5.16279	-5.43151	-5.0867	-5.40838	-5.41309
Cc1ccccc1	CC(C)C(C)C(C)C	-4.82943	-4.85671	-4.74853	-4.57688	-4.69094	-4.95037	-4.67921	-4.82704	-4.99845
Cc1ccccc1	CCCCCCCCC	-5.92921	-5.95694	-5.74155	-5.74098	-5.57054	-6.20126	-5.59984	-6.01926	-6.02753
Cc1ccccc1	C1CCCCC1	-4.1692	-4.26903	-4.2483	-4.2067	-4.07624	-4.3429	-4.46611	-4.13544	-4.12943
Cc1ccccc1	CCC1CCCCC1	-5.34531	-5.18274	-5.23449	-5.14982	-5.10276	-5.16786	-5.02489	-5.45376	-5.46416
Cc1ccccc1	C=C	-0.686295	-0.624775	-0.651789	-0.592182	-0.55749	-0.659848	-0.576155	-0.578795	-0.734953
Cc1ccccc1	CC=C	-1.64794	-1.60033	-1.6702	-1.61317	-1.56323	-1.50128	-1.72205	-1.6151	-1.68227
Cc1ccccc1	C/C=C/C	-2.55262	-2.64161	-2.53528	-2.49573	-2.42165	-2.43402	-2.46319	-2.35386	-2.74588
Cc1ccccc1	C/C=C\C	-2.62619	-2.64161	-2.44503	-2.4202	-2.52703	-2.60902	-2.46319	-2.35386	-2.74588
Cc1ccccc1	C=CC=C	-2.54847	-2.43198	-2.56586	-2.53193	-2.4002	-2.59171	-2.71849	-2.61887	-2.38889
Cc1ccccc1	C(F)(F)(F)F	1.09009	1.26015	1.42105	1.2774	1.15538	1.32267	1.00997	1.19436	1.09373
Cc1ccccc1	CCCl	-2.97141	-2.92943	-2.89457	-2.79152	-2.76606	-2.69627	-2.81461	-2.73229	-3.10528
Cc1ccccc1	C(Cl)Cl	-3.64272	-3.56819	-3.58551	-3.68033	-3.45991	-3.58352	-3.41912	-3.55324	-3.42433
Cc1ccccc1	C(Cl)(Cl)Cl	-4.25937	-4.25122	-4.10706	-4.16805	-4.15868	-4.261	-4.29344	-3.96481	-4.13869
Cc1ccccc1	C(Cl)(Cl)(Cl)Cl	-4.32878	-4.35406	-3.90405	-4.11652	-4.16992	-4.23173	-4.14212	-4.28621	-4.20582
Cc1ccccc1	CI	-3.51035	-3.46786	-3.42987	-3.36616	-3.65892	-3.4635	-3.5213	-3.63439	-3.66471
Cc1ccccc1	CCI	-4.21025	-4.20714	-4.18608	-4.38376	-4.16523	-4.21469	-4.09376	-4.32516	-4.12224
Cc1ccccc1	CC(F)F	-1.74895	-1.40518	-1.58918	-1.45211	-1.28289	-1.4769	-1.62135	-1.47904	-1.50891
Cc1ccccc1	COC	-2.16381	-2.0445	-2.17516	-2.18528	-2.21984	-2.25003	-2.07475	-2.13137	-2.13426
Cc1ccccc1	CCOCC	-3.32886	-3.69978	-3.54855	-3.82491	-3.58274	-3.30908	-3.82945	-3.51722	-3.45705
Cc1ccccc1	CC(C)OC(C)C	-3.98379	-4.44991	-4.30477	-3.98794	-4.02383	-3.92356	-4.10869	-4.08546	-4.52248
Cc1ccccc1	CCCCOCCCC	-5.95919	-6.26391	-6.12582	-6.11107	-5.9127	-6.27221	-6.11155	-5.73551	-6.08382
Cc1ccccc1	CCOC(C)(C)C	-4.10647	-4.58999	-4.08326	-4.37879	-4.16948	-4.54872	-4.15118	-4.09327	-4.4478
Cc1ccccc1	CCC(C)(C)OC	-4.5022	-4.45649	-4.42992	-4.52913	-4.63297	-4.63856	-4.60339	-4.48485	-4.58644
Cc1ccccc1	CC(C)(C)OC	-3.66993	-3.58933	-3.6004	-3.76496	-3.87028	-3.94531	-3.67055	-3.91037	-3.68933
Cc1ccccc1	C1CCOC1	-4.39012	-4.16256	-4.07672	-4.0393	-4.02111	-3.9758	-4.28364	-3.94	-4.18779
Cc1ccccc1	C1COCCO1	-4.92629	-4.73338	-4.87866	-4.9141	-4.86322	-4.85092	-5.2274	-4.58473	-5.11662
Cc1ccccc1	CCCC=O	-4.00408	-4.15334	-4.2513	-3.96578	-4.09554	-4.22054	-4.25958	-4.13726	-4.28454
Cc1ccccc1	CC(=O)C	-3.52118	-3.55322	-3.50871	-3.47536	-3.44676	-3.62144	-3.70801	-3.52668	-3.49969
Cc1ccccc1	CCC(=O)C	-4.29327	-4.25993	-4.21143	-4.21005	-4.43648	-4.3573	-4.18493	-4.20543	-4.20347
Cc1ccccc1	CCCC(=O)C	-5.01923	-4.88349	-4.93109	-5.08348	-4.89738	-4.81079	-4.84973	-4.81605	-4.85012
Cc1ccccc1	CCCCC(=O)C	-5.60036	-5.55943	-5.54227	-5.79548	-5.64659	-5.53916	-5.52266	-5.51132	-5.43405
Cc1ccccc1	CCCCCC(=O)C	-6.30027	-6.44283	-6.12737	-6.26093	-6.28834	-6.22759	-6.60315	-5.99082	-6.42583
Cc1ccccc1	CC(=O)OC	-3.62888	-3.70286	-3.65415	-3.80383	-3.80633	-3.67102	-3.88364	-3.64118	-3.93973
Cc1ccccc1	CCCOC(=O)C	-5.00009	-4.8501	-4.96756	-4.68134	-4.78567	-4.90534	-5.02848	-5.06621	-5.18111
Cc1ccccc1	CCCCOC(=O)C	-5.57038	-5.71884	-5.51521	-5.5052	-5.45986	-5.52697	-5.76762	-5.41769	-5.79246
Cc1ccccc1	CCC(=O)OC	-4.61935	-4.45436	-4.50543	-4.2512	-4.62332	-4.3331	-4.28012	-4.23369	-4.70054
Cc1ccccc1	CCCCC(=O)OC	-5.64948	-5.6667	-5.71032	-5.67013	-5.57963	-5.59527	-5.67158	-5.82884	-5.5657
Cc1ccccc1	CCCCCC(=O)OC	-6.37936	-6.52819	-6.40184	-6.2558	-6.41717	-6.53622	-6.27515	-6.39784	-6.66689
Cc1ccccc1	CC#N	-3.65494	-3.68363	-3.67695	-3.71971	-3.73969	-3.62173	-3.80229	-3.46438	-3.67649
Cc1ccccc1	CCC#N	-4.28935	-4.32074	-4.11336	-4.2855	-4.30319	-4.19248	-4.57841	-4.06563	-4.33491
Cc1ccccc1	CNC	-2.67946	-2.80211	-2.6783	-2.66924	-2.76506	-2.83731	-2.58794	-2.95677	-2.59727
Cc1ccccc1	CCNCC	-3.75041	-3.94083	-3.80841	-4.14571	-4.09471	-4.11677	-3.91202	-3.9265	-4.32924
Cc1ccccc1	CCN(CC)CC	-4.70675	-4.54292	-4.4859	-4.38113	-4.59561	-4.20437	-4.60254	-4.67554	-4.7268
Cc1ccccc1	C[N+](=O)[O-]	-4.22385	-4.20387	-4.04037	-3.98531	-4.11948	-4.0509	-3.9238	-4.05161	-4.09933
Cc1ccccc1	O	-1.69037	-1.98481	-1.77115	-2.19236	-2.06376	-1.65504	-1.59473	-2.34342	-1.3249
Cc1ccccc1	CO	-2.42302	-2.45678	-2.40272	-2.68781	-2.44612	-2.36596	-2.73901	-2.46855	-2.39858
Cc1ccccc1	CCO	-3.00416	-2.85036	-3.00937	-3.19927	-3.22477	-2.89863	-3.18112	-3.01422	-2.86267
Cc1ccccc1	CCCO	-3.74626	-3.9866	-3.86619	-3.83555	-3.76308	-3.8739	-3.64778	-3.85189	-3.66533
Cc1ccccc1	CCCCO	-4.53748	-4.65106	-4.5936	-4.38819	-4.47105	-4.54392	-4.58869	-4.4328	-4.67798
Cc1ccccc1	CCCCCO	-5.26621	-5.44046	-5.21961	-5.26324	-5.18208	-5.25996	-5.45893	-5.00338	-5.35043
Cc1ccccc1	CCCCCCO	-6.16651	-6.23568	-5.85767	-5.98041	-6.12552	-6.08927	-6.27038	-5.67471	-6.05917
Cc1ccccc1	CCCCCCCO	-6.74903	-6.64929	-6.6793	-6.60095	-6.4883	-6.59489	-6.59727	-6.84778	-6.60018
Cc1ccccc1	FS(F)(F)(F)(F)F	0.148743	0.467641	0.344091	0.476021	0.502914	0.265868	0.262881	-0.156931	0.914534
Cc1ccccc1	c1ccccc1	-4.45838	-4.48998	-4.36272	-4.46076	-4.41417	-4.73311	-4.36379	-4.5759	-4.5021
Cc1ccccc1	Cc1ccccc1	-5.1652	-4.88633	-5.15227	-4.95857	-5.05609	-5.09743	-5.41335	-5.27127	-5.07403
Cc1ccccc1	CCc1ccccc1	-5.77494	-5.52978	-5.75322	-5.68433	-5.63895	-6.18412	-5.60369	-5.51414	-5.91105
Cc1ccccc1	[N]=O	0.811747	0.917403	0.866185	0.568929	0.81804	0.802794	0.868419	0.850356	0.420782
Cc1ccccc1	CCBr	-3.51311	-3.492	-3.34154	-3.33395	-3.41601	-3.39778	-3.35026	-3.56341	-3.70391
Cc1ccccc1	CN(C)C	-2.70944	-2.48875	-2.80234	-2.69294	-2.51084	-2.79472	-2.57584	-2.76783	-2.85356
Cc1ccccc1	C(=S)=S	-3.53341	-3.39872	-3.52579	-3.56791	-3.49361	-3.33757	-3.58993	-3.42591	-3.4426
Cc1ccccc1	Cc1ccc(cc1)C	-5.9306	-6.07729	-5.79753	-6.14866	-5.83173	-6.16323	-5.75665	-5.95317	-5.85843
Cc1ccccc1	c1ccncc1	-5.08864	-5.71389	-5.29523	-5.43082	-4.8347	-4.89074	-4.90699	-5.14989	-5.41807
Cc1ccccc1	CCOC(=O)C	-4.31656	-4.40915	-4.24736	-4.20605	-4.40303	-4.44365	-4.24022	-4.21504	-4.22902
Cc1ccccc1	CCC=C	-2.40803	-2.30239	-2.38551	-2.48398	-2.23659	-2.31857	-2.48488	-2.47547	-2.33799
Cc1ccccc1	CC(=C)C	-2.39027	-2.38627	-2.34187	-2.43848	-2.22651	-2.33612	-2.53903	-2.53641	-2.11057
Cc1ccccc1	CCCCCl	-4.34792	-4.45662	-4.21118	-4.50616	-4.21027	-4.3768	-4.49105	-4.36464	-4.60704
Cc1ccccc1	CC(C)(C)Cl	-3.66854	-3.50983	-3.40294	-3.4165	-3.29305	-3.59182	-3.61081	-3.48231	-3.58714
Cc1ccccc1	CCCC=C	-3.10655	-3.16984	-3.08783	-3.20367	-2.95317	-3.24369	-2.93882	-2.90927	-3.01201
Cc1ccccc1	CC(C)C=C	-2.93174	-2.90602	-2.77319	-2.91824	-2.81292	-3.16523	-2.88284	-2.73951	-3.12851
Cc1ccccc1	CCCCC=C	-3.87863	-4.00832	-3.6102	-3.66378	-3.65587	-3.72888	-3.70288	-3.6754	-3.87938
Cc1ccccc1	CC(=C)C=C	-3.31387	-3.24392	-3.08033	-3.22437	-3.11084	-3.2081	-3.24522	-3.41586	-3.26174
Cc1ccccc1	CCCCl	-3.65909	-3.6023	-3.60676	-3.76863	-3.49006	-3.44717	-3.44786	-3.79202	-3.6913
Cc1ccccc1	CN	-2.64948	-2.34165	-2.21796	-2.08081	-2.07127	-2.04571	-2.0482	-2.28974	-2.30807
Cc1ccccc1	CC(C)CO	-4.21025	-4.31841	-4.15624	-4.2865	-4.19962	-4.25037	-4.21437	-4.24675	-4.40747
Cc1ccccc1	CCC(C)O	-4.19779	-4.35093	-4.23844	-4.23537	-4.08888	-4.3675	-4.4878	-4.42219	-4.34752
Cc1ccccc1	CC(C)(C)O	-3.7368	-3.40126	-3.51929	-3.36774	-3.58833	-3.56736	-3.68199	-3.40231	-3.87623
Cc1ccccc1	Cc1ccccc1C	-6.11878	-5.97193	-5.967	-5.72395	-5.8363	-6.30686	-5.90438	-6.12162	-5.90624
Cc1ccccc1	CC(C)CCO	-5.00285	-5.19501	-4.97675	-4.89597	-5.00802	-5.15242	-5.0986	-5.00975	-5.11425
Cc1ccccc1	C(CCl)O	-4.6657	-4.59376	-4.74257	-4.68187	-4.92608	-4.72069	-5.09945	-4.71174	-4.69034
Cc1ccccc1	CC(C)CCC(C)C	-4.74226	-4.79807	-4.7001	-4.72847	-4.70525	-4.65674	-4.62521	-4.86681	-4.69502
Cc1ccccc1	CCCCCOC(=O)C	-6.40934	-6.48722	-6.17369	-6.28628	-6.31296	-6.47749	-6.50821	-6.45544	-6.17362
Cc1ccccc1	CCCCN	-4.42979	-4.33838	-4.23245	-4.31519	-4.25449	-4.35155	-4.37004	-4.08941	-4.41818
Cc1ccccc1	CCCNCCC	-5.24015	-5.4669	-5.37031	-5.52079	-5.33479	-5.4264	-5.11915	-5.69048	-5.47028
Cc1ccccc1	CC[N+](=O)[O-]	-4.62212	-4.41241	-4.64149	-4.41492	-4.6203	-4.57344	-4.48447	-4.39876	-4.36375
Cc1ccccc1	CCC[N+](=O)[O-]	-5.24984	-5.07345	-5.26417	-5.18912	-5.09417	-5.45787	-5.44365	-4.97701	-5.03468
Cc1ccccc1	c1ccc(cc1)C#N	-7.20748	-6.79138	-6.87554	-7.35686	-7.14946	-6.88053	-6.93499	-6.77182	-6.83602
Cc1ccccc1	c1ccc(cc1)N	-6.7804	-6.63847	-6.65895	-6.67697	-6.56577	-6.99863	-7.03015	-6.60652	-6.73956
Cc1ccccc1	CC(=O)C(C)(C)C	-5.00009	-5.19652	-5.03513	-5.02664	-5.16942	-5.49369	-5.29188	-5.23426	-5.17859
Cc1ccccc1	CCCN	-3.5198	-3.75497	-3.67907	-3.58683	-3.60079	-3.63666	-3.70014	-3.35922	-3.53157
Cc1ccccc1	Cc1ccccc1N	-7.55801	-7.55628	-7.57177	-7.25955	-7.33312	-7.53076	-7.33665	-7.40255	-7.73052
Cc1ccccc1	Cc1ccc(cc1)N	-7.39428	-7.5239	-7.28053	-7.35934	-7.43337	-7.75618	-7.55284	-7.36236	-7.3775
Cc1ccccc1	C(F)(F)(Cl)Cl	-1.38343	-1.9566	-1.4107	-1.78745	-1.82862	-1.95659	-2.24507	-1.89038	-1.67579
Cc1ccccc1	C(F)(F)(F)Cl	-0.413484	-0.129755	0.322926	-0.395591	-0.144032	-0.222959	0.244085	0.149152	-0.0933443
Cc1ccccc1	ClCl	-2.27704	-2.13093	-2.05321	-2.07667	-2.04684	-2.22775	-1.94811	-1.97767	-2.15563
Cc1ccccc1	CCCCC(=O)O	-5.8937	-6.17981	-5.80335	-6.2909	-6.34343	-5.96846	-6.2842	-6.1996	-6.40459
Cc1ccccc1	CCCCCCCl	-5.87456	-5.76575	-5.59154	-5.99476	-5.76532	-5.83418	-5.58353	-5.65204	-5.82537
CCc1ccccc1	O=O	0.838959	1.11663	0.975864	0.964276	0.705761	0.85355	0.798017	0.894965	1.11926
CCc1ccccc1	C(=O)=O	-0.458453	-0.270872	-0.443077	-0.370718	-0.650174	-0.365242	-0.206546	-0.606916	-0.207694
CCc1ccccc1	CCC	-1.61658	-1.64633	-1.52558	-1.55712	-1.47325	-1.42165	-1.45901	-1.4281	-1.69659
CCc1ccccc1	CCCCCC	-3.8023	-3.88681	-3.75328	-3.72969	-3.63727	-3.62746	-3.95088	-3.52075	-4.04027
CCc1ccccc1	CCCCCCC	-4.50082	-4.6078	-4.5114	-4.45435	-4.37442	-4.3153	-4.2847	-4.16868	-4.36826
CCc1ccccc1	CCCCCCCC	-4.96596	-5.41984	-5.22876	-5.16087	-5.07476	-4.84771	-5.41243	-5.0075	-5.45357
CCc1ccccc1	C1CCCCC1	-4.10094	-4.21425	-3.931	-4.12466	-4.03206	-4.01867	-4.00764	-4.21032	-4.38037
CCc1ccccc1	C(Cl)(Cl)(Cl)Cl	-4.23608	-4.43585	-4.04244	-4.2592	-4.29638	-4.29678	-4.3002	-4.46388	-4.13596
CCc1ccccc1	C1CCOC1	-4.16643	-4.04725	-4.06006	-3.99183	-3.96625	-4.01707	-3.8846	-3.90076	-4.03012
CCc1ccccc1	C1COCCO1	-4.70952	-4.53731	-4.92297	-5.00129	-4.70023	-4.88572	-5.05091	-4.63058	-4.64917
CCc1ccccc1	CCC(=O)C	-4.11731	-4.02423	-4.22883	-4.09734	-3.87991	-4.00811	-3.83594	-4.06951	-4.16175
CCc1ccccc1	CCC#N	-4.17473	-3.88867	-3.98291	-4.1681	-4.10541	-3.93637	-3.77208	-4.16614	-4.11041
CCc1ccccc1	CCNCC	-3.87863	-3.61321	-3.89797	-3.87935	-3.94777	-3.59829	-3.446	-3.90556	-4.17476
CCc1ccccc1	CO	-2.32478	-2.44204	-2.38379	-2.31968	-2.43317	-2.38113	-2.31102	-2.31024	-2.36305
CCc1ccccc1	CCO	-3.02053	-3.14121	-2.92546	-3.18887	-2.86995	-2.81129	-2.95309	-2.94562	-3.17254
CCc1ccccc1	CCCO	-3.68492	-3.85113	-3.60394	-3.70595	-3.60499	-3.83083	-3.68486	-3.87128	-3.88852
CCc1ccccc1	CCCCO	-4.4284	-4.52214	-4.31421	-4.77012	-4.39265	-4.42754	-4.46653	-4.67149	-4.45787
CCc1ccccc1	CCCCCO	-5.18434	-5.08113	-5.19236	-5.04161	-5.00424	-5.3501	-5.08543	-5.09452	-5.14086
CCc1ccccc1	CCCCCCO	-5.89785	-5.72681	-5.91139	-5.86148	-6.05478	-5.84424	-5.83881	-5.79063	-5.857
CCc1ccccc1	CCCCCCCO	-6.86641	-6.51579	-6.55612	-6.56286	-6.38519	-6.48814	-6.53044	-6.45438	-6.68653
CCc1ccccc1	c1ccccc1	-4.33985	-4.41662	-4.35252	-4.539	-4.16408	-4.54627	-4.59728	-4.31192	-4.64463
CCc1ccccc1	Cc1ccccc1	-5.08057	-5.13327	-5.01527	-5.01162	-5.07798	-5.45026	-4.93809	-4.89643	-5.35559
CCc1ccccc1	CCc1ccccc1	-5.72582	-5.78106	-5.82054	-5.75754	-5.72029	-5.57325	-5.53424	-5.47678	-5.81679
CCc1ccccc1	c1ccc(cc1)Cl	-5.58261	-5.74781	-5.62623	-5.38271	-5.52034	-5.88456	-5.97783	-5.69008	-5.75952
CCc1ccccc1	CCCCCCCCCC	-6.58392	-6.408	-6.52112	-6.57283	-6.31759	-6.38154	-6.46092	-6.09149	-6.2558
CCc1ccccc1	CC(C)CC(C)(C)C	-4.35207	-3.99316	-4.11028	-4.43564	-4.3581	-4.19719	-4.52814	-4.25773	-4.76049
CCc1ccccc1	CC(C)CO	-3.76955	-4.05945	-4.16577	-4.46982	-4.25831	-4.34621	-4.07451	-4.30082	-4.19377
CCc1ccccc1	CCC(C)O	-4.07649	-4.00973	-3.8913	-4.03337	-4.11499	-4.33458	-4.08249	-3.92209	-4.16116
CCc1ccccc1	CC(C)(C)O	-3.49789	-3.63894	-3.36576	-3.55802	-3.56931	-3.46545	-3.70426	-3.71403	-3.43567
CCc1ccccc1	CC1CCCCC1	-4.55662	-4.63674	-4.47628	-4.65636	-4.52168	-4.46848	-4.442	-4.6467	-4.36838
CCc1ccccc1	CC(C)CCO	-4.88409	-4.8451	-4.88221	-5.28884	-4.88955	-5.09199	-4.83204	-4.80803	-5.13529
CCc1ccccc1	C(CCl)O	-4.65071	-4.3923	-4.63921	-4.3309	-4.66593	-4.58688	-4.56329	-4.62505	-4.86395
CCc1ccccc1	CCCCN	-4.11201	-4.09366	-4.12502	-4.30983	-4.08513	-4.50848	-4.16176	-3.96025	-4.03447
CCc1ccccc1	CCN	-2.59482	-2.83948	-2.64219	-2.9727	-2.78268	-3.22659	-3.04014	-3.12121	-2.84899
CCc1ccccc1	CCCN	-3.43932	-3.27027	-3.39205	-3.50614	-3.58998	-3.68591	-3.42144	-3.35047	-3.38831
CCc1ccccc1	c1cc(oc1)C=O	-5.85542	-5.4971	-5.58748	-5.84723	-5.90696	-6.20806	-6.13812	-5.77639	-6.53906
CCc1ccccc1	Cc1ccc(o1)C=O	-6.74488	-6.41636	-6.48999	-6.33291	-6.65017	-6.34142	-7.08255	-6.52617	-6.23491
CCc1ccccc1	ClCl	-2.19518	-2.1952	-2.17296	-2.19232	-2.30207	-2.06715	-2.12247	-2.06459	-2.09056
CCc1ccccc1	CCCCCCCl	-5.7694	-5.78202	-5.58478	-5.40887	-5.36825	-5.33322	-5.47696	-5.79663	-5.40368
C(I)I	C	1.45976	0.413236	0.731119	0.448366	0.741094	0.314682	0.382573	0.472915	0.84877
C(I)I	CC	0.341072	-0.359085	-0.180756	-0.120088	-0.216576	-0.430412	-0.301487	-0.425455	-0.665732
C(I)I	CCCCCC	-2.06004	-2.28354	-2.45052	-2.53741	-2.30801	-2.27592	-2.23099	-2.19015	-2.44003
C(I)I	CCCCCCC	-2.85126	-2.95988	-2.99509	-3.06461	-2.66162	-3.14831	-2.86239	-3.0018	-2.79234
C(I)I	CCCCCCCC	-3.36967	-3.49908	-3.54072	-3.59345	-3.28284	-3.58431	-3.35454	-3.22915	-3.50252
C(I)I	CCCCCCCCC	-3.98379	-4.00423	-3.84507	-4.12665	-3.69522	-4.01604	-3.90678	-4.10966	-4.19515
C(I)I	C(Cl)Cl	-2.79684	-2.92895	-3.04795	-2.6714	-2.87152	-2.9422	-3.28805	-2.82592	-2.86641
C(I)I	C(Cl)(Cl)(Cl)Cl	-3.13791	-2.84025	-2.71596	-2.61503	-2.70059	-2.99569	-3.25326	-2.29761	-2.82889
C(I)I	C1COCCO1	-4.93874	-4.35536	-4.85416	-4.64777	-4.45539	-4.88712	-4.41468	-4.6695	-4.81452
C(I)I	CC(=O)C	-3.31525	-3.29566	-3.18565	-2.95864	-3.12953	-3.21737	-3.47685	-3.39385	-3.18844
C(I)I	CCC(=O)C	-3.83366	-3.76514	-3.87116	-3.85345	-3.9716	-3.72468	-4.07344	-3.68652	-3.93023
C(I)I	CCCC(=O)C	-4.21555	-4.21146	-4.22936	-4.2075	-4.34055	-4.34177	-4.12807	-4.46887	-4.34116
C(I)I	CC(=O)OC	-3.16512	-3.44486	-2.98624	-3.18597	-3.26927	-3.24141	-3.16955	-3.01873	-3.22649
C(I)I	C[N+](=O)[O-]	-3.79261	-3.82984	-3.53801	-3.98104	-3.68279	-3.92561	-3.71219	-4.03839	-3.98575
C(I)I	CO	-2.56484	-2.44073	-2.63505	-2.45492	-2.77941	-2.46904	-2.58269	-2.5263	-2.90987
C(I)I	CCO	-2.90592	-2.95145	-2.89149	-2.88448	-3.01817	-2.82537	-2.48724	-2.85085	-2.85982
C(I)I	CCCO	-3.53341	-3.33506	-3.52361	-3.42653	-3.65736	-3.3598	-3.58816	-3.42857	-3.79948
C(I)I	CCCCO	-4.13368	-3.97946	-4.19459	-3.95355	-4.02188	-3.9167	-3.73943	-4.20468	-3.91706
C(I)I	CCCCCO	-4.77501	-4.51112	-4.61015	-4.51557	-4.78404	-4.49995	-4.42106	-4.66004	-4.43772
C(I)I	C(C(F)(F)F)O	-2.53763	-3.41642	-2.94679	-2.76188	-3.16101	-2.83157	-2.73921	-2.70816	-3.26336
C(I)I	C(C(F)(F)F)(C(F)(F)F)O	-2.45577	-3.67112	-0.958817	-1.09298	-1.9909	-1.04829	-1.83836	-2.08888	-2.96346
C(I)I	c1ccccc1	-3.83366	-3.81156	-3.93574	-3.94326	-3.988	-4.01854	-3.92441	-4.06273	-4.00916
C(I)I	Cc1ccccc1	-4.48836	-4.35214	-4.42039	-4.2988	-4.29161	-4.59391	-4.37858	-4.35502	-4.51054
C(I)I	CCc1ccccc1	-5.00677	-4.88147	-4.71181	-4.8899	-4.83405	-4.79763	-5.09302	-4.74043	-4.93154
C(I)I	CCCCc1ccccc1	-5.88009	-5.98252	-5.79927	-5.68311	-5.6636	-6.2388	-5.68356	-5.91482	-6.04341
C(I)I	CCCCCCCCCC	-4.59767	-4.52407	-4.37144	-4.08935	-4.30042	-4.74342	-4.66606	-4.45733	-4.40552
C(I)I	CC(C)O	-2.96057	-3.18708	-3.04461	-3.00568	-3.15722	-3.1803	-3.2725	-2.95142	-3.06705
C(I)I	C(CCl)Cl	-3.72435	-3.82578	-4.1261	-3.91135	-3.62195	-3.89095	-4.10758	-3.72738	-3.76186
C(I)I	CCC(C)O	-3.62888	-3.71667	-3.68773	-3.62721	-3.67664	-3.79958	-3.91472	-3.48722	-3.66737
C(I)I	CCOC=O	-2.98778	-3.38132	-2.98927	-3.04852	-2.98915	-2.89724	-2.65849	-2.99594	-3.03814
C(I)I	COC=O	-2.55124	-2.86267	-2.57156	-2.68876	-2.54925	-2.86762	-2.65555	-2.59487	-2.48103
C(I)I	CC[N+](=O)[O-]	-4.28381	-4.02866	-3.79194	-4.14639	-4.04826	-4.28212	-4.37866	-4.50347	-4.31194
C(I)I	CCCCCCCCCCC	-5.21156	-4.7746	-4.78968	-4.94073	-4.72918	-4.78523	-5.03698	-5.15329	-5.09701
C(I)I	Cc1cc(cc(c1)C)C	-5.4025	-5.79751	-5.33488	-5.64435	-5.87708	-5.82846	-5.58771	-5.62843	-5.88472
C(I)I	Cc1cccc(c1)Cl	-5.62089	-5.48325	-5.17667	-5.48931	-5.35208	-5.20677	-5.2693	-5.5015	-5.23838
C(I)I	Cc1ccc(cc1)Cl	-5.45716	-5.28898	-5.51181	-5.12876	-5.26251	-5.28981	-5.63717	-5.54179	-5.53019
CCCOCC	CO	-3.32747	-2.92556	-2.87989	-2.76638	-2.88856	-3.01642	-3.12212	-2.84683	-2.95268
CCCOCC	CCCOCC	-3.99739	-3.73764	-3.90873	-4.12536	-3.87196	-3.8078	-3.87428	-3.74317	-3.76414
CCOC(=O)C	O=O	0.900532	0.817157	0.846056	0.560145	0.796048	0.716052	0.808702	0.764124	0.872455
CCOC(=O)C	N#N	1.03682	1.00012	1.01811	0.790366	0.814168	0.946485	1.16368	1.04524	0.822476
CCOC(=O)C	[C-]#[O+]	0.818666	0.800959	0.87101	0.712706	0.771814	0.821528	0.706494	0.860285	0.838094
CCOC(=O)C	O=S=O	-3.21978	-3.02639	-2.98697	-2.84067	-3.31191	-2.8367	-2.64114	-3.2147	-3.09245
CCOC(=O)C	CC	-0.668538	-0.765511	-0.723671	-0.559446	-0.724633	-0.646185	-0.762666	-0.743338	-0.817327
CCOC(=O)C	CC(C)C	-2.15551	-1.81414	-1.84068	-1.89598	-1.81865	-1.88788	-1.86176	-1.99164	-2.02827
CCOC(=O)C	CCCCC	-2.85126	-2.67876	-2.85565	-2.86571	-2.73097	-2.72488	-2.72022	-2.9574	-2.99495
CCOC(=O)C	CCCCCC	-3.46515	-3.27344	-3.40245	-3.51504	-3.20867	-3.6501	-3.51512	-3.26274	-3.3547
CCOC(=O)C	CCCC(C)C	-3.29265	-3.15376	-3.28399	-3.21214	-3.02735	-3.19318	-3.43635	-3.34407	-3.32609
CCOC(=O)C	CCCCCCC	-4.06542	-4.12266	-4.08352	-4.15569	-3.98319	-4.30272	-4.02516	-4.15021	-4.23144
CCOC(=O)C	CC(C)CC(C)C	-3.68607	-3.61628	-3.55873	-3.64479	-3.71006	-3.80649	-3.58933	-3.75271	-3.75309
CCOC(=O)C	CCCCCCCC	-4.70675	-4.6724	-4.68242	-4.57236	-4.80855	-4.62691	-4.67534	-4.85477	-4.91227
CCOC(=O)C	CC(C)C(C)C(C)C	-4.41157	-4.15301	-4.353	-4.45126	-4.53028	-4.5577	-4.52932	-4.27745	-4.32209
CCOC(=O)C	CCCCCCCCC	-5.33263	-5.08621	-5.30918	-5.56875	-5.23264	-5.24794	-5.0497	-5.59332	-5.61338
CCOC(=O)C	C1CCCCC1	-3.7654	-3.95116	-3.83899	-3.70699	-3.79883	-3.74089	-3.76876	-3.95569	-3.62293
CCOC(=O)C	CCC1CCCCC1	-4.82943	-4.78889	-4.64715	-4.93763	-4.76301	-5.13705	-4.85014	-4.85019	-5.26005
CCOC(=O)C	CC=C	-1.51442	-1.65031	-1.70675	-1.631	-1.78716	-1.66112	-1.6959	-1.75567	-1.89246
CCOC(=O)C	C/C=C/C	-2.7694	-2.47499	-2.52458	-2.715	-2.64317	-2.54017	-2.44108	-2.49393	-2.64595
CCOC(=O)C	C=CC=C	-2.83766	-2.65795	-2.4726	-2.99195	-2.65469	-2.64725	-2.72606	-2.726	-2.58956
CCOC(=O)C	C(Cl)Cl	-4.03821	-3.92467	-3.96332	-4.06047	-4.04798	-4.04036	-4.09304	-4.13029	-3.97538
CCOC(=O)C	C(Cl)(Cl)Cl	-4.61128	-4.581	-4.61793	-4.57736	-4.46014	-4.7226	-4.63605	-4.80774	-4.63888
CCOC(=O)C	C(Cl)(Cl)(Cl)Cl	-4.22916	-4.44888	-4.20658	-4.168	-4.40868	-4.19031	-4.45113	-4.62707	-4.47318
CCOC(=O)C	CI	-3.46515	-3.47569	-3.54411	-3.26088	-3.61307	-3.43356	-3.66104	-3.59215	-3.46799
CCOC(=O)C	CCI	-4.03821	-4.00406	-3.96176	-3.94102	-3.79627	-3.96366	-3.80206	-4.16073	-4.03413
CCOC(=O)C	C1CCOC1	-4.10647	-4.11104	-3.90283	-4.02269	-4.04685	-4.01779	-4.18923	-3.99803	-4.41188
CCOC(=O)C	C1COCCO1	-5.00677	-4.98406	-5.32044	-5.09195	-5.13721	-4.91812	-5.23062	-4.77367	-5.01512
CCOC(=O)C	CC(=O)C	-3.90192	-3.69288	-3.70863	-3.82223	-3.75925	-3.81071	-3.89239	-3.80811	-3.90929
CCOC(=O)C	CCC(=O)C	-4.44754	-4.59916	-4.50828	-4.41246	-4.4362	-4.64335	-4.5725	-4.60148	-4.51355
CCOC(=O)C	CC#N	-4.18834	-4.21471	-4.07936	-4.28604	-4.32865	-4.29476	-4.28889	-4.23634	-4.31229
CCOC(=O)C	CCC#N	-4.67954	-4.62189	-4.26035	-4.32809	-4.80587	-4.61908	-4.72497	-4.89365	-4.75525
CCOC(=O)C	CCNCC	-3.75179	-4.01637	-3.46859	-3.75024	-3.21964	-3.93291	-3.39709	-3.70255	-4.06197
CCOC(=O)C	CCN(CC)CC	-4.27021	-4.12043	-3.91136	-3.73476	-3.93986	-4.045	-3.71445	-4.35401	-3.76442
CCOC(=O)C	C[N+](=O)[O-]	-4.92514	-5.05222	-4.87682	-5.01233	-4.82303	-4.88229	-5.24058	-4.98067	-5.11447
CCOC(=O)C	CO	-3.68353	-3.55589	-3.71471	-3.8877	-3.94596	-3.90908	-3.747	-3.65861	-3.79839
CCOC(=O)C	CCO	-4.12008	-4.21587	-4.12623	-4.38846	-4.27899	-4.00771	-4.07503	-4.02541	-4.23062
CCOC(=O)C	c1ccccc1	-4.42033	-4.37954	-4.27903	-4.43583	-4.08976	-4.1864	-4.40328	-4.57285	-4.49056
CCOC(=O)C	Cc1ccccc1	-5.03422	-5.05133	-5.15384	-4.96903	-4.99643	-5.24179	-5.11769	-5.26299	-5.07377
CCOC(=O)C	c1ccc(cc1)Cl	-5.66171	-5.89306	-5.84053	-5.5624	-6.03324	-5.53075	-5.95566	-5.21222	-5.46229
CCOC(=O)C	CCBr	-3.53341	-3.41799	-3.3187	-3.43683	-3.55183	-3.4159	-3.41604	-3.58298	-3.33132
CCOC(=O)C	CC(C)O	-4.13368	-4.22362	-4.34314	-4.59181	-4.59043	-4.57062	-4.2884	-4.65216	-4.5308
CCOC(=O)C	C(=S)=S	-3.12407	-3.34386	-3.48994	-3.22037	-3.14956	-3.04843	-3.15275	-3.03544	-3.37537
CCOC(=O)C	CCOC(=O)C	-4.5022	-4.54857	-4.38059	-4.25014	-4.29222	-4.33261	-4.41766	-4.53153	-4.55357
CCOC(=O)C	CN(C)C=O	-6.09825	-5.92981	-5.93794	-6.06444	-5.64501	-5.46139	-5.30084	-5.96821	-5.92062
CCOC(=O)C	CC(=C)C	-2.55124	-2.2878	-2.44659	-2.32509	-2.35456	-2.26291	-2.30259	-2.22154	-2.36586
CCOC(=O)C	CCCCCl	-4.31102	-4.35993	-4.30001	-4.31112	-4.09986	-4.43539	-4.18463	-4.46147	-4.31691
CCOC(=O)C	CC(C)(C)Cl	-3.56085	-3.66333	-3.586	-3.62205	-3.6954	-3.64362	-3.67909	-3.68588	-3.61231
CCOC(=O)C	CC(C)(C)Br	-4.05182	-4.17015	-3.64838	-3.98022	-4.09331	-4.00907	-3.76764	-4.09067	-3.80007
CCOC(=O)C	C(C(F)(Cl)Cl)(F)(Cl)Cl	-4.62488	-4.15481	-4.38279	-4.21535	-4.65308	-4.21788	-4.75888	-4.38596	-4.37763
CCOC(=O)C	CCCC=C	-2.96057	-2.80792	-2.75123	-2.86324	-2.76723	-3.14109	-2.8383	-3.00919	-3.02221
CCOC(=O)C	CC(C)C=C	-2.74218	-2.93156	-2.78205	-2.95776	-2.8643	-2.79074	-2.77178	-2.79852	-2.66236
CCOC(=O)C	CC(=C)C=C	-3.28781	-3.43293	-3.44781	-3.60858	-3.14585	-3.47323	-3.33735	-3.42931	-3.29834
CCOC(=O)C	C(CCl)Cl	-4.72036	-4.82332	-4.86328	-4.77499	-4.89028	-4.82516	-4.90928	-4.99769	-4.88435
CCOC(=O)C	CCCCl	-3.68353	-3.85661	-3.62401	-3.9636	-3.63261	-3.66767	-3.70516	-3.81112	-3.69834
CCOC(=O)C	CCCCCC=C	-4.06542	-4.29416	-4.18681	-4.41861	-4.20976	-4.45847	-4.2203	-4.35491	-4.43173
CCOC(=O)C	CC(C)CCC(C)C	-4.30595	-4.24602	-4.13454	-4.15717	-4.1985	-4.32419	-4.53652	-4.51405	-4.47839
CCOC(=O)C	Cc1ccccn1	-5.67531	-6.1268	-6.49737	-5.7904	-6.46435	-5.70458	-6.47757	-6.38787	-6.35262
CCOC(=O)C	CS(=O)C	-6.65771	-7.58583	-8.57378	-6.97373	-8.01781	-7.95091	-7.39526	-8.77743	-7.6285
CCOC(=O)C	c1ccc(cc1)N	-7.48975	-7.30889	-7.14716	-7.28102	-7.44102	-7.46697	-7.48316	-8.01945	-7.83219
CCOC(=O)C	c1cc(oc1)C=O	-6.30303	-6.10064	-5.69824	-5.41728	-5.25487	-5.81053	-6.00274	-5.96683	-6.06131
CCOC(=O)C	CC(C)C=O	-4.05182	-3.94313	-3.9827	-4.102	-4.26589	-4.11914	-4.21933	-4.1282	-4.10978
CCOC(=O)C	C(C(F)(Cl)Cl)(F)(F)Cl	-3.39712	-3.73272	-3.59727	-3.42527	-3.74095	-3.57415	-3.81138	-3.44734	-3.72092
CCOC(=O)C	C=CCCCC=C	-4.59767	-4.19216	-4.00931	-4.31906	-4.31345	-4.28655	-4.19436	-4.30849	-4.06837
CCC(=O)C	O=O	0.764011	0.754438	0.743017	0.702546	0.7864	0.782262	0.778556	0.791462	0.678555
CCC(=O)C	N#N	1.07787	0.892705	0.936768	0.890562	0.778968	0.915723	0.890213	0.861799	0.88804
CCC(=O)C	[N-]=[N+]=O	-0.94135	-1.14037	-0.986201	-1.07416	-0.99407	-0.932891	-1.11966	-0.932589	-1.01579
CCC(=O)C	C(=O)=O	-0.982168	-1.02318	-1.01725	-0.958181	-1.12971	-1.07979	-1.1895	-1.04901	-0.949163
CCC(=O)C	CCCC	-2.30564	-2.29573	-2.1709	-2.13857	-2.15501	-2.31352	-2.17962	-2.13821	-2.17753
CCC(=O)C	CCCCC	-2.82405	-2.92086	-2.8115	-2.88924	-2.64847	-2.83789	-2.68358	-2.79694	-2.85966
CCC(=O)C	CCCCCC	-3.43793	-3.5659	-3.42344	-3.55727	-3.3827	-3.44113	-3.61789	-3.52107	-3.51516
CCC(=O)C	CCCC(C)C	-3.26059	-3.43323	-3.07552	-3.37304	-3.10849	-3.18138	-3.34148	-3.25589	-3.35643
CCC(=O)C	CCCCCCC	-4.13368	-4.2911	-3.96835	-4.01958	-3.99985	-4.25343	-3.92638	-4.0524	-4.02336
CCC(=O)C	CC(C)CC(C)C	-3.65632	-3.65416	-3.60603	-3.56319	-3.5476	-3.72526	-3.5024	-3.61458	-3.49898
CCC(=O)C	CCCCCCCC	-4.70675	-4.72824	-4.70885	-4.65876	-4.74726	-4.69294	-4.56096	-4.54338	-4.5545
CCC(=O)C	CC(C)C(C)C(C)C	-4.39289	-4.08316	-4.3561	-4.32691	-4.45176	-4.30072	-4.25229	-4.28387	-4.47797
CCC(=O)C	CCCCCCCCC	-5.32063	-5.47768	-5.33294	-5.40881	-5.23449	-5.19699	-5.0554	-5.47153	-5.29087
CCC(=O)C	C1CCCCC1	-3.75179	-3.86232	-3.72487	-3.78582	-3.72107	-3.81904	-3.87831	-3.88507	-3.77408
CCC(=O)C	CCC1CCCCC1	-4.81583	-4.77669	-4.68101	-4.86588	-4.71885	-4.97581	-5.12329	-4.73459	-4.63872
CCC(=O)C	CC=C	-1.54163	-1.69102	-1.58148	-1.56815	-1.55793	-1.57926	-1.58842	-1.77596	-1.58385
CCC(=O)C	C(Cl)Cl	-4.05182	-4.00616	-3.93968	-3.93102	-3.92293	-4.00969	-4.06634	-3.77895	-4.04022
CCC(=O)C	C(Cl)(Cl)Cl	-4.72036	-4.61182	-4.50012	-4.54785	-4.62534	-4.6658	-4.49208	-4.34483	-4.57907
CCC(=O)C	C(Cl)(Cl)(Cl)Cl	-4.14729	-4.2431	-4.18045	-4.24008	-4.20443	-4.23642	-4.10942	-4.07342	-4.1792
CCC(=O)C	CI	-3.47898	-3.50526	-3.49227	-3.58832	-3.48446	-3.45568	-3.72729	-3.64529	-3.4403
CCC(=O)C	CCI	-4.06542	-3.97686	-4.05986	-4.21088	-3.87383	-4.07034	-3.94118	-3.971	-4.15433
CCC(=O)C	CCCOCCC	-4.36568	-4.58871	-4.45314	-4.27591	-4.23759	-4.53778	-4.19087	-4.72857	-4.41538
CCC(=O)C	CC(C)OC(C)C	-3.90192	-4.1148	-3.83821	-3.69672	-3.82599	-3.97433	-3.82468	-4.0247	-3.78947
CCC(=O)C	C1COCCO1	-5.02061	-5.11759	-4.90953	-5.20124	-5.18455	-4.87409	-5.36475	-5.1891	-5.3396
CCC(=O)C	CCC=O	-3.84727	-3.81361	-3.7362	-3.90974	-3.77762	-3.80142	-4.00939	-3.88378	-3.97249
CCC(=O)C	CC(=O)C	-3.98379	-3.89041	-3.8726	-3.93884	-3.93161	-3.91688	-3.87291	-4.0625	-3.93375
CCC(=O)C	CCC(=O)C	-4.58407	-4.57156	-4.5788	-4.5396	-4.6761	-4.47943	-4.72012	-4.5172	-4.53729
CCC(=O)C	CC#N	-4.46115	-4.0578	-4.0529	-4.33875	-4.11872	-4.14244	-4.18812	-4.17747	-4.15642
CCC(=O)C	N	-1.93735	-2.25884	-1.99776	-2.35021	-1.908	-2.08364	-2.05005	-2.15127	-2.39589
CCC(=O)C	CCN(CC)CC	-4.16113	-4.76168	-4.42	-4.84081	-4.61798	-4.55878	-4.37666	-4.53452	-4.44755
CCC(=O)C	C[N+](=O)[O-]	-4.97956	-5.05404	-4.96337	-4.81411	-5.03026	-4.73147	-4.69859	-5.06495	-4.95797
CCC(=O)C	CO	-3.83366	-3.76539	-3.72947	-3.84639	-3.84963	-3.86259	-3.61319	-3.91268	-3.70295
CCC(=O)C	CCO	-4.32486	-4.43181	-4.23193	-4.25928	-4.42756	-4.46108	-4.1984	-4.41375	-4.20647
CCC(=O)C	CCCO	-4.96596	-4.95452	-5.00208	-4.93605	-4.87985	-5.0365	-4.94251	-4.80443	-4.86856
CCC(=O)C	CCCCO	-5.66171	-5.67863	-5.53378	-5.5226	-5.57919	-5.51469	-5.73821	-5.72254	-5.5143
CCC(=O)C	CCCCCCO	-6.95773	-7.02563	-6.83504	-7.15796	-6.78885	-6.988	-6.648	-7.04416	-6.76721
CCC(=O)C	CCCCCCCCO	-8.19934	-8.07032	-8.16617	-8.47922	-8.12285	-8.28046	-7.8533	-8.32535	-8.52343
CCC(=O)C	c1ccccc1	-4.48836	-4.33135	-4.29844	-4.26595	-4.1184	-4.54829	-4.38572	-4.28647	-4.53362
CCC(=O)C	Cc1ccccc1	-5.10248	-5.36127	-5.06476	-5.0497	-5.20244	-4.93291	-5.09669	-5.14603	-4.99154
CCC(=O)C	CCc1ccccc1	-5.6481	-5.67851	-5.66464	-5.42141	-5.55637	-5.49674	-5.40067	-5.58206	-5.83238
CCC(=O)C	CCCCCCCCCC	-6.02999	-5.95364	-5.81488	-6.21051	-5.68202	-5.99834	-5.77071	-5.93304	-5.77864
CCC(=O)C	CCBr	-3.53341	-3.5567	-3.44378	-3.52458	-3.46119	-3.63649	-3.36495	-3.60432	-3.47195
CCC(=O)C	CC(C)O	-4.54302	-4.60242	-4.47234	-4.5249	-4.39769	-4.57857	-4.54134	-4.75734	-4.59145
CCC(=O)C	C(=S)=S	-3.09686	-3.01616	-3.309	-3.23564	-3.16189	-3.26224	-3.42987	-3.30645	-3.33983
CCC(=O)C	c1ccncc1	-5.37529	-5.51867	-5.34892	-5.35992	-5.99901	-5.23084	-5.73729	-5.74104	-5.61606
CCC(=O)C	CCOC(=O)C	-4.48836	-4.37996	-4.48823	-4.45657	-4.40844	-4.23053	-4.39883	-4.51172	-4.70996
CCC(=O)C	CN(C)C=O	-6.41211	-6.47529	-6.31421	-6.14676	-6.06409	-6.32106	-5.72374	-6.31431	-6.25864
CCC(=O)C	CC(C)CC(C)(C)C	-4.05182	-4.08788	-3.89728	-4.0953	-3.93381	-3.94088	-3.99489	-4.25084	-3.82505
CCC(=O)C	CC(C)(C)Cl	-3.65632	-3.45494	-3.52537	-3.51906	-3.25558	-3.52007	-3.29824	-3.54027	-3.45019
CCC(=O)C	CCCC=C	-2.8787	-2.93265	-2.83335	-2.97859	-2.87416	-2.76658	-3.04418	-3.07947	-2.81713
CCC(=O)C	CC(C)C=C	-2.71497	-2.60372	-2.60297	-2.61716	-2.58165	-2.69128	-2.6608	-2.73118	-2.80059
CCC(=O)C	CC(=C)C=C	-3.2742	-3.38813	-2.99479	-3.1673	-3.18996	-3.4682	-3.09656	-3.23817	-3.16095
CCC(=O)C	C(CCl)Cl	-4.78862	-4.79487	-4.77281	-4.70116	-4.71357	-4.6516	-4.71414	-4.83192	-4.73942
CCC(=O)C	CCCCl	-3.68353	-3.79574	-3.69377	-3.98584	-3.67073	-3.79403	-3.5762	-3.72585	-3.73707
CCC(=O)C	CC(=O)O	-5.41611	-5.68912	-5.86721	-5.50088	-5.92893	-5.51933	-5.58633	-5.79329	-6.48052
CCC(=O)C	CC(C)CO	-5.42971	-5.2922	-5.31869	-5.24015	-5.43762	-5.48649	-5.08448	-5.50195	-5.4426
CCC(=O)C	CCC(C)O	-5.18434	-5.27058	-5.16639	-5.25141	-5.19307	-5.26169	-5.01547	-5.21892	-5.22309
CCC(=O)C	CC(C)(C)O	-4.70675	-4.83693	-4.70526	-4.67463	-4.82064	-4.65734	-4.7383	-4.61841	-4.46932
CCC(=O)C	CC1CCCCC1	-4.12008	-4.29539	-4.17384	-4.05782	-4.26237	-4.22859	-3.88103	-4.17826	-4.17736
CCC(=O)C	CC(C)CCC(C)C	-4.28381	-4.34059	-4.24673	-4.36774	-4.05654	-4.59538	-4.24419	-4.22129	-4.21904
CCC(=O)C	CCOC=O	-3.71075	-3.91468	-3.80444	-3.83662	-3.76995	-3.67557	-3.79908	-3.93425	-3.95956
CCC(=O)C	C1CCC=CC1	-3.99739	-3.92243	-4.07073	-3.96922	-3.98259	-4.02505	-3.92872	-4.17051	-4.15698
CCC(=O)C	C(=C(Cl)Cl)(Cl)Cl	-4.97956	-4.62131	-4.69259	-4.60326	-4.92795	-4.69268	-4.89452	-4.39294	-4.84915
CCC(=O)C	CC[N+](=O)[O-]	-5.25237	-5.43106	-5.32469	-5.16129	-5.01931	-5.10545	-5.62879	-5.13679	-5.43018
CCC(=O)C	CC(=C)CC(C)(C)C	-4.33847	-4.5605	-4.28268	-4.19684	-4.2838	-4.76763	-4.31338	-4.36174	-4.47558
CCC(=O)C	C(C(F)(Cl)Cl)(F)(F)Cl	-3.35607	-3.34458	-3.16048	-2.88403	-3.11383	-3.14619	-3.26588	-3.00477	-3.42849
CCC(=O)C	CC(=CC(C)(C)C)C	-4.39289	-4.52834	-4.58658	-4.78166	-4.75775	-5.12614	-4.69401	-4.66109	-4.92698
CCC(=O)C	C1C=CCC=C1	-4.4065	-4.31219	-4.12488	-4.03867	-3.95186	-4.34471	-4.49942	-4.5155	-4.06324
CCCCOCCOCCOCCCC	CCCCC	-2.80906	-2.87457	-2.72129	-2.90175	-2.93914	-3.08497	-2.84105	-2.84264	-2.72495
CCCCOCCOCCOCCCC	CCCCCC	-3.48429	-3.82171	-3.40327	-3.37087	-3.21495	-3.57024	-3.33497	-3.53922	-3.62929
CCCCOCCOCCOCCCC	CCCCCCC	-4.15421	-4.57148	-4.10312	-4.00195	-3.86387	-4.56325	-4.0703	-4.31048	-4.40623
CCCCOCCOCCOCCCC	C1CCCCC1	-3.87309	-4.02273	-3.64394	-3.99347	-3.89109	-3.90894	-3.70435	-3.99188	-3.64132
CCCCOCCOCCOCCCC	C(Cl)Cl	-3.82813	-3.71675	-3.61674	-3.5483	-3.61863	-3.66008	-3.40353	-3.46013	-3.43488
CCCCOCCOCCOCCCC	C(Cl)(Cl)Cl	-4.52388	-4.48874	-4.33982	-4.75252	-4.40215	-4.64562	-4.27923	-4.31339	-4.12162
CCCCOCCOCCOCCCC	C(Cl)(Cl)(Cl)Cl	-4.15282	-4.03843	-4.08165	-3.96828	-3.72963	-4.10205	-3.90366	-4.15231	-4.20291
CCCCOCCOCCOCCCC	CCOCC	-3.01638	-3.13582	-2.84051	-2.91106	-2.94837	-2.88074	-2.82165	-3.09556	-2.92759
CCCCOCCOCCOCCCC	CC(C)OC(C)C	-3.62357	-3.80295	-3.81419	-3.59469	-3.60703	-3.88686	-3.62355	-3.69691	-3.36378
CCCCOCCOCCOCCCC	CC(C)(C)OC	-3.44762	-3.55817	-3.00886	-3.36206	-3.3308	-3.52863	-3.29926	-3.4471	-3.19846
CCCCOCCOCCOCCCC	C1CCOC1	-3.88278	-3.75771	-3.47703	-3.80691	-3.83824	-3.73218	-3.80918	-3.64398	-4.11513
CCCCOCCOCCOCCCC	C1COCCO1	-4.54163	-4.5836	-4.21696	-4.31778	-4.58692	-4.77161	-4.38104	-4.59845	-4.55573
CCCCOCCOCCOCCCC	CC(=O)C	-3.28919	-3.23361	-3.10535	-3.32733	-3.45285	-2.93017	-3.12986	-3.38958	-3.49362
CCCCOCCOCCOCCCC	CCC(=O)C	-3.91829	-3.89106	-3.72273	-3.89275	-3.96682	-3.84522	-4.18364	-3.73564	-3.80563
CCCCOCCOCCOCCCC	CC(=O)OC	-3.45846	-3.19436	-2.94781	-3.45928	-3.35335	-3.42216	-3.34603	-3.14124	-3.43386
CCCCOCCOCCOCCCC	CCCOC(=O)C	-4.58268	-4.52273	-4.23061	-4.43912	-4.58292	-4.35525	-4.60828	-4.32059	-4.3483
CCCCOCCOCCOCCCC	CCCCOC(=O)C	-5.24292	-5.1099	-5.28563	-5.05714	-5.123	-5.23946	-5.11976	-4.99166	-5.28581
CCCCOCCOCCOCCCC	CC#N	-3.71905	-3.41322	-3.34414	-3.49785	-3.61259	-3.25319	-3.5463	-3.48089	-3.76504
CCCCOCCOCCOCCCC	O	-3.75041	-3.14453	-3.10422	-3.21827	-2.92211	-3.0889	-3.01172	-3.12195	-2.95117
CCCCOCCOCCOCCCC	CO	-3.43932	-2.91943	-3.08842	-3.2992	-3.39236	-2.98707	-2.93122	-3.29936	-3.1696
CCCCOCCOCCOCCCC	CCO	-3.82813	-3.71337	-3.57637	-3.88575	-3.3358	-3.75301	-3.4973	-3.47062	-3.86819
CCCCOCCOCCOCCCC	c1ccccc1	-4.20056	-4.40231	-4.14877	-4.13906	-3.92961	-4.4098	-3.91955	-4.36962	-4.25649
CCCCOCCOCCOCCCC	Cc1ccccc1	-4.90185	-4.78512	-4.59673	-5.08937	-4.62906	-5.06247	-4.77245	-4.68208	-5.13289
CCCCOCCOCCOCCCC	c1ccc(cc1)Cl	-5.49267	-5.54531	-5.28975	-5.25985	-5.36149	-5.32127	-5.39245	-5.7554	-5.75815
CCCCOCCOCCOCCCC	CC(C)O	-3.98632	-3.83043	-4.02654	-3.98713	-3.63068	-3.9937	-3.96433	-3.7037	-4.00305
CCCCOCCOCCOCCCC	Cc1ccc(cc1)C	-5.52657	-5.62896	-5.47089	-5.32346	-5.62784	-5.32092	-5.55004	-5.61911	-5.90325
CCCCOCCOCCOCCCC	c1ccncc1	-5.13776	-4.7813	-4.83781	-4.93927	-4.75654	-5.04175	-5.45203	-4.89084	-5.11653
CCCCOCCOCCOCCCC	CCOC(=O)C	-3.98771	-3.86546	-3.79109	-3.70439	-3.85082	-3.9487	-3.89368	-3.9411	-3.87746
CCCCOCCOCCOCCCC	CCCCCl	-4.06681	-4.02755	-4.23639	-4.22168	-3.89376	-4.02655	-4.04275	-4.19197	-3.79087
CCCCOCCOCCOCCCC	C(CCl)Cl	-4.49805	-4.5925	-4.4861	-4.67233	-4.30985	-4.42328	-4.33238	-4.13732	-4.14757
CCCCOCCOCCOCCCC	CC(C)CO	-5.05474	-4.61963	-4.57021	-4.74405	-5.03176	-4.92581	-5.3502	-5.04554	-5.11463
CCCCOCCOCCOCCCC	Cc1ccccc1C	-5.70529	-5.7115	-5.33165	-5.8162	-5.35123	-5.53536	-5.91999	-5.54017	-6.02334
CCCCOCCOCCOCCCC	CC(Cl)(Cl)Cl	-4.1037	-4.11594	-3.93595	-3.92608	-4.39743	-4.01292	-3.92236	-4.00032	-4.03533
CCCCOCCOCCOCCCC	C(=C(Cl)Cl)Cl	-4.57576	-4.55569	-4.46321	-4.8578	-4.0646	-4.29551	-4.25588	-4.96593	-4.25895
CCCCOCCOCCOCCCC	COC=O	-2.85265	-2.69509	-2.67794	-2.80814	-2.92036	-2.91656	-2.68375	-2.94861	-2.62957
CCCCOCCOCCOCCCC	Cc1cccc(c1)C	-5.55678	-5.14982	-5.81301	-5.37068	-5.47641	-5.69489	-5.31047	-5.67653	-5.82593
CCCCOCCOCCOCCCC	CC=O	-2.52795	-2.44326	-2.42419	-2.36022	-2.50863	-2.43282	-2.51359	-2.61463	-2.50459
CCCCOCCOCCOCCCC	CC(C)C=O	-3.58806	-3.59638	-3.56925	-3.35928	-3.41005	-3.65803	-3.44771	-3.4514	-3.67227
CCCCOCCOCCOCCCC	C=CCO	-4.63849	-4.33467	-4.18941	-4.23754	-4.19761	-4.43755	-5.04536	-4.70385	-4.6926
CCCCOCCOCCOCCCC	C(C(F)(Cl)Cl)(F)(F)Cl	-3.15682	-3.21909	-2.7324	-3.02818	-3.06991	-2.88762	-2.76174	-3.83317	-2.57646
CCCCOCCOCCOCCCC	C(F)(Cl)(Cl)Cl	-2.88262	-2.78094	-2.94659	-2.70629	-2.7889	-2.73275	-2.92313	-3.38328	-2.6314
CCCCOCCOCCOCCCC	C=Cc1ccccc1	-5.89785	-5.85676	-5.67913	-5.6198	-5.6664	-5.85678	-5.894	-5.57915	-6.243
CCCCOCCOCCOCCCC	COC(=O)C=C	-4.04513	-3.7487	-3.7574	-3.88924	-4.17998	-4.31757	-3.9594	-3.76382	-4.28646
CCCCOCCOCCOCCCC	c1ccoc1	-3.24422	-3.19196	-3.04511	-3.31848	-3.54208	-3.23489	-3.40735	-3.02667	-3.72047
CC(CO)O	O=O	1.68484	1.29992	1.27267	1.16383	1.10089	1.17081	1.62948	1.2426	1.13272
CC(CO)O	N#N	2.1283	1.61166	1.7378	1.66173	1.92721	1.67633	1.42614	1.58958	1.73021
CC(CO)O	C(=O)=O	0.0735646	0.289706	-0.0341581	-0.13812	-0.511297	0.552666	-0.115091	0.33005	-0.278877
CC(CO)O	CCCCCC	-1.78169	-1.96008	-1.7145	-1.87383	-1.87202	-1.60072	-1.75335	-2.04174	-1.65594
CC(CO)O	CCCCCCC	-2.25514	-2.40618	-2.15873	-1.89411	-2.51919	-2.0171	-2.18452	-2.60351	-2.15229
CC(CO)O	CCCCCCCC	-2.72304	-2.62464	-2.59925	-2.29051	-2.73174	-2.46778	-2.59842	-2.86009	-2.6711
CC(CO)O	CCCCCCCCC	-3.18703	-3.01504	-3.59277	-3.29425	-3.20731	-2.89734	-3.05902	-3.60056	-2.9544
CC(CO)O	C1CCCCC1	-2.45023	-2.58937	-2.61271	-2.24468	-2.35194	-2.80862	-2.35301	-2.64006	-2.46695
CC(CO)O	CCC1CCCCC1	-3.18288	-2.94357	-2.86929	-3.14638	-3.00689	-2.76299	-2.92005	-3.34204	-3.03342
CC(CO)O	C(Cl)Cl	-2.9495	-3.23459	-2.93214	-3.00919	-2.71214	-2.8755	-2.55395	-2.78258	-2.96118
CC(CO)O	C(Cl)(Cl)Cl	-3.49928	-3.87034	-3.51503	-3.41455	-3.60499	-3.51924	-3.50009	-3.73051	-3.70799
CC(CO)O	C(Cl)(Cl)(Cl)Cl	-2.99055	-3.05639	-3.1406	-2.70701	-2.82341	-3.09578	-2.78931	-3.34155	-2.96777
CC(CO)O	CC(C)OC(C)C	-2.62757	-2.87974	-2.7997	-2.93976	-2.79437	-3.0666	-2.54131	-2.98928	-2.79631
CC(CO)O	c1ccccc1	-3.15682	-3.28006	-3.37272	-3.13551	-2.97766	-3.38164	-2.94861	-3.25916	-3.26126
CC(CO)O	Cc1ccccc1	-3.61251	-3.58574	-3.8317	-3.45401	-3.46517	-3.55169	-3.65617	-3.72434	-3.83994
CC(CO)O	CCc1ccccc1	-4.02184	-4.08057	-3.7757	-3.7885	-4.00039	-3.48825	-3.81817	-4.088	-4.03242
CC(CO)O	c1ccc(cc1)Cl	-4.36014	-4.27069	-4.55821	-4.46066	-4.48146	-4.56576	-4.09734	-4.34696	-4.47514
CC(CO)O	Cc1ccc(cc1)C	-4.03014	-4.1394	-4.31518	-3.79951	-4.06763	-3.47245	-4.39653	-4.14587	-4.3288
CC(CO)O	CC(C)CC(C)(C)C	-2.15413	-2.16811	-2.1859	-2.18415	-2.18476	-2.25185	-2.06712	-2.18619	-2.37369
CC(CO)O	CC(C)(C)Cl	-2.29872	-2.28904	-2.33897	-2.0013	-2.03822	-1.80706	-1.89496	-2.33677	-2.0847
CC(CO)O	CCCCC=C	-1.94404	-1.94428	-2.13519	-1.97421	-1.90958	-2.30678	-1.90566	-2.12892	-2.08844
CC(CO)O	CCCCCC=C	-2.42302	-2.3488	-2.58311	-2.43356	-2.36586	-2.80709	-2.35086	-2.36956	-2.29731
CC(CO)O	Cc1ccccc1C	-4.23192	-4.14549	-4.21951	-3.986	-4.38708	-3.58297	-3.85772	-4.28144	-4.44095
CC(CO)O	CC1CCCCC1	-2.68361	-2.65199	-2.955	-2.79558	-2.46153	-2.71091	-2.49491	-2.92038	-2.62382
CC(CO)O	CCCCCCC=C	-2.88954	-2.65196	-2.91707	-2.89662	-2.78941	-3.00861	-2.78405	-2.82006	-2.69522
CC(CO)O	C1CCC=CC1	-2.75717	-2.6113	-2.43033	-2.65954	-2.57038	-2.803	-2.53632	-2.85612	-2.87209
CC(CO)O	Cc1cccc(c1)C	-4.04513	-3.80703	-4.36345	-3.77339	-4.25964	-3.85677	-3.74804	-4.01204	-3.80852
CC(CO)O	CC(CO)O	-8.57708	-10.4184	-10.0803	-10.7483	-11.0113	-11.2992	-10.0886	-11.6818	-10.6101
CC(CO)O	C1CO1	-2.46107	-2.12654	-2.21927	-1.95591	-2.13809	-2.19581	-2.18751	-2.09725	-2.35684
C1CCCCCCC1	O=O	0.969946	0.917233	1.09759	0.969853	1.15969	0.901212	1.49068	0.974294	0.724091
C1CCCCCCC1	N#N	1.31655	1.13627	1.44672	1.09713	1.25752	1.51734	1.49256	1.14985	1.03948
C1CCCCCCC1	[C-]#[O+]	1.10785	0.656942	1.06431	0.938438	0.882397	0.935425	1.06097	1.24124	0.896539
C1CCCCCCC1	C(=O)=O	-0.130986	-0.768452	-0.2279	-0.590526	-1.06679	-0.247265	-0.600319	-0.869238	-0.848198
C1CCCCCCC1	C	0.407949	0.296019	0.461797	0.198632	0.241786	0.276431	0.256499	0.383006	0.428752
C1CCCCCCC1	C(F)(F)(F)F	1.24691	0.370102	0.756087	0.840939	1.41803	-0.174437	0.548161	0.816241	0.392654
C1CCCCCCC1	FS(F)(F)(F)(F)F	0.375202	-0.798256	0.0800603	-0.0813654	-0.365362	-1.0332	-0.640598	0.00866514	-0.0896023
CCCCCCOC(=O)C	CCCCCCOC(=O)C	-6.78731	-6.76783	-6.55668	-6.58769	-6.9316	-6.75871	-6.56903	-7.32698	-6.91687
CCC(C)(C)O	CCC	-1.41894	-1.5449	-1.31333	-1.39275	-1.32369	-1.43383	-1.49531	-1.47081	-1.31398
CCC(C)(C)O	CCCC	-2.15551	-2.291	-2.0376	-2.11747	-2.19571	-2.25226	-2.04908	-2.25144	-2.18623
CCC(C)(C)O	CC(C)C	-1.92352	-1.80904	-1.78746	-1.90464	-1.87686	-1.89381	-1.80081	-1.94728	-1.95792
CCC(C)(C)O	CC=C	-1.3915	-1.42423	-1.28348	-1.36703	-1.36358	-1.31218	-1.25689	-1.41334	-1.41391
CCC(C)(C)O	C/C=C/C	-2.23738	-2.42179	-2.23516	-2.30638	-2.31871	-2.21702	-2.34438	-2.43162	-2.32378
CCC(C)(C)O	C/C=C\C	-2.31924	-2.31032	-2.23516	-2.2735	-2.14275	-2.14528	-2.18291	-2.28535	-2.21156
CCC(C)(C)O	C=CC=C	-2.15551	-2.17483	-2.04362	-1.94191	-2.27016	-2.27389	-2.08852	-2.22	-2.20801
CCC(C)(C)O	CCCl	-2.49658	-2.49472	-2.42289	-2.2977	-2.63752	-2.49329	-2.57014	-2.53799	-2.58117
CCC(C)(C)O	CC(F)F	-1.36429	-1.43493	-1.42891	-1.31281	-1.35928	-1.19509	-1.34329	-1.38244	-1.38636
CCC(C)(C)O	COC	-2.22377	-2.11665	-1.89696	-2.10788	-2.14673	-1.8001	-2.15544	-1.96647	-2.18311
CCC(C)(C)O	CCC=C	-2.10109	-2.17165	-1.94563	-2.01875	-2.01394	-2.06326	-1.97763	-2.10741	-2.09936
CCC(C)(C)O	CC(=C)C	-2.08725	-2.21485	-2.23892	-2.14771	-1.92797	-2.0232	-2.0447	-2.09754	-2.21475
CCC(C)(C)O	CCC(C)(C)O	-5.42833	-5.7958	-5.71659	-5.77512	-5.45978	-6.20128	-5.97342	-5.91213	-5.93761
CC1COC(=O)O1	N#N	1.6371	1.51781	1.50056	1.44604	1.82641	1.63573	1.74046	1.5227	1.53771
CC1COC(=O)O1	C(=O)=O	-0.859483	-0.454545	-0.633966	-0.951325	-0.394278	-0.730722	-0.513204	-0.72374	-0.694096
CC1COC(=O)O1	O=S=O	-3.24699	-3.05504	-3.31052	-2.61059	-2.96239	-3.3202	-2.97826	-2.90048	-3.18655
CC1COC(=O)O1	C	0.818666	0.950592	0.991657	0.560141	1.08711	0.955433	0.833265	1.01844	1.12807
CC1COC(=O)O1	CC	-0.136521	-0.0189131	-0.0922907	-0.18727	-0.0508393	0.00455124	0.0810567	-0.183329	-0.0705325
CC1COC(=O)O1	CCC	-0.586672	-0.704295	-0.556181	-0.754355	-0.535604	-0.541423	-0.66675	-0.681288	-0.643232
CC1COC(=O)O1	CCCC	-1.20056	-1.15434	-1.18436	-1.18793	-1.15118	-1.08803	-1.19063	-1.21772	-1.20925
CC1COC(=O)O1	CC(C)C	-0.873089	-0.929095	-1.00566	-0.727911	-1.00319	-0.861339	-1.0108	-0.99969	-1.2182
CC1COC(=O)O1	CCCCC	-1.66431	-1.66049	-1.59714	-1.29222	-1.59485	-1.52955	-1.54817	-1.66766	-1.68996
CC1COC(=O)O1	CCCCCC	-2.08725	-2.17021	-2.17722	-2.0802	-2.11676	-2.15434	-1.9827	-2.02435	-2.31915
CC1COC(=O)O1	CCCC(C)C	-1.97817	-1.95835	-1.71553	-2.02787	-1.87632	-1.7868	-1.90299	-1.91397	-2.03174
CC1COC(=O)O1	CCCCCCC	-2.56484	-2.60888	-2.47636	-2.12748	-2.6002	-2.92117	-2.63889	-2.50389	-2.66952
CC1COC(=O)O1	CC(C)CC(C)C	-2.21017	-2.2115	-2.31689	-2.27418	-2.20781	-2.28301	-2.22687	-2.10962	-2.37307
CC1COC(=O)O1	CCCCCCCC	-3.08326	-3.10603	-2.92155	-2.53581	-3.07814	-3.06423	-3.243	-2.95656	-3.00115
CC1COC(=O)O1	CC(C)C(C)C(C)C	-2.86487	-2.70066	-2.45233	-2.87342	-2.73555	-2.78057	-2.83239	-2.79034	-2.67574
CC1COC(=O)O1	CCCCCCCCC	-3.45154	-3.58405	-3.19668	-3.53965	-3.23296	-3.95816	-3.73678	-3.61308	-3.48508
CC1COC(=O)O1	C1CCCCC1	-2.66032	-2.61088	-2.54715	-2.68862	-2.47019	-2.85755	-2.71171	-2.45555	-2.74625
CC1COC(=O)O1	CCC1CCCCC1	-3.41072	-3.33048	-3.19945	-3.22964	-3.33902	-2.86696	-3.53636	-3.42229	-3.63244
CC1COC(=O)O1	C=C	-0.2456	-0.295726	-0.208156	-0.262782	-0.362092	-0.203399	-0.354548	-0.318403	-0.283245
CC1COC(=O)O1	CC=C	-0.982168	-1.13815	-0.937866	-0.792124	-0.921444	-0.880587	-1.05917	-0.901904	-1.08576
CC1COC(=O)O1	C=CC=C	-1.96457	-2.04627	-1.95236	-1.73485	-2.01099	-1.89602	-2.01867	-2.09892	-1.85184
CC1COC(=O)O1	C(Cl)Cl	-3.47898	-3.74741	-3.4175	-3.48677	-3.36014	-3.50143	-3.67353	-3.38026	-3.69325
CC1COC(=O)O1	C(Cl)(Cl)Cl	-3.92913	-4.48786	-3.74873	-3.84224	-3.88179	-3.991	-3.90713	-4.03859	-3.73728
CC1COC(=O)O1	CCI	-3.69714	-3.40778	-3.13895	-3.08642	-3.23086	-3.34885	-3.80966	-3.27293	-3.25022
CC1COC(=O)O1	CCOCC	-2.57845	-2.70024	-2.58482	-2.51962	-2.49871	-2.54717	-2.57164	-2.48419	-2.90967
CC1COC(=O)O1	CC(C)OC(C)C	-2.90592	-2.84988	-2.79297	-2.50336	-2.75407	-2.7869	-2.91316	-2.95586	-2.86928
CC1COC(=O)O1	CCOC(C)(C)C	-3.05604	-3.22921	-3.022	-3.27706	-3.15754	-3.05424	-3.36123	-3.22352	-3.09541
CC1COC(=O)O1	CCC(C)(C)OC	-3.53341	-3.5913	-3.38464	-3.40337	-3.58611	-3.11314	-3.47535	-3.38553	-3.57431
CC1COC(=O)O1	CC(C)(C)OC	-3.05604	-2.94275	-2.94056	-2.94392	-3.09075	-2.73892	-3.189	-2.97656	-3.03553
CC1COC(=O)O1	CCC(=O)C	-4.33847	-4.35715	-4.33942	-4.34951	-4.44455	-4.2897	-4.18252	-4.34725	-4.68426
CC1COC(=O)O1	CCCC(=O)C	-4.74757	-4.74159	-4.67416	-4.65067	-4.94226	-4.59377	-4.83518	-4.68148	-4.93157
CC1COC(=O)O1	CCN(CC)CC	-2.90592	-3.52719	-2.93241	-3.18847	-3.98652	-3.02273	-3.51621	-3.33553	-3.09992
CC1COC(=O)O1	O	-4.17473	-3.8024	-3.72585	-2.8122	-3.83731	-3.37709	-2.90908	-3.68743	-2.95016
CC1COC(=O)O1	c1ccccc1	-3.87448	-3.90438	-3.73989	-3.88953	-3.98946	-3.90763	-3.88737	-3.64572	-3.76474
CC1COC(=O)O1	Cc1ccccc1	-4.36568	-4.32566	-4.23216	-4.17684	-4.11876	-4.26979	-4.40826	-4.37033	-4.38767
CC1COC(=O)O1	CCc1ccccc1	-4.81583	-4.79063	-4.55151	-4.76364	-4.57962	-5.18504	-4.84458	-4.5912	-4.73665
CC1COC(=O)O1	CCCCCCCCCC	-4.05182	-4.25833	-3.81878	-3.9546	-4.1124	-3.86143	-4.08759	-3.85919	-4.13364
CC1COC(=O)O1	Cc1ccc(cc1)C	-4.82943	-5.06337	-4.83491	-4.62498	-5.09375	-4.76095	-5.19165	-4.90007	-4.90957
CC1COC(=O)O1	CC(C)(C)Cl	-2.7694	-2.91808	-2.6309	-2.85374	-2.86442	-2.74556	-2.84234	-2.94209	-2.90653
CC1COC(=O)O1	CC(C)(C)Br	-3.31525	-3.0389	-2.81812	-2.85427	-3.14903	-3.36178	-2.91956	-3.08744	-3.15436
CC1COC(=O)O1	CCCCC=C	-2.36029	-2.40716	-2.33368	-2.29557	-2.3827	-2.42085	-2.52119	-2.25066	-2.58405
CC1COC(=O)O1	CC(=C)C=C	-2.44216	-2.40827	-2.52394	-2.26173	-2.49171	-2.40926	-2.44541	-2.66296	-2.36809
CC1COC(=O)O1	C(CCl)Cl	-4.32486	-4.50694	-4.67572	-4.49701	-4.19411	-4.38878	-4.53372	-4.4735	-4.41546
CC1COC(=O)O1	CC1CCCC1	-2.41472	-2.77891	-2.38443	-2.37922	-2.48884	-2.69785	-2.68003	-2.52193	-2.6432
CC1COC(=O)O1	Cc1ccccc1C	-5.06143	-5.21712	-4.88463	-4.71787	-4.57046	-5.10766	-5.11882	-4.85807	-4.88408
CC1COC(=O)O1	CC1CCCCC1	-2.91952	-2.80722	-3.1351	-2.6601	-2.90211	-2.85585	-2.83686	-3.05233	-2.95335
CC1COC(=O)O1	CC(C)CCC(C)C	-2.64671	-2.67669	-2.81659	-2.78013	-2.67837	-2.77598	-2.80924	-2.60195	-2.62026
CC1COC(=O)O1	CC=C(C)C	-2.10109	-2.05466	-2.07972	-2.1998	-2.02393	-2.14582	-2.20156	-1.96418	-2.22458
CC1COC(=O)O1	CCCCCCC=C	-3.36967	-3.34963	-3.09221	-3.2502	-3.35744	-3.32776	-3.3815	-3.36762	-3.46562
CC1COC(=O)O1	C1CCC=CC1	-3.12407	-2.92469	-2.94809	-2.96087	-2.90338	-3.30993	-2.99958	-2.7554	-3.16862
CC1COC(=O)O1	Cc1cccc(c1)C	-4.84327	-5.07597	-4.7582	-4.62627	-4.65096	-4.62909	-4.96881	-4.71525	-4.97251
CC1COC(=O)O1	S	-1.55523	-1.75975	-1.66671	-1.83218	-1.63112	-1.85062	-1.88275	-1.61344	-1.93402
CC1COC(=O)O1	CC(C)OC(C)(C)C	-3.19233	-3.35413	-3.15756	-3.28396	-3.26719	-3.23178	-3.26296	-3.12465	-3.51085
CC1COC(=O)O1	C(=O)=S	-1.1459	-0.970244	-1.58364	-1.93218	-1.29361	-2.04555	-1.68774	-1.26394	-1.98104
C(CO)O	N#N	2.46937	1.35082	1.29848	1.55398	1.52892	1.5284	1.14229	1.37614	1.40565
C(CO)O	[N-]=[N+]=O	0.177339	-0.304137	-0.377705	-0.261935	-0.192845	-0.0880941	-0.553599	-0.23039	-0.519287
C(CO)O	C(=O)=O	-0.136521	-0.432639	-0.405143	-0.280979	-0.836608	0.108868	0.166567	-0.215713	-0.533209
C(CO)O	O=S=O	-2.72858	-3.52066	-3.23466	-2.50831	-2.465	-3.59213	-2.0929	-3.18811	-3.79501
C(CO)O	C	1.55523	0.80883	0.862823	0.693615	0.699537	0.813742	0.595816	0.841301	0.62645
C(CO)O	CC	0.859483	0.411878	0.225776	0.318851	0.226522	0.322727	0.375627	0.398874	0.500902
C(CO)O	CCC	-0.040818	-0.0924925	0.016321	0.0288721	0.128583	0.20011	-0.0851769	-0.0760128	-0.0142608
C(CO)O	CCCC	-0.286418	-0.191802	-0.089315	-0.332508	-0.226923	-0.475882	-0.00419183	-0.174079	-0.325295
C(CO)O	CC(C)C	-0.190945	-0.171458	-0.24506	-0.14708	-0.165036	-0.226055	-0.282246	-0.273508	0.216546
C(CO)O	CCCCCC	-0.764011	-1.06952	-0.916027	-1.06019	-1.0886	-1.23502	-1.01898	-1.08153	-0.925848
C(CO)O	CCCCCCC	-1.15974	-1.39342	-1.07699	-1.28435	-1.42615	-0.887613	-1.07492	-1.39803	-1.31004
C(CO)O	CCCCCCCC	-1.55523	-1.71873	-1.35101	-1.82755	-1.54906	-1.42609	-1.15582	-1.52785	-1.63133
C(CO)O	CC(C)C(C)C(C)C	-1.05043	-1.1154	-1.45092	-0.787393	-1.3175	-1.0192	-1.16967	-1.44428	-0.866112
C(CO)O	CCCCCCCCC	-1.95096	-2.04434	-2.01111	-1.50512	-1.76627	-2.34603	-2.01988	-1.86703	-1.79446
C(CO)O	C1CCCCC1	-1.54163	-1.42409	-1.74068	-1.46384	-1.67485	-1.68232	-1.52074	-1.9264	-1.37881
C(CO)O	CCC1CCCCC1	-2.07365	-1.60449	-1.87211	-1.88892	-1.88903	-2.20537	-1.92365	-2.20515	-2.08353
C(CO)O	C=C	0.504805	0.176345	0.142194	0.278913	0.0809818	0.116047	0.280981	0.28853	0.140684
C(CO)O	CC=C	-0.450151	-0.197607	-0.161045	-0.270358	-0.243159	-0.17999	-0.248965	-0.41695	-0.304925
C(CO)O	C=CC=C	-1.35068	-0.908462	-1.05164	-1.12259	-0.881396	-0.632659	-0.928099	-1.00625	-0.781788
C(CO)O	C#C	-0.682144	-1.3513	-1.47705	-1.07727	-0.559626	-0.842039	-0.763227	-0.870808	-1.06748
C(CO)O	C1COCCO1	-4.46115	-4.87583	-4.43981	-4.49183	-4.61314	-4.46076	-4.7838	-4.81648	-4.09066
C(CO)O	CCC(=O)C	-3.60167	-3.53037	-3.51315	-3.61617	-3.4169	-3.6999	-3.67268	-3.67202	-3.64609
C(CO)O	N	-3.06965	-3.02058	-3.25935	-2.313	-2.70077	-2.77641	-2.82458	-2.96755	-3.06576
C(CO)O	C[N+](=O)[O-]	-4.21555	-4.15255	-3.35904	-3.1841	-2.98592	-3.78325	-3.55127	-3.74614	-3.78172
C(CO)O	CCO	-4.74757	-5.83443	-5.79683	-5.47583	-5.85185	-5.42952	-5.39251	-5.35319	-5.88575
C(CO)O	c1ccccc1	-2.7694	-2.77455	-2.71646	-3.04255	-2.94158	-2.95329	-2.99571	-2.75662	-3.07357
C(CO)O	Cc1ccccc1	-3.20594	-3.07598	-3.0013	-3.283	-3.15102	-3.05977	-3.1356	-3.04619	-3.14028
C(CO)O	CCc1ccccc1	-3.39712	-3.08523	-3.44934	-3.42122	-3.24642	-3.65037	-3.65355	-3.57165	-3.48876
C(CO)O	CCCc1ccccc1	-3.65632	-3.33605	-3.47825	-3.34721	-3.46488	-3.61451	-3.54057	-3.71784	-3.89058
C(CO)O	CC(C)c1ccccc1	-3.53341	-3.18617	-3.26858	-3.5197	-3.48311	-3.41458	-3.48827	-3.48889	-3.39464
C(CO)O	c1ccc(cc1)Cl	-3.87448	-3.763	-4.12823	-3.7137	-3.8061	-3.88901	-4.08695	-3.84589	-3.83122
C(CO)O	CCCCCCCCCC	-2.68753	-2.11758	-2.03292	-2.25671	-2.21477	-1.69405	-1.76437	-2.34714	-2.25937
C(CO)O	Cc1ccc(cc1)C	-3.39712	-3.37932	-3.37226	-3.28334	-3.3355	-2.97656	-3.43485	-3.45971	-3.7147
C(CO)O	CC(C)C=C	-0.764011	-0.548751	-0.791049	-0.541356	-0.641939	-0.796641	-0.457501	-0.824335	-0.617591
C(CO)O	CCCCC=C	-1.07787	-1.08542	-1.13369	-0.972037	-1.24495	-0.985968	-1.08084	-1.30487	-1.07357
C(CO)O	CC(=C)C=C	-1.11869	-1.49182	-1.42308	-1.40725	-1.45899	-1.58412	-1.44576	-1.78625	-1.36177
C(CO)O	c1(c(c(c(c(c1F)F)F)F)F)F	-1.58245	-3.01721	-1.7102	-1.77275	-1.98599	-1.82563	-2.62997	-2.68511	-1.51281
C(CO)O	CCCCCC=C	-1.45976	-1.56116	-1.36654	-1.68135	-1.61336	-1.33434	-1.54065	-1.72213	-1.19395
C(CO)O	Cc1ccccc1C	-3.64272	-3.3723	-3.57999	-3.56754	-3.43624	-3.85326	-3.96197	-3.5895	-3.65559
C(CO)O	CC1CCCCC1	-1.6371	-1.3924	-1.93455	-1.44766	-1.70998	-1.90183	-1.54696	-1.87245	-1.60251
C(CO)O	CCCCCCC=C	-1.81444	-1.61483	-1.65039	-1.99354	-1.90627	-1.40543	-1.84225	-2.08689	-1.519
C(CO)O	C1CCC=CC1	-1.89631	-1.76354	-2.25241	-2.26681	-1.86346	-2.07294	-1.97601	-2.14312	-1.84168
C(CO)O	Cc1cccc(c1)C	-3.42433	-3.20756	-3.28662	-3.28245	-3.55112	-3.34762	-3.74166	-3.52039	-3.19641
C(CO)O	COc1ccccc1	-4.4065	-4.55809	-4.2824	-4.39431	-4.31569	-4.32435	-4.35753	-4.84927	-4.35796
C(CO)O	c1ccc(cc1)C#N	-5.81183	-5.00928	-4.90625	-5.36766	-5.62466	-5.81916	-6.26473	-5.85258	-5.73284
C(CO)O	S	-0.994621	-1.69237	-2.01552	-1.60059	-1.78308	-1.543	-2.0095	-2.08764	-2.15197
C(CO)O	CCC/C=C/C	-1.07787	-1.28561	-1.47355	-1.39756	-1.49779	-1.38045	-1.05292	-1.4318	-1.16681
C(CO)O	CCC/C=C\C	-1.24137	-1.1741	-1.20582	-1.10391	-1.21922	-1.4721	-1.35539	-1.2124	-0.980162
C(CO)O	CC(=C)CC(C)(C)C	-1.47337	-1.3777	-1.27573	-1.476	-1.50785	-1.71644	-1.70501	-1.62641	-0.983931
C(CO)O	c1ccc(cc1)F	-2.90592	-2.87583	-2.97574	-3.10875	-3.22683	-3.20628	-3.03331	-3.49145	-2.85578
C(CO)O	c1ccc(cc1)Br	-4.39289	-4.27526	-3.9755	-4.37888	-3.57457	-4.31581	-3.90372	-4.07045	-4.0405
C(CO)O	c1ccc(cc1)N	-7.5308	-6.74188	-6.87235	-7.56593	-7.42911	-7.15728	-6.36102	-6.80417	-6.93011
C(CO)O	c1ccc(cc1)[N+](=O)[O-]	-6.05743	-6.36215	-6.14568	-7.15928	-5.5122	-5.53974	-6.22003	-6.34592	-5.74098
C(CO)O	c1ccc(cc1)CO	-8.30842	-8.09034	-8.38506	-8.29696	-8.26932	-7.83589	-8.0376	-8.14721	-8.66302
C(CO)O	c1ccc2ccccc2c1	-5.75718	-5.46669	-5.49389	-5.78862	-5.36866	-5.99697	-5.17476	-5.65038	-5.67921
CCCCCC	O=O	0.583905	0.517436	0.559854	0.547123	0.691023	0.610814	0.53016	0.643966	0.537466
CCCCCC	N#N	0.802292	0.702982	0.867953	0.824605	0.814297	0.849694	0.850981	0.765803	0.811081
CCCCCC	[N-]=[N+]=O	-0.736799	-0.6939	-0.68933	-0.811764	-0.629489	-0.744836	-0.696412	-0.768195	-0.674892
CCCCCC	[C-]#[O+]	0.658853	0.683967	0.584487	0.595069	0.63498	0.710815	0.679696	0.725197	0.590093
CCCCCC	C	0.0341303	0.0115468	0.114701	-0.00397128	0.060387	0.054765	0.0396382	-0.0410102	-0.053276
CCCCCC	CC	-1.03267	-1.0757	-1.11425	-1.04192	-1.04351	-1.11495	-1.1277	-1.15537	-1.17614
CCCCCC	CCC	-1.80083	-1.90999	-1.77694	-1.77876	-1.78488	-1.96553	-1.712	-1.92172	-1.8598
CCCCCC	CCCC	-2.55124	-2.61697	-2.65438	-2.62372	-2.60866	-2.56198	-2.44105	-2.59993	-2.72496
CCCCCC	CC(C)C	-2.33285	-2.38648	-2.43262	-2.32654	-2.27732	-2.45682	-2.5046	-2.30201	-2.24303
CCCCCC	CCCCC	-3.32886	-3.31823	-3.3532	-3.27511	-3.35334	-3.29992	-3.47729	-3.42938	-3.48574
CCCCCC	CC(C)(C)C	-2.7694	-2.74155	-2.97842	-2.86677	-2.78224	-2.94283	-3.00752	-3.01238	-2.66429
CCCCCC	CCCCCC	-4.05182	-3.96406	-4.05494	-4.16835	-3.92299	-4.16141	-3.93681	-3.93686	-3.89189
CCCCCC	CCCC(C)C	-3.84727	-3.72655	-3.89173	-3.68468	-3.73897	-3.77804	-3.57624	-3.97925	-3.65709
CCCCCC	CCCCCCC	-4.77501	-4.65179	-4.62348	-4.8948	-4.7547	-4.61771	-4.90497	-4.89419	-4.58172
CCCCCC	CC(C)CC(C)C	-4.37928	-4.18188	-4.33024	-4.11589	-4.19697	-4.3674	-4.45898	-4.24555	-4.39145
CCCCCC	CCCCCCCC	-5.41611	-5.62955	-5.49443	-5.30735	-5.38508	-5.38358	-5.64422	-5.16458	-5.62609
CCCCCC	CC(C)C(C)C(C)C	-5.02061	-4.96907	-5.02618	-4.84195	-4.88685	-5.19445	-4.66438	-4.82525	-4.91409
CCCCCC	CCCCCCCCC	-6.15291	-6.17414	-6.18889	-5.97929	-6.07615	-6.06081	-6.36513	-6.33222	-6.23824
CCCCCC	CCC(CC)(CC)CC	-5.88009	-5.78853	-5.62857	-5.78486	-5.88094	-5.80172	-5.77949	-5.40464	-5.8289
CCCCCC	C1CCCC1	-3.69714	-3.61009	-3.46664	-3.53134	-3.58507	-3.54822	-3.74416	-3.65845	-3.67482
CCCCCC	C1CCCCC1	-4.22916	-4.28494	-4.15997	-4.09597	-4.30209	-4.25786	-4.49299	-4.27539	-4.54202
CCCCCC	CCC1CCCCC1	-5.41611	-5.45387	-5.45033	-5.42506	-5.58946	-5.55969	-5.74419	-5.44881	-5.62805
CCCCCC	C=C	-0.642479	-0.84486	-0.753983	-0.768873	-0.717025	-0.802831	-0.83646	-0.689482	-0.818915
CCCCCC	CC=C	-1.75448	-1.77402	-1.66096	-1.78332	-1.71359	-1.81225	-1.74977	-1.80755	-1.67762
CCCCCC	C#C	-0.518411	-0.904868	-0.760867	-1.11424	-0.73053	-0.805701	-0.724048	-0.903914	-0.807692
CCCCCC	C(F)(F)(F)F	0.496503	0.508389	0.524305	0.625813	0.389414	0.678371	0.528534	0.490885	0.482292
CCCCCC	CCCl	-2.60313	-2.45824	-2.55674	-2.55826	-2.64243	-2.57349	-2.56526	-2.43141	-2.68348
CCCCCC	C(Cl)(Cl)Cl	-3.61527	-3.77864	-3.60637	-3.84662	-3.73643	-3.67346	-3.76295	-3.85534	-3.63347
CCCCCC	C(Cl)(Cl)(Cl)Cl	-4.13368	-4.0867	-4.03582	-4.00394	-3.88822	-4.06312	-3.72509	-4.20192	-3.99818
CCCCCC	CCI	-3.69576	-3.63411	-3.60859	-3.57567	-3.61335	-3.54665	-3.77056	-3.66067	-3.70706
CCCCCC	COC	-1.79138	-1.92731	-1.84961	-1.97643	-2.04316	-1.77171	-1.77107	-1.87908	-1.99895
CCCCCC	CCCCOCCCC	-5.91284	-6.00729	-5.82139	-5.81562	-5.75969	-5.61732	-5.50989	-5.47176	-5.79492
CCCCCC	CCOC(C)(C)C	-4.06542	-4.0462	-3.96035	-4.29878	-4.18634	-3.86986	-3.85345	-3.91131	-4.04783
CCCCCC	CCC(C)(C)OC	-4.46807	-4.43716	-4.29262	-4.23535	-4.25605	-4.2819	-4.29955	-4.41056	-4.52705
CCCCCC	C1CCOC1	-3.68353	-3.659	-3.52004	-3.73762	-3.63324	-3.54525	-3.50932	-3.58283	-3.73091
CCCCCC	C1COCCO1	-4.06542	-4.14083	-4.04072	-3.93031	-3.97709	-4.01089	-3.98734	-3.82993	-4.03724
CCCCCC	CC(=O)C	-2.67807	-2.65126	-2.58865	-2.80825	-2.69564	-2.61023	-2.57894	-2.55051	-2.6453
CCCCCC	CCC(=O)C	-3.39712	-3.59622	-3.28695	-3.26135	-3.35831	-3.41187	-3.36768	-3.36418	-3.55406
CCCCCC	CCCCC(=O)C	-4.67954	-4.73152	-4.56893	-4.82865	-4.55395	-4.69661	-4.51958	-4.58572	-4.52731
CCCCCC	CCCCCC(=O)C	-5.3603	-5.48632	-5.24222	-5.30841	-5.43368	-5.26625	-5.53151	-5.11851	-5.61714
CCCCCC	CC(=O)OC	-2.92782	-2.93572	-2.76865	-3.07285	-2.85111	-2.82115	-3.07336	-2.92166	-2.8369
CCCCCC	CCCOC(=O)C	-4.03152	-4.30541	-4.00663	-4.18268	-4.11771	-4.07124	-4.14605	-4.10177	-4.24272
CCCCCC	CCCCOC(=O)C	-4.94405	-5.03795	-4.86377	-4.84373	-4.80429	-4.80063	-5.01305	-4.88395	-4.93676
CCCCCC	CCC(=O)OC	-3.64525	-3.85932	-3.49906	-3.91403	-3.47584	-3.7298	-3.50218	-3.61583	-3.7389
CCCCCC	CCCCC(=O)OC	-4.92906	-5.09333	-4.7426	-4.90526	-4.88476	-5.08774	-4.85349	-5.07325	-5.17217
CCCCCC	CCCCCC(=O)OC	-5.64672	-5.72837	-5.53602	-5.46684	-5.53579	-5.7454	-5.52459	-5.38925	-5.68107
CCCCCC	CC#N	-2.41472	-2.20761	-2.37944	-2.27837	-2.55607	-2.4499	-2.23049	-2.32067	-2.54261
CCCCCC	CCC#N	-3.03552	-3.17828	-3.04955	-3.06142	-3.01753	-3.05023	-2.77624	-2.86378	-3.10984
CCCCCC	CCCC#N	-3.74903	-3.63068	-3.77505	-3.69689	-3.9724	-3.7203	-3.81313	-3.56981	-3.8783
CCCCCC	CNC	-2.48436	-2.28748	-2.15116	-2.22182	-2.23171	-2.37419	-2.2534	-1.92471	-2.19596
CCCCCC	CCNCC	-3.57445	-3.45635	-3.46649	-3.38659	-3.42389	-3.45988	-3.52509	-3.2688	-3.61891
CCCCCC	CCN(CC)CC	-4.48836	-4.2717	-4.15599	-4.5323	-4.2944	-4.3717	-4.49618	-4.44659	-4.29703
CCCCCC	C[N+](=O)[O-]	-2.75579	-2.67253	-2.63269	-2.62763	-2.83675	-2.55306	-2.54231	-2.70575	-2.61353
CCCCCC	O	-0.736799	-1.26093	-0.802271	-1.00875	-0.915495	-0.71928	-1.18767	-1.09306	-1.17766
CCCCCC	CO	-1.56607	-1.88342	-1.64521	-1.75942	-1.93917	-1.81433	-1.91882	-1.72957	-1.78095
CCCCCC	CCO	-2.28096	-2.35742	-2.38346	-2.35077	-2.32309	-2.36554	-2.36792	-2.38986	-2.4221
CCCCCC	CCCO	-3.01638	-2.99838	-2.96531	-2.95079	-2.98465	-3.09235	-2.95435	-2.98151	-2.88394
CCCCCC	CCCCO	-3.74072	-3.84609	-3.74586	-3.75807	-3.70642	-3.73566	-3.8158	-3.8197	-3.92871
CCCCCC	CCCCCO	-4.62073	-4.57634	-4.43306	-4.33723	-4.38695	-4.40041	-4.31546	-4.48776	-4.62046
CCCCCC	CCCCCCO	-5.01784	-4.99522	-5.08395	-5.36915	-5.24017	-5.21561	-5.24943	-5.24495	-5.34231
CCCCCC	CCCCCCCO	-5.59206	-5.84702	-5.84542	-5.67995	-5.7774	-5.69603	-5.7466	-5.51917	-5.66129
CCCCCC	FS(F)(F)(F)(F)F	-0.402414	-0.308666	-0.559128	-0.18461	-0.314347	-0.414901	-0.470249	-0.361753	-0.103271
CCCCCC	c1ccccc1	-4.011	-4.01178	-3.92816	-4.13064	-3.84483	-3.99235	-3.97809	-4.06236	-4.1104
CCCCCC	Cc1ccccc1	-4.74757	-4.71174	-4.66728	-4.61659	-4.5957	-4.55133	-4.91261	-4.60414	-4.8763
CCCCCC	CCc1ccccc1	-5.35061	-5.39828	-5.20742	-5.21554	-5.24566	-5.41381	-5.06006	-5.03129	-5.10171
CCCCCC	CCCc1ccccc1	-5.55401	-5.94074	-5.90086	-5.81568	-5.90316	-5.83648	-5.82038	-6.04751	-5.99501
CCCCCC	c1ccc(cc1)Cl	-5.21156	-5.01971	-5.05389	-4.93529	-5.17773	-5.16665	-4.96789	-5.18237	-5.35226
CCCCCC	[N]=O	0.448767	0.661959	0.580387	0.461955	0.925088	0.535242	0.489048	0.635837	0.856693
CCCCCC	CCCCCCCCCC	-6.85142	-6.8622	-6.84717	-6.65038	-6.65112	-6.73825	-6.70475	-6.47213	-6.57099
CCCCCC	CCBr	-3.14045	-3.07506	-3.05047	-3.07158	-2.88537	-2.9983	-2.91466	-3.01945	-3.12091
CCCCCC	CN(C)C	-2.62757	-2.42753	-2.47115	-2.40099	-2.5418	-2.34648	-2.24098	-2.08151	-2.43376
CCCCCC	CC(C)O	-2.75579	-2.84966	-2.90437	-2.88193	-2.79026	-2.89779	-2.7149	-2.85403	-2.81959
CCCCCC	c1ccncc1	-4.18834	-4.25873	-4.12129	-4.21989	-4.14217	-4.04807	-4.08266	-4.40299	-4.12713
CCCCCC	CCOC(=O)C	-3.60167	-3.46073	-3.37901	-3.60874	-3.58855	-3.5004	-3.61776	-3.43306	-3.50237
CCCCCC	C1CC1	-1.97817	-2.16605	-2.0816	-2.04799	-2.17566	-2.14217	-2.2465	-2.07591	-2.03352
CCCCCC	CCC=C	-2.49105	-2.476	-2.45985	-2.60456	-2.42516	-2.54161	-2.63127	-2.4422	-2.39747
CCCCCC	CC(=C)C	-2.42832	-2.57466	-2.53426	-2.49941	-2.42627	-2.61226	-2.56945	-2.41697	-2.60962
CCCCCC	CCCCCl	-4.02461	-4.10877	-3.88071	-3.98648	-3.92259	-3.89394	-3.8852	-3.83087	-3.9448
CCCCCC	CC(C)(C)Cl	-3.42433	-3.25441	-3.38553	-3.2845	-3.29812	-3.31192	-3.41862	-3.22039	-3.2972
CCCCCC	CC(C)(C)Br	-3.75179	-3.69131	-3.67699	-3.92604	-3.87448	-3.77863	-3.50084	-3.70208	-3.76916
CCCCCC	C(C(F)(Cl)Cl)(F)(Cl)Cl	-4.43394	-4.19595	-4.11039	-4.14222	-4.06912	-3.8758	-4.80319	-4.2567	-4.24271
CCCCCC	CCCCCCCCCCO	-7.69453	-7.94145	-7.9235	-7.82204	-7.90511	-7.77554	-7.75173	-7.94008	-8.20211
CCCCCC	CCC(C)(C)C	-3.64272	-3.63516	-3.60986	-3.61134	-3.55375	-3.64336	-3.57491	-3.631	-3.81678
CCCCCC	C(CCl)Cl	-3.75179	-3.82899	-3.71569	-3.68196	-3.7512	-3.63696	-3.78596	-3.37981	-3.94417
CCCCCC	CCCCl	-3.36967	-3.43066	-3.29933	-3.19138	-3.22397	-3.24149	-3.41051	-3.29166	-3.23943
CCCCCC	CN	-1.63987	-1.81249	-1.94216	-1.76666	-1.55409	-1.68717	-1.77068	-1.58978	-1.64557
CCCCCC	CC(C)CO	-3.57584	-3.6711	-3.56256	-3.71389	-3.45687	-3.45969	-3.68848	-3.59378	-3.47015
CCCCCC	CCC(C)O	-3.5567	-3.50484	-3.52359	-3.41078	-3.45702	-3.5337	-3.54991	-3.57631	-3.4378
CCCCCC	CC(C)CCO	-4.05182	-4.2727	-4.10615	-4.12249	-4.21234	-4.19707	-4.07081	-4.32268	-4.4663
CCCCCC	CC(C)CCC(C)C	-4.96596	-5.24076	-5.05897	-4.92939	-4.76615	-5.06128	-5.13356	-4.76103	-5.05844
CCCCCC	CC(CCl)Cl	-4.16781	-4.03704	-4.16706	-4.01754	-4.21091	-4.1509	-3.77488	-4.18306	-4.25763
CCCCCC	CCCCCOC(=O)C	-5.57177	-5.70801	-5.4456	-5.3537	-5.61074	-5.39434	-5.45933	-5.58651	-5.36482
CCCCCC	CCCCC#N	-4.44754	-4.46588	-4.32481	-4.71427	-4.70504	-4.44139	-4.28162	-4.31835	-4.32166
CCCCCC	CC[N+](=O)[O-]	-3.42433	-3.30672	-3.37433	-3.54232	-3.31314	-3.46291	-3.4941	-3.41471	-3.62073
CCCCCC	CCC[N+](=O)[O-]	-4.05182	-4.13314	-3.93768	-4.2143	-4.13159	-4.1406	-3.88735	-4.08417	-4.10776
CCCCCC	c1cc(cc(c1)Cl)Cl	-6.18012	-5.82039	-5.9358	-5.81479	-5.66624	-6.05909	-5.82754	-5.42394	-5.87881
CCCCCC	c1ccc(cc1)F	-4.15006	-3.94152	-3.9826	-3.89039	-3.94608	-4.03073	-3.71756	-4.23516	-4.04724
CCCCCC	c1ccc(cc1)Br	-5.65894	-5.50568	-5.32106	-5.37117	-5.70368	-5.59724	-5.73596	-5.67764	-5.47975
CCCCCC	c1ccc(cc1)N	-5.42971	-5.37294	-5.45534	-5.48855	-5.25391	-5.14483	-5.58501	-5.07126	-5.31542
CCCCCC	c1ccc(cc1)[N+](=O)[O-]	-6.09018	-6.04504	-6.12964	-5.95137	-5.93494	-6.08734	-6.03955	-6.22778	-6.15136
CCCCCC	II	-4.67124	-4.17736	-4.46522	-4.45108	-4.28743	-4.54603	-4.17165	-4.0311	-4.69167
CCCCCC	CCCCCCCCCCC	-7.55801	-7.39944	-7.57802	-7.32134	-7.2823	-7.30365	-7.73385	-7.76981	-7.25286
CCCCCC	CCCCCCCCCCCC	-8.23739	-8.57203	-7.96679	-8.01988	-8.01244	-8.31875	-8.09197	-8.4886	-8.46926
CCCCCC	C(CCl)CCl	-4.43394	-4.82455	-4.56179	-4.57407	-4.67754	-4.42683	-4.68579	-4.54325	-4.77638
CCCCCC	C(CCCl)CCl	-4.95235	-5.58558	-5.32802	-5.38404	-5.16621	-5.38844	-5.52752	-5.23136	-5.24934
CCCCCC	CCCCCCl	-4.78308	-4.6209	-4.54531	-4.8663	-4.59663	-4.55901	-4.58473	-4.47533	-4.82477
CCCCCC	CC(=O)C(C)(C)C	-4.33985	-4.42346	-4.17761	-4.19345	-4.13419	-4.26306	-4.54117	-4.29189	-4.24015
CCCCCC	C1CCC(=O)CC1	-4.97956	-5.29143	-5.25487	-5.18152	-5.15713	-5.29219	-5.09878	-5.31263	-5.38874
CCCCCC	CCN	-2.29203	-2.23391	-2.22157	-2.2592	-2.13629	-2.15396	-2.26473	-2.42329	-2.33455
CCCCCC	CCCN	-3.08326	-3.03911	-2.92272	-3.14898	-3.053	-3.08635	-3.05931	-2.80463	-3.18075
CCCCCC	CC(C)N	-2.78323	-2.83268	-2.63894	-2.75297	-2.63795	-2.86114	-2.55328	-2.73365	-2.69054
CCCCCC	CCCC[N+](=O)[O-]	-4.63987	-4.84412	-4.71265	-4.70467	-4.72328	-4.83855	-4.57913	-4.57529	-5.00384
CCCCCC	CCCCCCCCCCCCO	-9.26337	-9.04495	-9.08449	-9.08889	-9.38423	-9.20471	-9.49256	-9.31638	-9.5303
CCCCCC	CCOCCO	-4.011	-3.8952	-3.85594	-4.22564	-4.0765	-3.89604	-3.83459	-3.73218	-3.98334
CCCCCC	CSC	-2.96726	-2.87164	-2.67722	-2.43985	-2.59506	-2.9013	-2.82152	-3.10629	-2.5456
CCCCCC	c1ccc(c(c1)Cl)Cl	-6.1393	-6.05201	-6.03484	-6.33894	-5.8721	-6.10827	-6.24956	-6.24563	-6.07843
CCCCCC	c1ccc(cc1)C=O	-5.52934	-5.43332	-5.26614	-5.34763	-5.14227	-5.2152	-5.1252	-4.89785	-5.3458
CCCCCC	CC(=O)c1ccccc1	-6.04913	-6.03241	-5.9503	-5.97664	-5.79213	-6.03688	-6.22915	-5.61436	-5.84433
CCCCCC	Cc1ccccc1N	-6.12569	-6.40162	-6.26492	-6.15912	-6.18564	-6.17177	-6.10232	-6.28849	-6.31782
CCCCCC	Cc1ccc(cc1)N	-6.05743	-6.04641	-6.18523	-6.07464	-6.22237	-5.99582	-5.91905	-5.80525	-5.89309
CCCCC(=O)C	O=O	0.863634	0.928	0.843261	0.921962	0.728783	0.905951	0.920539	0.924903	0.926313
CCCCC(=O)C	CCCCC(=O)C	-5.60451	-5.62613	-5.34582	-5.6354	-5.23984	-5.41892	-5.20739	-5.37873	-5.42642
CCCCCCCO	O=O	1.0163	1.04323	1.05813	0.9643	1.07378	0.986136	1.09261	1.09797	0.971861
CCCCCCCO	N#N	1.33846	1.40354	1.54894	1.31352	1.41018	1.54288	1.32011	1.34858	1.39485
CCCCCCCO	C	0.481514	0.588883	0.53469	0.440743	0.484236	0.458208	0.486327	0.466803	0.386056
CCCCCCCO	CC	-0.600278	-0.441672	-0.476815	-0.51979	-0.533506	-0.615264	-0.556018	-0.661732	-0.587091
CCCCCCCO	CCC	-1.18695	-1.42278	-1.36126	-1.23225	-1.39175	-1.2772	-1.33517	-1.2337	-1.31128
CCCCCCCO	CCCC	-1.95096	-2.01809	-2.04664	-1.9517	-2.1238	-2.16037	-2.01975	-1.99126	-1.95419
CCCCCCCO	CC(C)C	-1.66431	-1.64017	-1.83803	-1.72363	-1.91926	-1.97427	-1.74388	-1.74867	-1.88612
CCCCCCCO	CCCCC	-2.66032	-2.65645	-2.78594	-2.7658	-2.72132	-2.88034	-2.75837	-2.89	-2.68685
CCCCCCCO	CCCCCC	-3.32886	-3.49721	-3.47857	-3.45956	-3.44704	-3.57825	-3.35018	-3.24716	-3.43356
CCCCCCCO	C1CCCC1	-3.09686	-2.99599	-3.13411	-3.05722	-3.14244	-3.25626	-3.0686	-3.21715	-3.28857
CCCCCCCO	C1CCCCC1	-3.72435	-3.78495	-3.90347	-3.67589	-3.77636	-3.79719	-3.80454	-3.86058	-3.76966
CCCCCCCO	C=C	-0.425706	-0.250735	-0.445533	-0.451759	-0.334132	-0.412978	-0.396668	-0.365485	-0.504166
CCCCCCCO	C(F)(F)(F)F	1.24691	1.11378	1.19215	1.16161	1.18125	1.09762	1.17872	1.15606	1.56071
CCCCCCCO	CCCC#N	-4.32486	-4.09445	-4.25868	-4.08947	-4.1554	-4.14748	-4.08375	-4.08821	-4.28927
CCCCCCCO	FS(F)(F)(F)(F)F	0.368284	0.263765	0.360703	0.315407	0.174729	0.246791	0.34284	0.110149	0.31716
CCCCCCCO	c1ccccc1	-3.83366	-3.79074	-3.70337	-4.01852	-3.71804	-3.92616	-3.8985	-3.66501	-3.79755
CCCCCCCO	CC1CCCC1	-3.50619	-3.4392	-3.50649	-3.5366	-3.58037	-3.43245	-3.48632	-3.49585	-3.41891
CCCCCCCO	CC1CCCCC1	-4.16113	-4.19359	-4.13713	-3.96826	-4.10841	-4.314	-4.21056	-4.17869	-3.98022
CCCCCO	O=O	0.954956	0.908074	0.836025	0.87992	0.961129	0.920899	0.985447	0.84589	0.833653
CCCCCO	N#N	1.28242	1.35876	1.43033	1.43688	1.44626	1.4813	1.22956	1.23867	1.13228
CCCCCO	[N-]=[N+]=O	-0.504805	-0.438599	-0.505107	-0.57428	-0.544504	-0.440932	-0.44256	-0.544324	-0.347148
CCCCCO	[C-]#[O+]	1.11869	1.00055	0.961965	1.02948	1.21587	1.08879	0.934983	1.13225	1.02649
CCCCCO	C	0.450151	0.514439	0.45127	0.409134	0.488729	0.472155	0.437347	0.374091	0.445201
CCCCCO	CC	-0.600278	-0.541316	-0.517036	-0.603802	-0.52281	-0.636435	-0.587397	-0.534333	-0.516831
CCCCCO	CCC	-1.32324	-1.43753	-1.38404	-1.36456	-1.39499	-1.45342	-1.33104	-1.29914	-1.2875
CCCCCO	CCCC	-2.03283	-2.0408	-1.98835	-2.04729	-1.9989	-2.00049	-2.02771	-2.20977	-2.02761
CCCCCO	CC(C)C	-1.78723	-1.79715	-1.89837	-1.87719	-1.89825	-1.76921	-1.88974	-1.79142	-1.87117
CCCCCO	CCCCC	-2.64671	-2.67106	-2.66638	-2.59745	-2.63627	-2.62219	-2.79844	-2.63344	-2.58796
CCCCCO	CCCCCC	-3.32886	-3.44573	-3.4673	-3.22209	-3.27433	-3.34695	-3.4698	-3.37588	-3.19049
CCCCCO	CCCC(C)C	-3.30164	-3.266	-3.09491	-3.20686	-3.18256	-3.0641	-3.14041	-3.08895	-3.23722
CCCCCO	CCCCCCCC	-4.62488	-4.80042	-4.58812	-4.66464	-4.75213	-4.56762	-4.56808	-4.83525	-4.66909
CCCCCO	C1CCCCC1	-3.71075	-3.86635	-3.79637	-3.80714	-3.79822	-3.6854	-3.55969	-3.87203	-3.77174
CCCCCO	C=C	-0.477593	-0.311118	-0.505061	-0.479429	-0.468076	-0.433124	-0.385353	-0.505573	-0.415765
CCCCCO	CC=C	-1.32324	-1.41871	-1.45687	-1.49888	-1.3536	-1.31744	-1.35722	-1.40975	-1.41669
CCCCCO	C/C=C/C	-2.15551	-2.33978	-2.27519	-2.2538	-2.17454	-2.15918	-2.1357	-2.15896	-2.19254
CCCCCO	C/C=C\C	-2.23738	-2.33978	-2.08953	-2.26538	-2.2122	-2.27444	-2.1357	-2.15896	-2.29624
[truncated: 4,240 more rows]

## Sheet: BiLM
solvent	solute	exp	run0	run1	run2	run3	run4	run5	run6	run7
O	CN(C)C(=O)c1ccc(cc1)OC	-11.01	-7.45223	-10.552	-7.19574	-8.53181	-8.32522	-8.64997	-7.3543	-8.068
O	CS(=O)(=O)Cl	-4.87	-10.4362	-5.6961	-8.20264	-9.93583	-6.48964	-10.1207	-9.27232	-9.53169
O	CC(C)C=C	1.83	1.62417	1.28178	1.44959	1.63957	1.63008	1.50588	1.67357	1.61088
O	CCc1cnccn1	-5.45	-5.14755	-4.89264	-5.47314	-6.24114	-5.47919	-5.34249	-5.0844	-5.7744
O	CCCCCCCO	-4.21	-4.25833	-4.2627	-4.21559	-4.2911	-4.15775	-4.2558	-4.30927	-4.22874
O	Cc1cc(cc(c1)O)C	-6.27	-5.55602	-5.93003	-6.29874	-6.18102	-6.01548	-6.65384	-5.7062	-6.06602
O	CC(C)C(C)C	2.34	2.55161	2.51067	2.36023	2.50332	2.58617	2.31222	2.48212	2.28145
O	CCCC(C)(C)O	-3.92	-4.09233	-4.24589	-4.18786	-4.15827	-4.19988	-4.26494	-4.13538	-4.08623
O	C[C@@H]1CCCC[C@@H]1C	1.58	2.07017	1.95317	1.60939	2.06718	2.10019	1.46307	2.10821	1.83959
O	CC[C@H](C)O	-4.62	-4.57798	-4.55181	-4.46402	-4.48389	-4.64227	-4.59223	-4.55726	-4.60508
O	C(Br)Br	-1.96	-1.963	-1.86978	-1.69156	-1.92303	-1.6193	-2.24081	-1.94181	-1.87534
O	CC[C@H](C(C)C)O	-3.88	-3.84521	-3.77667	-4.14049	-3.93412	-3.99988	-3.8271	-3.79946	-3.66919
O	CCc1ccccn1	-4.33	-4.59029	-4.07985	-4.2299	-4.36753	-4.65891	-4.12753	-4.41304	-4.39702
O	CCCCC(=O)OCC	-2.49	-2.45127	-2.38703	-2.54363	-2.54131	-2.38611	-2.32063	-2.32702	-2.37805
O	c1ccc(cc1)S	-2.55	-2.14563	-2.02838	-2.14187	-1.6549	-2.23908	-1.64689	-1.74541	-2.00184
O	CC(=CCC/C(=C\CO)/C)C	-4.78	-4.36263	-4.53074	-4.65688	-4.04949	-3.84696	-4.63298	-4.43841	-4.55161
O	c1ccc2c(c1)CCC2	-1.46	-1.43236	-1.16984	-1.69105	-1.1141	-1.25361	-0.858697	-1.41146	-1.38883
O	CCOc1ccccc1	-2.22	-2.67912	-2.17419	-2.50873	-2.53618	-2.35834	-2.708	-2.0763	-2.18521
O	c1cc(ccc1O)Br	-5.85	-7.11783	-7.4917	-6.84486	-7.20828	-7.93201	-7.4347	-6.95083	-7.17654
O	CCCC(C)(C)C	2.88	2.62412	2.55587	2.74479	2.85544	2.56595	2.51808	2.48506	2.55416
O	CC(=O)OCCOC(=O)C	-6.34	-6.60571	-6.98273	-6.13799	-6.68391	-7.05997	-6.82405	-6.83056	-6.68714
O	CCOP(=S)(OCC)SCSP(=S)(OCC)OCC	-6.1	-6.9691	-5.71243	-7.45573	-6.27989	-8.12971	-7.40738	-5.34467	-6.11514
O	C1CCCC(CC1)O	-5.48	-4.88366	-5.61779	-5.20614	-5.35011	-5.31891	-5.87557	-5.34321	-4.91291
O	COC(=O)C1CC1	-4.1	-3.6791	-3.61993	-3.43825	-3.8842	-4.04161	-3.66229	-3.80224	-3.46087
O	c1ccc(cc1)C#N	-4.1	-3.86022	-4.06173	-3.98738	-4.70086	-4.11249	-4.44286	-4.45874	-4.52224
O	CCCCC#N	-3.52	-3.47392	-3.55504	-3.3594	-3.52258	-3.53077	-3.4885	-3.37645	-3.39149
O	CC(C)(C)O	-4.47	-4.48329	-4.7504	-4.41208	-4.48141	-4.7174	-4.30668	-4.61201	-4.44627
O	CC(C)C(=O)C(C)C	-2.74	-2.58797	-2.69449	-2.59417	-2.72519	-2.82419	-2.62767	-2.82467	-2.69428
O	CCC=O	-3.43	-3.32793	-3.1972	-3.26516	-3.34751	-3.23828	-3.45831	-3.29914	-3.33741
O	CN(C)C=O	-7.81	-8.0604	-7.03325	-8.26777	-6.81667	-8.36641	-8.89915	-8.41479	-7.54888
O	Cc1ccc(cc1)C	-0.8	-0.932205	-0.826911	-1.01822	-1.02102	-1.10178	-1.0376	-0.996711	-0.73798
O	C=CCC=C	0.93	0.975844	0.601903	0.904039	0.794345	0.935716	1.14819	0.993571	0.86636
O	Cc1cccc(c1C)Nc2ccccc2C(=O)O	-6.78	-9.87995	-10.6514	-9.39462	-10.1895	-10.3714	-10.1605	-10.239	-9.38127
O	CN(C)C(=O)c1ccccc1	-9.29	-8.25375	-7.43103	-9.28453	-7.42592	-9.15148	-8.60372	-7.13048	-9.74166
O	CCNCC	-4.07	-4.05596	-4.56422	-4.22369	-3.95378	-4.04559	-4.13789	-4.4805	-3.94861
O	CC(C)(C)c1ccc(cc1)O	-5.91	-4.95211	-5.63214	-5.3728	-5.63854	-4.77972	-5.53995	-4.65181	-5.33676
O	CC(C)CCOC=O	-2.13	-1.67668	-2.03417	-2.00215	-1.87455	-1.73034	-1.89941	-2.30006	-1.91529
O	CCCCCCCCCCO	-3.64	-3.76244	-3.5488	-3.79677	-3.77779	-3.98994	-3.65288	-3.81058	-3.87677
O	CCC(=O)OCC	-2.68	-2.70789	-2.6961	-2.8239	-2.73871	-2.809	-2.86608	-2.60129	-2.77357
O	CCCCCCCCC	3.13	3.13402	3.15928	3.10785	3.04928	3.02857	3.01876	2.93659	3.06385
O	CC(=O)NC	-10	-8.38132	-8.5587	-8.38416	-8.27529	-7.72547	-8.04754	-8.58131	-8.26254
O	CCCCCCCC=C	2.06	1.98893	2.27848	2.50087	2.09878	2.19966	2.13116	1.95642	2.06988
O	c1ccc2cc(ccc2c1)O	-8.11	-7.86679	-8.46334	-8.00145	-6.99194	-7.61047	-7.39488	-7.73645	-7.32794
O	c1cc(c(cc1Cl)Cl)Cl	-1.12	-1.08972	-1.42993	-1.49327	-0.777707	-0.95458	-0.840913	-1.17234	-0.95674
O	C([C@H]([C@H]([C@@H]([C@@H](CO)O)O)O)O)O	-23.62	-27.1424	-26.4139	-23.8328	-26.9437	-27.0487	-26.9796	-26.3024	-26.5458
O	CCCC(=O)OC	-2.83	-2.64502	-2.74965	-2.68304	-2.7316	-2.83867	-2.84862	-2.85708	-2.70817
O	c1ccc(c(c1)C=O)O	-4.68	-8.3268	-7.54801	-7.25208	-7.9353	-7.81756	-7.38743	-7.96527	-8.60837
O	C1CNC1	-5.56	-5.22938	-5.85484	-5.56726	-4.8516	-5.46259	-5.42485	-5.29405	-5.10055
O	CCCNCCC	-3.65	-3.56766	-3.38392	-3.5457	-3.29858	-3.48231	-3.69363	-3.09252	-3.5112
O	c1ccc(cc1)N	-5.49	-5.41321	-5.77262	-5.82326	-5.86887	-6.17726	-5.93895	-5.78715	-5.47226
O	C(F)(F)(F)F	3.12	2.18703	2.40225	2.51316	2.45918	2.22808	2.44926	2.25293	2.09371
O	CC[C@@H](C)CO	-4.42	-4.06642	-4.13465	-4.26428	-4.37311	-4.3857	-4.11363	-4.40683	-4.25587
O	c1ccc(c(c1)O)I	-6.2	-5.34881	-6.41098	-5.88571	-5.42344	-5.40057	-5.82529	-4.98129	-6.00336
O	COc1cccc(c1O)OC	-6.96	-7.45046	-7.89776	-7.98367	-7.19837	-7.58003	-7.6561	-7.53596	-7.33887
O	CCC#C	-0.16	-0.255109	-0.313243	-0.39963	-0.238526	-0.276009	-0.220541	-0.245018	-0.341411
O	c1ccc(cc1)C(F)(F)F	-0.25	-0.759297	0.29129	0.371394	0.23081	0.345351	-0.188783	-0.0603362	-0.227974
O	NN	-9.3	-5.40232	-5.39205	-6.16352	-6.26165	-5.79258	-6.29846	-5.49532	-5.07456
O	Cc1ccccn1	-4.63	-4.63451	-3.98838	-4.44627	-4.49068	-4.62142	-4.30179	-4.61439	-4.14224
O	CCNc1nc(nc(n1)Cl)NCC	-10.22	-8.36498	-8.88489	-9.34469	-11.8865	-11.8818	-8.96098	-15.6968	-11.04
O	c1ccc2c(c1)Oc3cc(c(cc3O2)Cl)Cl	-3.56	-2.82945	-3.25913	-3.69865	-3.29143	-3.07991	-4.3884	-3.74106	-3.71947
O	CCCCCCCCN	-3.65	-3.53858	-3.62411	-3.73908	-3.51964	-3.66199	-3.48455	-3.61041	-3.43948
O	N	-4.29	-2.43075	-1.92491	-2.24732	-3.03367	-2.99358	-2.30976	-2.82705	-2.3939
O	c1ccc(c(c1)C(F)(F)F)C(F)(F)F	1.07	1.50743	1.16021	0.885909	0.793438	1.60386	1.4373	1.20456	1.57005
O	COC(=O)c1ccc(cc1)O	-9.51	-9.50367	-9.89062	-9.56224	-9.66033	-9.85351	-9.69446	-9.79188	-9.4198
O	CCCCCc1ccccc1	-0.23	-0.103789	-0.127168	-0.313239	-0.239225	-0.28789	-0.0414197	-0.21731	-0.181242
O	CC(F)F	-0.11	0.255407	0.491855	0.213098	0.183663	0.141455	0.261733	0.329798	0.599123
O	c1ccc(cc1)n2c(=O)c(c(cn2)N)Cl	-16.43	-10.1115	-10.3751	-12.1466	-10.8855	-10.529	-11.1271	-11.4393	-11.8081
O	C=CC=C	0.56	0.858602	0.909089	0.676224	0.687177	0.633566	0.991654	0.946026	0.75408
O	CN(C)C	-3.2	-3.13105	-2.91512	-3.1682	-3.11712	-2.89846	-3.59761	-3.19205	-3.533
O	CCCCCC(=O)N	-9.31	-9.09951	-9.17092	-8.53316	-9.19592	-9.18683	-9.4816	-9.55346	-9.02155
O	CC(C)CO[N+](=O)[O-]	-1.88	-2.25287	-2.22048	-1.68716	-1.87264	-1.75955	-1.7953	-1.96823	-2.00172
O	c1ccc2c(c1)C(=O)c3cccc(c3C2=O)NCCO	-14.21	-12.7637	-12.0825	-12.512	-10.0996	-10.4701	-10.8582	-10.5495	-10.6907
O	C(CO[N+](=O)[O-])O	-8.18	-7.88166	-8.24553	-9.93539	-8.23985	-8.06197	-7.03808	-8.45813	-7.75505
O	CCCCCCC(=O)C	-2.88	-2.86649	-2.71799	-2.59264	-2.87254	-2.64014	-2.8154	-2.98378	-2.84419
O	CN1CCNCC1	-7.77	-7.98995	-8.35572	-8.49047	-8.38943	-8.15038	-8.63503	-8.41331	-9.35434
O	CCN	-4.5	-4.39517	-4.76061	-5.15718	-4.83685	-4.63716	-4.85059	-4.88659	-4.49884
O	C1C=CC=CC=C1	-0.99	-0.887749	-0.821735	-0.903648	-1.07843	-0.676866	-0.623042	-0.901587	-0.731239
O	c1ccc2c(c1)Cc3ccccc3C2	-3.78	-3.88524	-3.0087	-3.94842	-3.69821	-3.3288	-3.28796	-3.28897	-3.42183
O	CC(Cl)Cl	-0.84	-1.13481	-0.894997	-0.922536	-0.878933	-1.25896	-1.03387	-1.01627	-1.1747
O	COc1cccc(c1)O	-7.66	-6.67885	-6.91043	-7.02799	-6.87351	-7.2783	-7.1139	-7.14101	-6.8042
O	c1cc2cccc3c2c(c1)CC3	-3.15	-3.51654	-2.70903	-3.04755	-3.45943	-3.19642	-3.37231	-2.91752	-2.90189
O	CCCCCCCCBr	0.52	0.402948	0.628973	0.672585	0.37702	0.54005	0.53771	0.452873	0.539528
O	c1ccc(cc1)CO	-6.62	-6.56865	-6.37008	-6.31318	-6.69687	-6.85662	-6.48995	-6.69381	-6.50218
O	c1c(c(=O)[nH]c(=O)[nH]1)Br	-18.17	-17.3358	-16.9848	-18.602	-17.7158	-17.5806	-18.4166	-17.7461	-18.0289
O	CCCC	2.1	2.04319	1.64321	1.66814	1.93884	1.90901	1.93416	1.9878	1.86216
O	CCl	-0.55	-0.62549	-0.930282	-0.603667	-0.521222	-0.61527	-0.539978	-0.783472	-0.582977
O	CC(C)CBr	-0.03	-0.0568938	-0.0727357	0.01386	-0.0828092	0.0176995	-0.231556	-0.244866	0.149213
O	CC(C)SC(C)C	-1.21	0.19001	-0.960789	-0.23025	-0.400505	-0.278015	-0.456261	-0.405537	-0.73049
O	CCCCCCC	2.67	2.7371	2.68408	2.54712	2.69088	2.68433	2.75914	2.55712	2.61939
O	c1cnc[nH]1	-9.63	-7.63899	-8.01474	-7.94831	-7.39778	-7.81165	-7.74593	-6.3866	-7.64052
O	c1cc2c(cc1Cl)Oc3cc(c(c(c3O2)Cl)Cl)Cl	-3.84	-3.7615	-3.85064	-3.72037	-3.84592	-4.52781	-3.33354	-4.12258	-4.32359
O	CC[C@H](C)n1c(=O)c(c([nH]c1=O)C)Br	-9.73	-10.1385	-9.19504	-10.3803	-13.5868	-12.7552	-10.7538	-11.3359	-11.3542
O	C(I)I	-2.49	-2.7484	-3.22807	-2.66953	-2.76148	-3.08193	-3.12147	-2.98571	-2.72085
O	CCCN(CCC)C(=O)SCCC	-4.13	-4.15916	-3.74728	-5.20113	-4.69969	-3.9665	-4.71278	-3.81553	-3.45991
O	C[N+](=O)[O-]	-4.02	-3.87703	-3.94988	-4.2863	-3.89304	-3.74027	-3.88814	-3.86927	-3.87595
O	CCOC	-2.1	-2.00129	-1.86486	-1.99352	-1.97709	-1.98373	-1.96065	-1.90316	-1.90219
O	COC(CCl)(OC)OC	-4.59	-4.00053	-4.03528	-4.01389	-3.23801	-3.54434	-3.72779	-4.44795	-4.09388
O	CC(C)C	2.3	2.01621	1.88345	2.07356	1.99688	2.08857	1.94419	1.99453	1.87796
O	CC(C)CC(=O)O	-6.09	-5.83434	-5.57282	-5.73458	-5.79255	-5.71773	-5.70859	-5.68638	-5.44584
O	CCOP(=O)(OCC)O/C(=C/Cl)/c1ccc(cc1Cl)Cl	-7.07	-7.77638	-6.11969	-7.28321	-7.8601	-9.03546	-6.98885	-6.82205	-7.04336
O	CCCCl	-0.33	-0.405321	-0.491875	-0.359959	-0.38559	-0.287439	-0.400679	-0.44946	-0.391034
O	CCCSCCC	-1.28	-1.20168	-0.805018	-0.75296	-1.09996	-1.38165	-1.21506	-0.838837	-0.649614
O	CCC[C@H](CC)O	-4.06	-3.95728	-4.01695	-4.23879	-4.21866	-4.12394	-4.14286	-3.94252	-4.06623
O	CC#N	-3.88	-3.87825	-3.69721	-3.61077	-3.95039	-3.96862	-3.71796	-4.07468	-3.46118
O	CN(CC(F)(F)F)c1ccccc1	-1.92	-4.61355	-2.14766	-5.20793	-3.41719	-3.58857	-2.08282	-3.92078	-4.36627
O	[C@@H](C(F)(F)F)(OC(F)F)Cl	0.1	0.796451	0.242103	1.17788	0.2708	0.578169	0.118046	0.545663	0.220408
O	C=CCCC=C	1.01	1.04264	1.14608	1.09415	1.09403	1.26704	1.29458	1.1522	1.10731
O	Cc1cccc(c1)C	-0.83	-0.809403	-0.91683	-0.968318	-0.864673	-1.26063	-0.808269	-1.12508	-0.999138
O	CC(=O)OC	-3.13	-3.33951	-3.78225	-3.54308	-3.32827	-3.58039	-3.55772	-3.58084	-3.34481
O	COC(c1ccccc1)(OC)OC	-4.04	-4.91562	-4.59297	-5.34244	-5.35513	-4.66464	-5.96213	-5.63909	-5.15796
O	CCOC(=O)c1ccccc1	-3.64	-3.58989	-3.46982	-3.59774	-3.79476	-3.6779	-3.60974	-3.42542	-3.56076
O	CCCS	-1.1	-0.745396	-1.25842	-1.15884	-1.10596	-1.12913	-0.770398	-1.14416	-1.11486
O	CCCCCC(=O)C	-3.04	-2.98706	-2.95999	-3.32724	-3.13807	-3.16337	-3.11305	-3.17625	-2.94566
O	CC1(Cc2cccc(c2O1)OC(=O)NC)C	-9.61	-10.861	-9.66096	-5.15189	-8.00543	-10.2615	-10.2069	-11.3189	-8.2502
O	c1ccc(cc1)CBr	-2.38	-2.01968	-2.16322	-1.47677	-1.99607	-2.04508	-1.91752	-2.06778	-1.49908
O	CCCCCC(=O)OCC	-2.23	-2.21133	-2.24227	-2.18928	-2.1568	-2.21749	-2.10988	-2.31757	-2.17492
O	CCCOC	-1.66	-1.93553	-2.04612	-2.05815	-2.00309	-2.0638	-2.11277	-2.2085	-2.06838
O	CN1CCOCC1	-6.32	-6.43829	-6.13219	-7.38193	-6.32301	-6.58363	-6.71229	-7.13516	-5.84263
O	c1cc(cc(c1)O)C#N	-9.65	-9.41896	-10.0917	-8.87829	-8.98539	-9.37137	-9.41039	-9.41234	-9.21206
O	c1cc(c(cc1c2c(c(cc(c2Cl)Cl)Cl)Cl)Cl)Cl	-4.38	-3.73688	-3.54356	-4.59131	-4.24177	-2.58442	-2.68162	-3.00056	-3.37593
O	CCCc1ccccc1	-0.53	-0.344398	-0.369445	-0.57837	-0.343109	-0.504467	-0.419517	-0.396064	-0.438946
O	Cn1cnc2c1c(=O)n(c(=O)n2C)C	-12.64	-17.6344	-14.2907	-13.3566	-15.3942	-15.2087	-14.7427	-17.8509	-15.5537
O	CNC	-4.29	-4.22724	-4.41454	-3.67658	-4.16819	-3.93573	-4.37074	-3.59558	-4.41279
O	C(=C(F)F)(C(F)(F)F)F	2.93	3.66601	2.71936	2.65909	1.37411	2.65113	2.86003	2.41077	2.61633
O	c1cc(ccc1O)Cl	-7.03	-6.10863	-5.69893	-6.32985	-6.21029	-5.66559	-5.59505	-5.63469	-5.56378
O	C1CCNCC1	-5.11	-5.19277	-4.7621	-4.64912	-4.90681	-4.94299	-5.2775	-4.93954	-4.6646
O	c1ccc2c(c1)ccc3c2cccc3	-3.88	-3.47166	-3.4344	-3.96037	-3.80392	-3.41371	-3.82653	-3.31522	-3.24736
O	CI	-0.89	-1.2178	-1.07997	-1.22996	-1.12338	-1.13719	-1.10978	-1.35836	-0.970232
O	COc1c(cc(c(c1O)OC)Cl)Cl	-6.44	-5.89741	-6.5988	-7.23171	-6.17112	-7.20219	-6.43337	-6.10125	-7.87987
O	C(=C/Cl)\Cl	-0.78	-0.940694	-1.12453	-1.21933	-1.15132	-1.12261	-1.13426	-1.14369	-0.556258
O	CCCCC	2.3	2.30158	2.20407	1.96303	2.16788	2.2549	2.20656	2.12846	2.3365
O	CCCC#N	-3.64	-3.64022	-3.76811	-3.78471	-3.66344	-3.70504	-3.6874	-3.69852	-3.70073
O	[C@@H](C(F)(F)F)(F)Br	0.5	1.18998	0.223412	0.273219	0.0909071	0.326826	0.0817051	0.289964	0.260719
O	CC(C)Cc1cnccn1	-5.04	-4.2733	-4.00232	-4.55655	-4.82829	-4.31294	-4.80014	-3.78771	-4.7241
O	CC[C@H](C)O[N+](=O)[O-]	-1.82	-2.14341	-1.73891	-1.34617	-1.72526	-2.0708	-2.02185	-1.83511	-2.06445
O	c1ccc(cc1)c2cc(ccc2Cl)Cl	-2.46	-2.91874	-2.58629	-2.07763	-2.91806	-2.17401	-2.26019	-2.19647	-2.46534
O	c1ccc(cc1)c2cc(c(c(c2Cl)Cl)Cl)Cl	-3.48	-2.92967	-2.78569	-2.85983	-2.13295	-2.46927	-2.66026	-2.67397	-3.32344
O	CC[C@@H](C)C(C)C	2.52	2.42274	2.65189	2.38899	2.83141	2.62928	2.41918	2.54881	2.65959
O	C[C@H](CC(C)C)O	-3.73	-3.91783	-4.05136	-4.17919	-4.27055	-4.17801	-3.83528	-4.30771	-4.20115
O	C1CCOCC1	-3.12	-3.03701	-3.62412	-3.45929	-3.24371	-3.34516	-3.20491	-3.08566	-3.35007
O	C1CC1	0.75	0.603956	0.395198	0.292291	0.425573	0.417858	0.368256	0.416283	0.771852
O	c1c(cc(c(c1Cl)Cl)Cl)c2cc(c(c(c2Cl)Cl)Cl)Cl	-3.17	-4.06557	-3.17728	-4.51788	-3.68606	-3.63629	-4.34127	-4.18108	-3.87589
O	C=C(Cl)Cl	0.25	-0.492054	-0.598176	-0.625898	-0.400111	-0.55677	-0.85583	-0.21015	-0.639077
O	CC(C)CO	-4.5	-4.52452	-4.48818	-4.56057	-4.49451	-4.65886	-4.39662	-4.66038	-4.63641
O	CCCOC(=O)CC	-2.44	-2.51977	-2.65097	-2.64709	-2.42652	-2.72101	-2.50687	-2.44706	-2.52519
O	C(C(Cl)(Cl)Cl)(Cl)(Cl)Cl	-0.64	0.124789	-0.672395	0.0240568	0.21193	0.158781	0.303991	-0.288175	0.409615
O	CSc1ccccc1	-2.73	-2.39372	-2.34983	-2.86426	-2.0446	-2.19314	-2.12014	-2.01419	-2.14429
O	CCc1ccccc1O	-5.66	-6.04958	-5.62674	-5.80988	-5.84796	-5.91616	-5.99228	-6.01212	-6.06031
O	CC(C)(C)Cl	1.09	0.804861	0.899619	0.756949	0.568064	1.03131	0.517696	0.800344	0.951499
O	CC(=C)C=C	0.68	0.68109	0.271758	0.831859	0.629404	0.73105	0.549558	0.605286	0.820484
O	Cc1ccc(cc1)C(C)C	-0.68	-0.311292	-0.523791	-0.688986	-0.67983	0.400381	-0.614079	-0.596827	-0.0999041
O	Cn1ccnc1	-8.41	-6.64372	-7.03551	-7.80265	-7.27703	-7.39321	-6.62696	-7.32944	-6.18388
O	C(CO)O	-9.3	-8.90999	-9.04205	-8.95362	-9.26945	-8.97141	-9.19756	-9.46153	-9.25718
O	c1ccc(c(c1)Cl)Cl	-1.36	-0.947243	-1.08249	-1.0483	-1.26877	-1.0325	-0.632155	-1.43599	-1.13967
O	c1c(=O)[nH]c(=O)[nH]c1Cl	-15.83	-16.8582	-18.6357	-18.2735	-15.977	-17.0534	-18.0264	-16.5889	-16.5006
O	CCCOC=O	-2.48	-2.53489	-2.53134	-2.44587	-2.49979	-2.51901	-2.52538	-2.51585	-2.50701
O	c1ccc2c(c1)Oc3ccc(cc3O2)Cl	-3.1	-3.18459	-3.81896	-3.85602	-3.68543	-2.7606	-3.60622	-3.47521	-3.37255
O	CCCCCC(=O)O	-6.21	-5.96485	-6.07193	-5.88587	-6.10455	-6.2117	-5.86479	-6.03	-5.72426
O	CCOC(=O)CCC(=O)OCC	-5.71	-5.81148	-6.15152	-5.96757	-6.21452	-6.11594	-6.19168	-5.96955	-5.27389
O	Cc1ccnc(c1)C	-4.86	-4.16555	-4.34003	-4.67029	-4.45299	-4.68963	-4.27251	-4.86873	-4.52747
O	C1CCC=CC1	0.14	0.698311	0.445803	0.549869	0.307254	0.946523	0.770731	0.506537	0.691784
O	CN1CCN(CC1)C	-7.58	-6.63492	-6.25862	-6.76612	-7.33811	-6.21762	-6.85033	-7.6857	-6.30508
O	c1cc(c(cc1c2cc(c(c(c2Cl)Cl)Cl)Cl)Cl)Cl	-3.04	-4.22803	-4.96609	-4.01478	-4.29105	-4.20012	-3.86069	-4.18819	-4.20011
O	C1=CC(=O)C=CC1=O	-6.5	-6.86824	-6.36696	-6.7882	-7.54201	-5.89008	-6.72091	-5.66421	-6.48867
O	COC(=O)CCl	-4	-3.89843	-3.84512	-4.0725	-3.72323	-3.90454	-3.75914	-2.88127	-3.73984
O	CCCC=O	-3.18	-3.13627	-3.11828	-3.22728	-3.17538	-3.22327	-3.16422	-3.04638	-3.11835
O	CCc1ccccc1	-0.79	-0.596416	-0.56792	-0.879997	-0.591388	-0.879219	-0.798782	-0.794091	-0.596875
O	C(=C(Cl)Cl)Cl	-0.44	-0.685077	-0.509322	-0.391321	-0.352092	-0.558561	-1.0506	-0.797555	-0.588822
O	CCN(CC)CC	-3.22	-2.34505	-2.21314	-2.35447	-2.36934	-2.13654	-1.56035	-2.39492	-2.262
O	c1cc2c(cc1Cl)Oc3c(c(c(c(c3Cl)Cl)Cl)Cl)O2	-4.15	-3.92872	-4.39037	-4.21282	-3.8858	-3.88862	-3.688	-4.2699	-4.20218
O	Cc1ccncc1C	-5.22	-4.62298	-5.01662	-5.16987	-4.58654	-5.14832	-5.19372	-4.96193	-4.56246
O	c1(=O)[nH]c(=O)[nH]c(=O)[nH]1	-18.06	-23.488	-23.269	-17.9606	-19.0119	-21.2463	-19.0887	-22.242	-20.804
O	c1ccc(cc1)C=O	-4.02	-4.59493	-4.49124	-4.39027	-4.3256	-4.38405	-4.23188	-4.29508	-4.72592
O	c1ccnc(c1)Cl	-4.39	-3.83245	-3.36901	-4.33177	-3.15416	-4.21698	-3.11113	-4.09435	-4.0157
O	C=CCCl	-0.57	-0.415048	-0.557787	-0.243778	-0.501558	-0.672754	-0.260491	-0.302817	-0.292863
O	Cc1ccc(cc1)C(=O)C	-4.7	-3.48881	-4.13981	-4.8229	-4.78411	-4.27673	-3.91195	-4.01341	-4.58693
O	C=O	-2.75	-1.38274	-1.20883	-1.22841	-0.462546	-1.57681	-0.856685	-0.454005	-1.25217
O	Cc1ccccc1Cl	-1.14	-0.756869	-0.631786	-0.933828	-0.420142	-1.0494	-0.645004	-0.767013	-0.720212
O	CC(=O)N1CCCC1	-9.8	-7.36966	-8.6793	-8.03192	-7.10363	-4.03786	-6.62495	-7.99961	-6.5671
O	CC(OC)(OC)OC	-4.42	-3.56007	-4.27815	-4.24558	-3.87811	-4.27462	-4.54646	-4.11195	-4.10744
O	CCCCc1ccccc1	-0.4	-0.197426	-0.214065	-0.377797	-0.394754	-0.239314	-0.423836	-0.333811	-0.351844
O	CN(C)c1ccccc1	-3.45	-4.12158	-4.13174	-5.18395	-4.97802	-4.77322	-4.24432	-4.42582	-4.20314
O	CC(C)OC	-2.01	-1.2155	-1.77852	-2.07575	-2.04409	-1.45343	-1.36735	-2.15819	-2.02648
O	c12c(c(c(c(c1Cl)Cl)Cl)Cl)Oc3c(c(c(c(c3Cl)Cl)Cl)Cl)O2	-4.53	-3.89274	-4.71706	-4.32319	-3.40085	-3.34667	-3.44287	-4.29932	-3.73769
O	c1(c(c(c(c(c1Cl)Cl)Cl)Cl)Cl)c2c(c(c(c(c2Cl)Cl)Cl)Cl)Cl	-2.98	-4.06654	-5.25859	-4.74179	-4.29744	-3.75299	-5.70908	-4.99625	-3.91491
O	C(C(Cl)Cl)Cl	-1.99	-1.84709	-1.31141	-1.79951	-1.71773	-1.80778	-1.93327	-1.20463	-1.77052
O	CNc1ccccc1	-4.69	-3.98404	-4.34502	-4.90864	-3.92112	-4.09158	-3.79255	-4.19445	-3.37041
O	CC(C)OC(=O)C	-2.64	-2.29084	-2.57501	-2.52996	-2.73337	-2.53942	-2.45186	-2.83271	-2.67618
O	c1ccccc1	-0.9	-0.790885	-0.65512	-0.608916	-0.962317	-0.876489	-1.01576	-0.582689	-0.766564
O	c1cc(c(c(c1)Cl)Cl)Cl	-1.24	-1.36797	-1.47291	-1.47353	-1.86405	-1.66337	-1.35751	-1.68655	-1.24078
O	CCOP(=S)(OCC)SCSc1ccc(cc1)Cl	-6.5	-5.01254	-4.4597	-5.60072	-5.05567	-5.15982	-5.1661	-3.71578	-5.33254
O	COP(=S)(OC)SCn1c(=O)c2ccccc2nn1	-10.03	-14.7553	-11.4421	-11.2603	-10.6607	-15.4757	-14.1746	-12.057	-10.6909
O	c1ccc2c(c1)Oc3c(cc(c(c3O2)Cl)Cl)Cl	-4.05	-3.37805	-3.43073	-3.6866	-3.65762	-3.3701	-3.52051	-4.19768	-3.25436
O	CC(=C)C(=C)C	0.4	0.426529	0.28773	0.360214	0.523149	0.739519	0.857643	0.659106	0.912795
O	CCCCC=C	1.58	1.55473	1.66017	1.62649	1.6843	1.77415	1.73378	1.72055	1.6521
O	S	-0.7	-0.936087	-0.591002	-0.806661	-0.973967	-0.654481	-1.57234	-0.800526	-0.685897
O	CCOCC	-1.59	-1.63794	-1.60152	-1.41948	-1.56957	-1.56428	-1.70377	-1.42869	-1.4397
O	CCNc1nc(nc(n1)SC)NC(C)C	-7.65	-7.64944	-8.12097	-6.93307	-7.01261	-11.0061	-7.49645	-7.68442	-8.03729
O	CCCCOC(=O)c1ccc(cc1)O	-8.72	-9.2033	-9.06154	-8.00615	-8.72555	-8.97456	-9.24218	-8.67501	-8.80218
O	CCCCCCOC(=O)C	-2.26	-2.23995	-2.17735	-2.40035	-2.1778	-2.25954	-2.25764	-2.38355	-2.13931
O	C1CCC(=O)C1	-4.7	-4.81173	-4.87733	-5.03561	-4.97576	-5.3678	-4.41789	-5.07804	-4.91143
O	CCCCC(=O)O	-6.16	-6.33873	-6.39181	-5.80265	-6.22909	-6.27387	-6.26598	-6.16873	-6.47597
O	CCBr	-0.74	-0.692745	-0.895011	-0.745477	-0.849941	-0.629097	-0.777149	-0.688717	-0.840664
O	Cc1ccc2cc(ccc2c1)C	-2.63	-2.77425	-2.35953	-2.69946	-2.12223	-2.56962	-2.43553	-2.40235	-2.3746
O	CCCCCCO	-4.4	-4.38329	-4.6116	-4.74577	-4.42073	-4.64461	-4.38757	-4.43366	-4.45541
O	c1ccc(cc1)c2ccccc2Cl	-2.69	-3.06997	-2.45623	-2.26057	-3.00487	-2.70056	-3.15822	-3.15566	-2.06277
O	CC1=CCCCC1	0.67	0.523811	0.397718	0.332621	0.32143	0.347557	0.244384	0.399596	0.800618
O	CCCCCCO[N+](=O)[O-]	-1.66	-1.5469	-1.80744	-2.12918	-1.56593	-1.67924	-1.69392	-1.62321	-1.8027
O	C(Br)(Br)Br	-2.13	-2.18096	-2.33103	-2.31925	-2.56517	-2.32377	-2.74273	-2.61937	-2.30249
O	CCc1ccc(cc1)O	-6.13	-5.6959	-5.97848	-6.5156	-5.93748	-5.62492	-5.96322	-5.96932	-6.02845
O	CCCOCCO	-6.4	-6.34987	-6.3346	-6.67014	-6.46323	-6.44969	-6.31185	-6.47148	-6.5988
O	c1ccc(cc1)OC=O	-3.82	-3.75997	-4.30692	-3.63832	-3.09784	-3.74955	-3.52959	-3.62434	-3.8969
O	c1c(c(=O)[nH]c(=O)[nH]1)I	-18.72	-17.8439	-18.1103	-17.3812	-18.3338	-18.5616	-17.9816	-17.5553	-17.9447
O	CCCC(=O)O	-6.35	-6.40096	-6.31437	-5.98269	-6.31264	-6.43397	-6.36361	-6.3552	-6.83086
O	COC(C(F)(F)F)(OC)OC	-0.8	-1.9653	-2.26791	-1.1114	-1.5023	-2.37822	-2.34086	-2.73995	-2.30321
O	C1[C@H]([C@@H]([C@H]([C@H](O1)O)O)O)O	-20.52	-19.9003	-20.3395	-18.7463	-20.9923	-20.5385	-19.9574	-20.5903	-19.9278
O	C(F)(F)(F)Br	1.79	2.42326	2.37428	1.88127	2.46353	1.93912	2.33677	1.69265	1.36032
O	CCCCO	-4.72	-4.72899	-4.70493	-4.64395	-4.72302	-4.74129	-4.71296	-4.63595	-4.52805
O	c1ccc(cc1)F	-0.8	-0.419128	-0.94592	-1.16491	-0.532948	-0.802319	-0.889787	-0.506422	-1.03169
O	CCOC(=O)C	-2.94	-2.92207	-3.07364	-2.99334	-3.10303	-2.97648	-3.06606	-3.16967	-3.06168
O	CC(C)COC(=O)C(C)C	-1.69	-1.5325	-1.88577	-1.72868	-1.66081	-1.78152	-1.87846	-1.43898	-1.67072
O	CC(C)(C)OC	-2.21	-0.650431	-1.47093	-1.42268	-1.58321	-1.41086	-0.828641	-1.8761	-1.43729
O	C1=C[C@@H]([C@@H]2[C@H]1[C@@]3(C(=C([C@]2(C3(Cl)Cl)Cl)Cl)Cl)Cl)Cl	-2.55	-3.09436	-3.12982	-5.16718	-3.43271	-3.52548	-3.51445	-3.28836	-4.07375
O	CCC(=O)CC	-3.41	-3.17308	-3.63375	-3.59298	-3.36288	-3.51514	-3.13937	-3.43027	-3.35762
O	COC(=O)C(F)(F)F	-1.1	-2.08686	-1.8568	-1.16438	-1.70402	-1.67821	-1.54818	-1.58515	-1.13953
O	c1ccc2ccccc2c1	-2.4	-2.3797	-2.21263	-2.5448	-2.10042	-2.51965	-2.44118	-2.29652	-2.48329
O	c1cc(c(c(c1c2cc(c(c(c2Cl)Cl)Cl)Cl)Cl)Cl)Cl	-4.4	-2.95754	-3.38977	-3.32415	-3.71491	-3.82615	-2.72348	-3.72759	-3.4579
O	CC(=O)Oc1ccccc1C(=O)O	-9.94	-9.97287	-10.6881	-10.1452	-10.5388	-10.4514	-9.97848	-11.3808	-9.28416
O	CC(=O)C(C)(C)C	-3.11	-2.28057	-2.7431	-2.21121	-2.62879	-2.89329	-2.48704	-2.36778	-2.91429
O	COS(=O)(=O)C	-4.87	-9.67301	-4.32746	-8.65807	-4.37982	-4.6837	-7.46295	-9.69871	-8.77081
O	CCc1ccncc1	-4.73	-4.57919	-4.44812	-4.62539	-4.89474	-4.46815	-4.71687	-4.6879	-4.54516
O	CC(C)NC(C)C	-3.22	-2.83207	-3.03295	-3.08744	-2.5187	-2.86965	-2.49395	-2.59803	-2.66585
O	c1cc2c(cc1Cl)Oc3ccc(cc3O2)Cl	-3.67	-3.67522	-3.37383	-3.4867	-3.28536	-3.65876	-3.87724	-2.91906	-3.0369
O	CCCCCCCN	-3.79	-3.74752	-3.73456	-3.64162	-3.74038	-3.8465	-3.76865	-3.77866	-3.71764
O	CC1CCCC1	1.59	1.52883	1.76178	1.41894	1.48029	1.43817	1.59934	1.67267	1.54775
O	CCC	2	1.49826	1.28254	1.29079	1.51691	1.46179	1.57414	1.73374	1.40627
O	C[C@H]1CCCO1	-3.3	-1.8757	-1.85956	-1.85743	-1.34679	-2.46827	-1.54896	-2.2088	-1.23909
O	CNC(=O)Oc1cccc2c1cccc2	-9.45	-8.21341	-9.46581	-8.42205	-10.0234	-8.98588	-9.86369	-6.93756	-7.724
O	c1cc(cc(c1)O)C=O	-9.52	-8.1151	-9.50416	-9.28235	-9.33878	-9.36315	-9.67926	-9.34533	-9.21983
O	c1ccc2cc3ccccc3cc2c1	-3.95	-4.13401	-3.79893	-4.08447	-3.76065	-3.77161	-3.64663	-3.67826	-3.93512
O	C(Cl)Cl	-1.31	-1.38268	-1.36202	-1.46192	-1.29607	-1.42507	-1.54225	-1.26562	-1.24354
O	CC(C)(C)C(=O)OC	-2.4	-2.17246	-2.48627	-2.72919	-1.84569	-2.04369	-2.18426	-1.9573	-2.0218
O	C([N+](=O)[O-])(Cl)(Cl)Cl	-1.45	-2.88959	-2.97069	-3.51976	-3.19136	-2.50001	-2.21402	-2.35334	-2.16252
O	C1CC[S+2](C1)([O-])[O-]	-8.61	0.323201	-1.32821	-0.716756	-0.811195	-0.09829	-0.776722	-0.469357	-1.72247
O	Cc1cccc(c1O)C	-5.26	-5.56159	-5.236	-5.81203	-5.54074	-5.12339	-5.5864	-5.56914	-5.75923
O	Cc1cccc(c1)O	-5.49	-5.99148	-6.72969	-6.35489	-6.46888	-6.41543	-6.31245	-6.60378	-6.33841
O	c1ccc2c(c1)C(=O)c3c(ccc(c3C2=O)O)N	-9.53	-12.0433	-12.3998	-12.0389	-11.4118	-12.0735	-11.3499	-12.3212	-12.3758
O	c1ccc2c(c1)C(=O)c3c(ccc(c3C2=O)N)N	-11.85	-10.232	-10.321	-12.085	-12.2333	-11.9955	-10.6878	-11.037	-12.9334
O	CCCCCCCC(=O)C	-2.49	-2.63502	-2.59093	-2.99121	-2.70016	-2.59602	-2.59683	-2.77559	-2.51612
O	CCCCN	-4.24	-4.20359	-4.12025	-4.53473	-4.27953	-4.3488	-4.27197	-4.25405	-4.35588
O	CCCC(=O)OCC	-2.49	-2.57103	-2.55147	-2.65343	-2.50781	-2.66712	-2.4851	-2.64016	-2.57287
O	Cc1ccc(cc1)N	-5.57	-5.24325	-5.58751	-5.94881	-6.08683	-5.42957	-5.56133	-5.55551	-5.44732
O	CCCCCCI	0.08	0.0972669	0.0909792	0.313564	0.0831142	0.0744468	0.0524434	0.0881145	-0.0437673
O	C(C(F)(Cl)Cl)(F)(F)Cl	1.77	1.15135	0.861778	1.15139	1.76069	0.513765	1.32096	1.45087	1.1209
O	COP(=O)(OC)OC	-8.7	-6.40011	-6.88078	-6.66925	-7.27015	-5.59596	-6.75579	-7.32226	-7.04812
O	c1cc(cc(c1)Cl)Cl	-0.98	-1.11913	-1.28978	-1.10277	-1.06558	-1.37135	-1.49018	-1.05294	-1.39062
O	Cc1cc(c2ccccc2c1)C	-2.47	-2.10762	-2.55236	-3.17013	-2.716	-2.13264	-2.79392	-2.28823	-2.65864
O	CCCC(C)C	2.51	2.67124	2.6496	2.37212	2.53226	2.53821	2.70736	2.74992	2.46928
O	CCOP(=S)(OCC)Oc1c(cc(c(n1)Cl)Cl)Cl	-5.04	-4.87021	-7.20002	-6.4776	-5.11636	-6.68482	-6.28524	-6.49749	-8.03004
O	C(C(F)(F)F)Cl	0.06	0.483205	0.575122	-0.0359578	0.733182	0.523083	0.674431	0.266357	0.0255096
O	C=C	1.28	1.02338	0.647823	0.405364	0.940934	0.772088	1.02004	1.17148	0.84005
O	CCCCCI	-0.14	-0.0497413	0.0290354	-0.188063	-0.0296247	-0.105863	0.130683	-0.101583	-0.0969032
O	COC(OC)OC	-4.42	-4.50856	-4.5818	-4.56195	-4.24204	-4.13687	-4.65965	-4.21903	-4.29622
O	CCCCCCCCCC	3.16	3.35241	3.14608	3.03106	3.24971	3.34982	3.30326	3.15983	3.1968
O	C[C@@H](CO[N+](=O)[O-])O[N+](=O)[O-]	-4.95	-4.20281	-4.27411	-4.22745	-4.45246	-4.5625	-4.48352	-4.47532	-4.19474
O	CC=C	1.32	0.837427	0.779736	0.745292	1.06449	0.924141	1.10179	1.07629	0.791326
O	Cc1c[nH]c2c1cccc2	-5.88	-5.07829	-5.76413	-5.36417	-4.74076	-5.63526	-5.01319	-5.20105	-4.79611
O	COP(=O)([C@H](C(Cl)(Cl)Cl)O)OC	-12.74	-8.6191	-9.35591	-8.92449	-9.92746	-10.7121	-11.1741	-10.385	-9.25102
O	C1CCCCC1	1.23	1.44194	1.35051	1.2748	1.18084	1.40607	1.25797	1.24003	1.29695
O	CC(=CCC/C(=C/CO)/C)C	-4.45	-4.83774	-4.53085	-4.97632	-4.04949	-4.78683	-4.42713	-4.83114	-4.87069
O	CC(C)c1ccccc1	-0.3	-0.480785	-0.482519	-0.506902	-0.502926	-0.465793	-0.532783	-0.509305	-0.376251
O	CC(C)C(C)C(C)C	2.56	2.66012	2.55508	2.66688	3.09706	3.02292	2.79278	2.65802	2.81577
O	CC(C)C(=O)C	-3.24	-3.30076	-3.68723	-3.27525	-3.24627	-3.34831	-3.41573	-3.415	-3.18498
O	CCCCNCCCC	-3.24	-3.06106	-3.2969	-3.13203	-3.08741	-2.92223	-2.97893	-2.31652	-3.08355
O	CCCCS	-0.99	-0.468111	-0.861922	-0.716456	-0.757796	-0.963777	-0.695539	-0.953395	-0.770889
O	c1ccc2c(c1)Oc3c(c(c(c(c3Cl)Cl)Cl)Cl)O2	-3.81	-3.80687	-3.95277	-4.32712	-4.32244	-3.59909	-3.91932	-4.27657	-4.40947
O	COc1c(c(c(c(c1Cl)C=O)Cl)OC)O	-8.68	-8.28516	-9.91959	-8.87013	-9.00156	-9.31513	-9.36648	-9.22069	-10.6341
O	C1CCC(CC1)N	-4.59	-4.9682	-5.02173	-5.03436	-5.34436	-5.1878	-5.0064	-4.98835	-4.93441
O	C(F)(F)Cl	-0.5	0.128528	-0.0376516	0.176282	0.0766284	-0.38325	0.0105612	0.290763	-0.0404137
O	COC(=O)c1ccc(cc1)[N+](=O)[O-]	-6.88	-6.40247	-6.43021	-5.36035	-6.25472	-6.20967	-6.41703	-6.736	-6.21331
O	CC(=O)c1cccnc1	-8.26	-6.95221	-7.70581	-8.01285	-8.09447	-8.55347	-8.64103	-7.82456	-7.24364
O	CC#C	-0.48	-0.584469	-0.64115	-0.861584	-0.656141	-0.491171	-0.46686	-0.487201	-0.485969
O	CCCCCCCCC=O	-2.07	-1.91206	-2.14994	-2.03563	-2.25476	-2.17579	-1.94969	-2.28934	-2.00474
O	CCC(=O)O	-6.46	-6.24366	-6.28878	-6.70859	-6.56183	-6.57054	-6.23463	-6.67338	-6.12407
O	C(Cl)(Cl)Cl	-1.08	-1.55955	-1.32285	-1.37699	-1.75309	-1.5538	-1.61814	-1.43835	-1.46809
O	Cc1cccc(c1C)C	-1.21	-0.988716	-1.20642	-1.01768	-0.888317	-0.756699	-0.60067	-0.404285	-0.698293
O	C	2	0.402492	0.226767	0.420776	0.175826	0.487753	0.0459093	0.192995	0.056187
O	c1ccc(cc1)CCl	-1.93	-1.96783	-1.74603	-1.4433	-1.90767	-1.93886	-2.17763	-1.93521	-2.0812
O	CC1CCCCC1	1.7	1.60016	1.79575	1.53319	1.73038	1.80735	1.78321	1.5109	1.74491
O	Cc1cccs1	-1.38	-1.20622	-0.833456	-1.4991	-1.3705	-1.27994	-1.31613	-1.34354	-1.20071
O	c1ccncc1	-4.69	-4.72264	-4.9586	-4.43745	-4.50186	-4.41592	-4.81091	-4.94787	-4.43153
O	CCCCCl	-0.16	-0.202955	-0.309004	-0.00274289	-0.1745	-0.246589	-0.313934	-0.31839	-0.199091
O	C[C@H]1CC[C@@H](O1)C	-2.92	-2.30029	-2.24422	-2.59222	-2.56513	-2.42905	-3.33657	-2.37118	-1.8806
O	Cc1ccc(c(c1)OC)O	-5.8	-5.75736	-5.97992	-5.86351	-5.84045	-5.9723	-6.04858	-5.90691	-5.92562
O	C1[C@H]([C@@H]2[C@H]([C@H]1Cl)[C@]3(C(=C([C@@]2(C3(Cl)Cl)Cl)Cl)Cl)Cl)Cl	-3.44	-3.4342	-3.74005	-5.57138	-3.6255	-2.53644	-3.21729	-2.52413	-2.66453
O	Cc1ccccc1	-0.9	-0.86848	-0.777939	-0.93123	-0.772056	-0.999996	-0.8578	-0.817384	-0.651787
O	CC(C)COC=O	-2.22	-1.61942	-2.2367	-1.93543	-2.07848	-2.03575	-2.01603	-2.07465	-2.0228
O	CCOC(=O)c1ccc(cc1)O	-9.2	-9.36485	-9.38472	-9.47105	-9.55418	-9.63443	-9.61835	-9.67549	-9.41878
O	CCOCCOCC	-3.54	-3.832	-3.34129	-4.16013	-4.03189	-3.74249	-4.07113	-4.06876	-3.32032
O	CCCCCOC(=O)CC	-2.11	-2.07351	-2.06315	-2.06886	-2.0834	-2.2898	-2.12937	-2.14553	-2.04868
O	CCCc1ccc(cc1)O	-5.21	-5.83891	-6.1167	-5.94499	-5.95729	-5.95061	-6.12328	-6.12842	-5.74954
O	CC=C(C)C	1.31	1.01783	1.29912	0.544035	0.937156	0.922478	1.07587	1.0024	1.03594
O	C(CCl)Cl	-1.79	-1.70131	-1.50955	-1.48261	-1.56552	-1.67012	-1.76828	-1.63997	-1.76982
O	CCC(C)(C)CC	2.56	2.49711	2.68597	2.37252	2.68967	2.78779	2.66356	2.8853	2.91275
O	Cc1cc2ccccc2cc1C	-2.78	-2.72165	-2.64923	-2.72588	-3.00829	-2.72478	-2.62616	-2.50482	-2.45846
O	Cc1cccc(n1)C	-4.59	-4.23501	-4.81577	-5.29554	-4.63111	-4.23731	-4.30163	-4.41566	-4.28525
O	COC(C(Cl)Cl)(F)F	-1.12	-0.737193	-0.402836	-1.01487	-1.06274	-1.17891	-0.859657	-1.23566	-1.02896
O	CCOCCOC(=O)C	-5.31	-4.97422	-5.11039	-5.04655	-4.8462	-5.00512	-4.99888	-4.9707	-5.10619
O	COc1cccc(c1)N	-7.29	-7.31188	-6.37594	-7.04482	-6.92661	-6.65529	-6.94592	-6.5891	-6.91894
O	c1cc(cnc1)C=O	-7.1	-6.42659	-7.08087	-5.43041	-5.88491	-6.44107	-6.70448	-6.28682	-6.14231
O	CCC(C)(C)O	-4.43	-4.25982	-4.18384	-4.35999	-4.17706	-4.34687	-4.27552	-4.40757	-4.1741
O	CCc1cccc(c1N(COC)C(=O)CCl)CC	-8.21	-4.99087	-5.07866	-5.15627	-7.20497	-6.36009	-6.04509	-5.70693	-4.97288
O	Cn1cccc1	-2.89	-4.75838	-4.77452	-4.17942	-4.79125	-4.49564	-4.79786	-4.50925	-4.31517
O	COCOC	-2.93	-3.12675	-3.71266	-3.36846	-3.49734	-2.83685	-3.46281	-3.51888	-2.97234
O	CCC(CC)O	-4.35	-4.31232	-4.26328	-4.50334	-4.47814	-4.41191	-4.35122	-4.42292	-4.36033
O	CCCCCCCCCC(=O)C	-2.15	-2.30914	-2.05311	-2.10236	-2.32761	-2.22261	-1.99949	-2.19097	-2.25322
O	C(CBr)Cl	-1.95	-2.1125	-2.06902	-1.55289	-2.03756	-1.55973	-1.9258	-2.01232	-2.00282
O	c1ccc(cc1)I	-1.74	-1.37602	-2.12549	-2.02571	-1.70402	-1.50652	-1.69183	-1.93462	-1.74195
O	CC1=CC(=O)CC(C1)(C)C	-5.18	-4.56033	-3.86422	-4.13522	-3.67419	-3.4058	-4.43726	-4.00188	-4.51963
O	CCI	-0.74	-0.650221	-0.749763	-0.989805	-0.728188	-0.688518	-0.804829	-0.908471	-0.817317
O	CCCc1ccc(c(c1)OC)O	-5.26	-5.09774	-5.69633	-5.49383	-5.67626	-5.3469	-5.45534	-5.64377	-5.67524
O	CC(C)Br	-0.48	-0.303671	-0.211945	-0.306803	-0.45926	-0.167051	-0.0113231	-0.43043	-0.301916
O	Cc1ccc(cc1)Br	-1.39	-1.72927	-1.44921	-1.58142	-1.74214	-1.64515	-1.2716	-1.52266	-1.38225
O	c1cc(ccc1C#N)O	-10.17	-8.6143	-9.30296	-8.74602	-9.03102	-8.12498	-8.6391	-7.50449	-8.90234
O	CS(=O)(=O)C	-10.08	-5.36714	-4.84602	-5.59109	-4.51452	-5.88146	-5.10949	-5.0521	-5.15051
O	CCc1cccc(c1)O	-6.25	-5.85838	-5.64608	-5.88969	-5.44312	-5.64372	-6.08964	-6.53681	-5.93592
O	CC1=CC[C@H](C[C@@H]1O)C(=C)C	-4.44	-4.69346	-4.89419	-5.25715	-5.31946	-5.02467	-5.9679	-4.07512	-5.46835
O	c1cc(ccc1Br)Br	-2.3	-1.66242	-1.88604	-2.00461	-1.77164	-1.54635	-2.09791	-1.42882	-1.38967
O	COc1c(ccc(c1C(=O)O)Cl)Cl	-9.86	-8.06762	-7.7613	-8.26125	-7.51497	-7.47437	-8.18284	-8.87237	-8.23718
O	CC/C=C\C	1.31	1.40393	1.2503	1.15859	1.20679	1.3413	1.39469	1.41521	1.16426
O	CC	1.83	0.930489	1.17425	0.711196	1.21038	0.899422	0.777575	0.906471	0.887485
O	COc1ccccc1OC	-5.33	-3.27221	-3.70066	-3.7466	-3.93037	-2.95946	-3.83935	-3.83382	-3.94186
O	CCSCC	-1.46	-1.40083	-1.22455	-0.933784	-1.55439	-1.38493	-1.2126	-1.23997	-1.13755
O	c1cc(cnc1)C#N	-6.75	-7.50688	-6.6473	-5.85504	-7.51824	-8.10573	-6.56292	-6.21536	-6.42535
O	c1cc(c(cc1O)Cl)Cl	-7.29	-5.2295	-4.6008	-5.38013	-4.8288	-5.08867	-5.47762	-5.56895	-5.79481
O	COc1ccccc1	-2.45	-2.2298	-2.21409	-2.26228	-2.17782	-2.08624	-2.2852	-1.86078	-2.45585
O	Cc1ccc(c(c1)O)C	-5.91	-5.33252	-5.64983	-5.5151	-5.54051	-5.79348	-5.52366	-5.41168	-5.9865
O	c1cc(ccc1Cl)Cl	-1.01	-0.932253	-0.965685	-1.21092	-1.08753	-0.883149	-1.0006	-0.895521	-1.56402
O	C(F)Cl	-0.77	-0.850863	-0.542518	-0.583528	-0.973138	-0.576847	-0.618658	-0.802496	-1.08688
O	CCCC=C	1.68	1.39157	1.27369	1.53857	1.4911	1.42615	1.4781	1.40103	1.47251
O	c1cc(c(c(c1Cl)Cl)Cl)Cl	-1.34	-1.57299	-1.65815	-1.25526	-1.45272	-1.99689	-1.69267	-1.72064	-1.70476
O	CCCCCC#C	0.6	0.550276	0.521061	0.498659	0.488277	0.518582	0.465458	0.49808	0.47358
O	CCCCCCCCC(=O)C	-2.34	-2.43442	-2.32799	-2.05791	-2.52836	-2.41744	-2.388	-2.3989	-2.42649
O	c1ccc(cc1)Cl	-1.12	-1.40894	-1.3106	-1.30237	-1.33062	-0.996557	-1.39956	-1.12711	-1.39191
O	CN(C)CCOC(c1ccccc1)c2ccccc2	-9.34	-7.74706	-7.64364	-7.8934	-7.38738	-6.5701	-7.80627	-7.55323	-6.13405
O	CCCCC=O	-3.03	-2.95986	-2.92467	-2.84865	-2.9938	-3.07735	-2.91023	-2.98127	-3.00047
O	c1ccc(cc1)Oc2ccccc2	-2.87	-3.32958	-3.98398	-3.68502	-3.55491	-3.66161	-3.42714	-3.48954	-3.65737
O	C1CCC(=O)CC1	-4.91	-4.39672	-5.23958	-4.92753	-5.17893	-4.68249	-4.45274	-4.82012	-4.38173
O	CCCC[N+](=O)[O-]	-3.09	-3.04253	-3.14236	-2.85206	-3.15287	-3.01514	-3.12538	-3.10942	-2.86426
O	c1cnccc1C=O	-7	-5.91711	-5.87972	-6.37563	-6.13859	-6.34934	-6.00185	-6.61805	-6.04796
O	C(CCl)OCCCl	-4.23	-2.63542	-3.83286	-3.54535	-3.25111	-3.9004	-2.76412	-3.09475	-4.08846
O	CC[N+](=O)[O-]	-3.71	-3.45243	-4.07752	-3.86349	-3.49401	-3.75655	-3.43768	-3.60785	-3.65006
O	c1cc(cnc1)Cl	-4.01	-4.78748	-5.06163	-5.25042	-5.12593	-5.18547	-5.06571	-4.79406	-5.68368
O	CBr	-0.82	-0.688899	-1.20929	-0.799333	-0.865462	-1.12388	-0.85417	-1.12092	-1.08863
O	CO	-5.1	-4.68629	-4.28645	-4.4371	-4.57294	-4.43572	-4.14115	-4.49851	-3.9945
O	CCCCCCC=O	-2.67	-2.59156	-2.66784	-2.93442	-2.62695	-2.58701	-2.49587	-2.56094	-2.42982
O	c1cc(c(c(c1)Cl)c2c(cccc2Cl)Cl)Cl	-2.28	-1.98513	-2.01498	-2.93971	-2.41513	-2.35459	-3.38715	-3.37749	-1.96333
O	c1ccc(c(c1)N)[N+](=O)[O-]	-7.37	-8.72289	-8.27399	-7.53295	-7.93214	-7.5645	-8.52469	-8.18863	-7.24973
O	CN1CCCCC1	-3.88	-3.51909	-3.04195	-2.79315	-2.83184	-3.8447	-3.45836	-3.55317	-3.2764
O	CCCCCCCC=O	-2.29	-2.43567	-2.33718	-2.33031	-2.43565	-2.39906	-2.40757	-2.36961	-2.37014
O	c1ccc(cc1)[N+](=O)[O-]	-4.12	-4.08916	-3.75138	-4.52383	-3.70781	-3.77397	-4.0269	-3.98017	-3.82117
O	C[C@@H]1CC[C@H](C(=O)C1)C(C)C	-2.53	-3.78912	-3.46278	-3.77739	-4.83192	-4.30725	-4.41062	-3.75627	-4.27862
O	C([C@@H]1[C@H]([C@@H]([C@H]([C@@H](O1)O)O)O)O)O	-25.47	-25.242	-25.4412	-22.9084	-24.7785	-26.3938	-25.1284	-25.1113	-24.113
O	CF	-0.22	0.479118	0.387445	0.233784	0.712405	0.51349	0.418349	0.733195	0.526088
O	CS(=O)C	-9.28	-6.07703	-6.32747	-6.4025	-7.22785	-6.86933	-6.8304	-7.02547	-6.88998
O	c1ccc2c(c1)Oc3ccccc3O2	-3.15	-4.8718	-4.43687	-5.15821	-4.54466	-4.24641	-4.28469	-4.07152	-4.21646
O	Cc1ccccc1N	-5.53	-5.57968	-5.1727	-5.18057	-6.01923	-5.38156	-5.51591	-5.42193	-4.82216
O	CCCCBr	-0.4	-0.258682	-0.186365	-0.48858	-0.234702	-0.238116	-0.195524	-0.391691	-0.283727
O	CCCCCCCCCO	-3.88	-3.75172	-3.86804	-4.13226	-3.81274	-3.90569	-3.89515	-3.92432	-4.06011
O	Cc1ccncc1	-4.93	-4.84579	-4.91123	-4.89489	-4.9457	-4.63746	-5.18663	-4.98507	-4.79086
O	C(=C(Cl)Cl)(Cl)Cl	0.1	-0.640398	-0.687932	-0.740928	-0.571098	-0.621018	-0.29585	-0.766291	-0.355201
O	CC(C)(C)Br	0.84	0.764159	0.540306	0.441199	0.569956	0.363918	0.746194	0.519043	0.547704
O	C=C(c1ccccc1)c2ccccc2	-2.78	-3.07675	-3.06153	-3.08026	-2.68673	-2.67826	-3.84795	-3.12511	-3.24668
O	CCc1ccc(cc1)C	-0.95	-0.619054	-0.992957	-0.862391	-1.06096	-1.10125	-0.76952	-0.800139	-0.838526
O	Cc1cccnc1	-4.77	-4.84683	-4.81704	-4.96826	-4.94404	-4.9222	-4.9059	-4.92692	-4.61424
O	COCC(OC)(OC)OC	-5.73	-6.13991	-5.85252	-5.64194	-6.02225	-6.14419	-5.57738	-6.08118	-5.39985
O	c1ccc-2c(c1)Cc3c2cccc3	-3.35	-3.48341	-3.38011	-3.42478	-3.38818	-3.20907	-3.38664	-2.7642	-3.1813
O	CC(=O)N	-9.71	-9.58057	-9.37531	-9.67991	-9.44659	-9.44435	-9.34974	-9.93769	-9.24807
O	COS(=O)(=O)OC	-5.1	-4.33607	-4.82333	-3.20202	-5.11864	-3.55912	-4.9609	-7.3979	-7.36358
O	C(C(Cl)Cl)(Cl)Cl	-2.37	-1.80995	-1.26739	-1.88145	-1.69879	-1.46553	-1.79794	-1.34135	-2.00546
O	COC(=O)C1CCCCC1	-3.3	-3.57939	-3.28779	-3.45898	-3.45554	-3.54464	-3.6794	-3.89188	-2.61309
O	CCCCCCBr	0.18	0.135953	0.0087676	0.18996	-0.0484231	0.0890245	0.0567859	0.0571539	0.114951
O	CCCCCCCBr	0.34	0.289897	0.295058	0.223398	0.209994	0.325609	0.426228	0.319463	0.377611
O	c1ccc2c(c1)Oc3cccc(c3O2)Cl	-3.52	-2.94158	-2.56454	-4.41582	-3.45887	-2.83217	-3.15049	-3.1179	-2.71612
O	COC(CC#N)(OC)OC	-6.4	-8.26173	-6.82855	-6.32929	-6.21263	-7.16509	-6.63542	-6.20189	-7.7416
O	CC[C@H](C)Cl	0	-0.0988305	0.0365811	-0.18568	0.127415	0.16292	0.0512387	-0.102772	-0.0275027
O	CCCCCCc1ccccc1	-0.04	-0.216526	0.0636321	-0.100768	-0.032147	-0.156994	0.0444834	-0.26234	0.231814
O	COc1cc(c(c(c1O)OC)Cl)C=O	-7.78	-9.17981	-9.70891	-7.67187	-8.1514	-8.25559	-8.50734	-9.3684	-9.6434
O	c1cc(cc(c1)C(F)(F)F)C(F)(F)F	1.07	0.905401	1.16633	1.54944	0.415811	1.18411	0.816768	0.96526	1.02016
O	c1ccc(cc1)Cn2ccnc2	-7.63	-9.99332	-8.79115	-9.11442	-9.31081	-6.97777	-7.35261	-8.09565	-8.96783
O	c1ccc2c(c1)cccc2N	-7.28	-7.14996	-7.07629	-7.17233	-7.37799	-6.47606	-7.21644	-7.06941	-5.9639
O	CCOC(=O)CC(=O)OCC	-6	-5.41149	-5.63003	-5.27083	-5.25858	-5.26478	-5.1964	-4.79429	-5.35059
O	CC(=O)C1CC1	-4.61	-4.39671	-4.14271	-3.98084	-4.47864	-4.80846	-4.63836	-4.44618	-4.08202
O	c1cc[nH]c1	-4.78	-5.70481	-6.00278	-5.68148	-6.20998	-6.39741	-6.32586	-5.68448	-5.90437
O	c1cc(c(cc1c2ccc(cc2F)F)C(=O)O)O	-9.4	-9.78121	-10.8004	-11.3236	-8.1229	-7.72152	-11.6187	-7.22347	-10.5568
O	CC1CCC(CC1)C	2.11	2.11763	1.60519	1.66657	1.77392	1.53669	1.51893	1.61268	2.03692
O	C1CCC(CC1)O	-5.46	-5.45076	-5.49776	-5.74266	-5.56821	-5.80365	-5.84428	-5.37425	-5.15401
O	CN(C)CCC=C1c2ccccc2CCc3c1cccc3	-7.43	-7.71228	-7.9947	-8.52466	-7.44716	-6.2772	-7.92552	-6.27992	-6.81494
O	c1cc(ccc1O)F	-6.19	-5.56066	-5.90191	-6.15373	-5.24164	-6.18679	-6.01813	-6.08865	-6.53802
O	c1ccc(c(c1)N)Cl	-4.91	-5.53702	-5.39276	-5.01027	-5.83049	-5.08744	-4.88687	-4.94797	-5.10945
O	Cc1ccc(c(c1)C)C	-0.86	-0.752699	-1.09049	-0.975855	-0.880399	-0.662675	-0.809964	-0.817783	-0.547804
O	CCc1ccccc1C	-0.85	-0.936817	-0.762571	-1.18301	-1.07168	-1.31082	-0.963276	-1.41657	-0.980531
O	C[C@@H]1CC[C@H](CC1=O)C(=C)C	-3.75	-3.10251	-3.86125	-3.64635	-4.67925	-2.4496	-4.87522	-3.21048	-3.60758
O	c1ccc(cc1)c2ccccc2	-2.7	-2.74166	-2.71756	-3.01868	-2.95472	-3.13709	-2.76016	-2.7757	-2.56205
O	Cc1cccc(c1C)O	-6.16	-5.47328	-6.21979	-6.37774	-5.55596	-5.57301	-5.79998	-5.98914	-5.78149
O	COP(=S)(OC)Oc1ccc(cc1)[N+](=O)[O-]	-7.19	-6.83327	-7.2715	-6.71049	-7.51184	-6.77534	-7.30003	-7.64354	-6.81968
O	CCOP(=S)(OCC)Oc1ccc(cc1)[N+](=O)[O-]	-6.74	-6.94222	-8.37787	-6.47964	-5.66765	-7.11827	-7.18703	-7.01245	-6.88611
O	CCN(CC)c1c(cc(c(c1[N+](=O)[O-])N)C(F)(F)F)[N+](=O)[O-]	-5.66	-5.86654	-8.47465	-7.3926	-4.40317	-7.10703	-4.88198	-6.67788	-7.64386
O	CSC	-1.61	-1.23895	-1.198	-1.67611	-1.08562	-1.61225	-1.45809	-1.26015	-1.12245
O	C[C@@H](c1cccc(c1)C(=O)c2ccccc2)C(=O)O	-10.78	-9.76716	-9.64334	-7.14538	-9.1575	-9.50181	-10.8124	-9.68339	-9.59359
O	C1CCC(C1)O	-5.49	-5.2424	-5.5369	-5.24337	-5.60469	-5.53886	-5.7888	-5.69107	-5.70291
O	CCCCC(=O)OC	-2.56	-2.58296	-2.78504	-2.59367	-2.67851	-2.61783	-2.90202	-2.5971	-2.60303
O	CCCC(=C)C	1.47	1.56383	1.74444	1.50532	1.55817	1.7765	1.52722	1.60092	1.80447
O	C[C@@H](c1ccc(c(c1)F)c2ccccc2)C(=O)O	-8.42	-8.25904	-6.61867	-5.71156	-6.01943	-7.23018	-8.39261	-8.40478	-8.21999
O	CCCN(CCC)c1c(cc(cc1[N+](=O)[O-])S(=O)(=O)C)[N+](=O)[O-]	-7.98	-12.7105	-9.79848	-11.7564	-7.46817	-8.28793	-8.61159	-7.94453	-10.1207
O	C=CCl	-0.59	-0.717558	-0.342418	-0.32664	-0.526762	-0.219296	-0.256988	-0.814792	-0.327004
O	Cc1ccc(cc1)C(=O)N(C)C	-9.76	-7.31283	-7.96008	-8.73939	-7.93054	-9.26582	-8.28209	-8.45634	-8.41029
O	CCCC(=O)CCC	-2.92	-3.03142	-3.12755	-3.21232	-2.96709	-3.03211	-2.8706	-3.06658	-2.88678
O	COC(=O)c1ccccc1	-3.92	-3.82678	-3.82604	-3.78896	-3.92037	-3.92869	-4.19432	-3.70657	-3.80975
O	Cc1ccc(cc1)C=O	-4.27	-3.87802	-3.70655	-3.93183	-4.42366	-3.97845	-4.03882	-4.0042	-4.59407
O	CCCC(=O)OCCC	-2.28	-2.18763	-2.35095	-2.28986	-2.45267	-2.32761	-2.3495	-2.21293	-2.34184
O	C1CNCCN1	-7.4	-10.0193	-10.1334	-9.42559	-9.67535	-10.7949	-10.3718	-11.3829	-10.5132
O	CCOP(=S)(OCC)S[C@@H](CCl)N1C(=O)c2ccccc2C1=O	-5.74	-11.7989	-10.0538	-10.8108	-9.84477	-12.7744	-10.335	-12.9119	-9.60229
O	CCOCCO	-6.69	-6.43878	-6.48115	-7.10245	-6.67363	-6.83875	-6.57704	-6.65447	-6.56614
O	CCC(C)CC	2.51	2.4993	2.49119	2.31538	2.4878	2.55067	2.4172	2.48836	2.59044
O	Cc1cnccn1	-5.51	-5.84357	-6.04317	-6.85448	-6.8832	-6.48414	-7.11739	-5.96918	-6.41058
O	CCC[N+](=O)[O-]	-3.34	-3.09963	-3.40623	-3.42304	-3.32088	-3.19989	-3.41695	-3.26592	-3.33905
O	Cc1cc(cc(c1)C)C	-0.9	-0.903847	-0.463827	-1.13252	-0.834304	-0.882855	-0.916913	-0.739717	-0.56495
O	c1c(c(=O)[nH]c(=O)[nH]1)F	-16.92	-15.9671	-16.3311	-15.3718	-16.8747	-16.4317	-16.4382	-16.862	-15.4237
O	CCO	-5	-5.01645	-4.97112	-5.0344	-4.92514	-4.87524	-5.0308	-5.14366	-4.45088
O	Cc1ccc(c2c1cccc2)C	-2.82	-1.99626	-1.81893	-2.18306	-2.30679	-2.12645	-1.88367	-2.044	-1.88773
O	c1c2c(cc(c1Cl)Cl)Oc3cc(c(cc3O2)Cl)Cl	-3.37	-3.97434	-4.11974	-3.64257	-3.66357	-4.04538	-3.98807	-4.35479	-3.73329
O	c1cc(c(c(c1)Cl)C#N)Cl	-4.71	-2.57905	-3.47527	-4.42829	-4.38488	-4.23006	-2.57748	-3.35793	-3.5111
O	CCOC=O	-2.56	-2.70716	-2.83234	-2.67116	-2.57652	-2.99263	-2.6764	-2.60574	-2.9079
O	c1c(c(cc(c1Cl)Cl)Cl)Cl	-1.34	-1.20159	-1.49245	-1.93909	-1.38256	-1.84082	-1.342	-1.63994	-1.49072
O	CCOC(OCC)Oc1ccccc1	-5.23	-5.25224	-5.5864	-5.30363	-4.48323	-5.01984	-5.1295	-4.56119	-4.75241
O	c1cc(cc(c1)O)[N+](=O)[O-]	-9.62	-7.53344	-9.30927	-8.96698	-6.78824	-8.58139	-8.19219	-7.95679	-8.78408
O	CCCCCCCCO	-4.09	-4.02308	-3.9229	-4.20519	-4.0971	-4.03038	-4.10539	-4.13999	-3.99798
O	CCC=C	1.38	1.2385	1.57864	1.28146	1.32419	1.16645	1.37258	1.39621	1.29623
O	C(Cl)(Cl)(Cl)Cl	0.08	-0.297103	-0.618801	-0.587284	-0.661209	-0.342984	-0.405348	-0.507488	-0.531816
O	c1ccc(cc1)CCO	-6.79	-6.74865	-6.2738	-7.14462	-6.67399	-6.86363	-7.16935	-6.97198	-6.56276
O	CN(C)C(=O)Nc1ccccc1	-9.13	-11.9757	-12.0864	-12.8861	-13.9117	-12.1308	-13.4077	-13.1626	-13.4911
O	CSSC	-1.83	-2.58075	-3.27937	-3.00749	-2.14222	-2.32215	-2.83012	-2.49299	-3.07303
O	C1C=CC[C@@H]2[C@@H]1C(=O)N(C2=O)SC(Cl)(Cl)Cl	-9.01	-3.486	-4.93116	-2.9899	-4.03744	-5.29983	-4.17773	-6.31615	-4.16555
O	CC(=O)OCC(COC(=O)C)OC(=O)C	-8.84	-8.06738	-9.57452	-8.75625	-8.2	-8.99047	-8.32078	-8.47924	-8.52858
O	COC	-1.91	-1.79402	-1.69604	-1.45444	-1.68551	-1.62071	-1.71375	-1.52816	-1.76169
O	CCCCCC	2.48	2.52905	2.45624	2.31323	2.40787	2.50331	2.45672	2.38167	2.48053
O	C(CBr)Br	-2.33	-2.25796	-2.0827	-1.71301	-2.3747	-1.95189	-2.12022	-2.05204	-2.14504
O	C(C(Cl)(Cl)Cl)(Cl)Cl	-1.23	-1.61358	-1.77474	-1.45614	-1.37836	-0.62971	-1.2734	-1.64702	-1.40635
O	c1c(c(=O)[nH]c(=O)[nH]1)C(F)(F)F	-15.46	-14.7227	-15.6316	-12.0473	-13.943	-13.753	-15.125	-13.909	-12.1248
O	Cc1cccc(c1N)C	-5.21	-4.9795	-5.85784	-5.54368	-5.28654	-5.31825	-4.91051	-5.32938	-5.55202
O	CCCOC(=O)C	-2.79	-2.6525	-2.81376	-2.98798	-2.73388	-2.87482	-2.82432	-2.82811	-2.69737
O	c1ccc2c(c1)cccn2	-5.72	-6.34817	-6.2596	-5.91042	-6.48064	-5.91434	-5.23046	-6.61337	-5.82491
O	CCS	-1.14	-1.26569	-1.43908	-1.50338	-1.0871	-1.16956	-1.17935	-1.25536	-1.29164
O	CCSSCC	-1.64	-2.06295	-1.95504	-1.85687	-1.65904	-1.97883	-1.61426	-2.04917	-2.62478
O	c1ccsc1	-1.4	-1.40763	-1.48185	-1.65208	-1.49481	-1.79147	-1.47406	-1.30517	-1.33516
O	CCc1cccc2c1cccc2	-2.4	-2.3256	-2.34898	-2.42955	-2.25113	-2.24122	-2.23448	-2.31076	-1.94378
O	CCCC(=O)C	-3.52	-3.43814	-3.4003	-3.49855	-3.38468	-3.47596	-3.30157	-3.33482	-3.38303
O	c1c(c(c(c(c1Cl)Cl)Cl)Cl)c2c(cc(c(c2Cl)Cl)Cl)Cl	-4.61	-3.83255	-4.38941	-4.24848	-3.43703	-3.66807	-3.12707	-2.48588	-3.78321
O	CCC[N@@](CC1CC1)c2c(cc(cc2[N+](=O)[O-])C(F)(F)F)[N+](=O)[O-]	-2.45	-3.85898	-3.80081	-4.9425	-3.60331	-3.92131	-3.92856	-3.54914	-3.8034
O	CC(=O)O	-6.69	-7.3349	-7.23279	-6.90863	-7.31156	-7.384	-7.03277	-7.73253	-7.62584
O	CC=O	-3.5	-3.2971	-3.29317	-3.09401	-3.4415	-3.2814	-3.34504	-3.18193	-3.08677
O	c1cc(cc(c1)[N+](=O)[O-])N	-8.84	-9.0963	-9.81522	-9.28011	-9.97793	-7.57062	-8.85785	-9.10682	-8.16271
O	CCCCC#C	0.29	0.316684	0.357584	0.177984	0.344504	0.451511	0.311102	0.342841	0.293262
O	COc1ccccc1N	-6.12	-7.17276	-7.08299	-6.49484	-6.153	-7.24833	-6.61907	-7.12834	-6.53301
O	c1ccc(cc1)O	-6.6	-5.80161	-6.18173	-5.85644	-5.60293	-5.8547	-5.8526	-5.89143	-5.90933
O	CCC#N	-3.84	-3.87594	-3.89104	-4.02986	-3.88534	-4.03065	-3.9496	-3.95865	-3.90505
O	c1ccc2c(c1)cccc2O	-7.67	-6.37928	-6.9704	-7.45994	-7.06888	-6.77693	-6.83577	-7.32484	-7.26536
O	CCCCOC(=O)C	-2.64	-2.67426	-2.71013	-2.61188	-2.66866	-2.57291	-2.59184	-2.56042	-2.47747
O	CC(C)(/C=N\OC(=O)NC)SC	-9.84	-9.13601	-11.2937	-9.83672	-9.39688	-11.2779	-8.62746	-8.39624	-9.17487
O	Cc1ccccc1O	-5.9	-5.9669	-5.99527	-6.0547	-6.08588	-5.71574	-5.87556	-5.54214	-6.07931
O	CC(C)C=O	-2.86	-3.20288	-3.0021	-2.79718	-2.82936	-2.98743	-3.01923	-3.00045	-2.91234
O	CCC(=O)N	-9.4	-9.46902	-9.46653	-9.24088	-9.72895	-9.92994	-9.69463	-10.0743	-9.28864
O	CCCBr	-0.56	-0.571973	-0.382224	-0.681712	-0.570484	-0.563052	-0.524577	-0.516568	-0.623659
O	CC(C)Cl	-0.25	-0.0310969	-0.276676	0.0426273	-0.079007	-0.123287	-0.131497	-0.0528422	-0.198554
O	C(CCl)CCl	-1.89	-2.25705	-2.06053	-2.07176	-2.18316	-2.27708	-1.9377	-1.95846	-1.93756
O	c1cc(ccc1[N+](=O)[O-])O	-10.64	-8.31221	-6.54826	-5.43375	-6.54508	-7.15252	-6.33053	-6.32332	-7.42971
O	C[C@@H](CCl)Cl	-1.27	-0.623358	-0.889228	-1.11968	-0.909967	-0.57251	-0.66587	-0.750226	-0.667689
O	c1cc(ccc1N)Cl	-5.9	-5.93394	-7.08176	-6.0057	-6.82025	-6.49761	-5.8274	-5.90921	-6.22197
O	c1ccc2c(c1)C(=O)c3cccc(c3C2=O)N	-9.44	-11.205	-12.0363	-12.1288	-11.5265	-9.86722	-10.9582	-9.65481	-9.61527
O	Cc1cccnc1C	-4.82	-5.11417	-4.50866	-5.11797	-4.6257	-5.11563	-4.22267	-4.95651	-4.1746
O	c1cnccc1C#N	-6.02	-6.63375	-7.30742	-7.05436	-6.9774	-6.24022	-6.52222	-6.72882	-7.274
O	CCOP(=S)(OCC)SCSCC	-4.37	-3.82355	-3.19292	-5.06836	-5.72631	-5.34222	-4.75234	-2.39081	-3.76679
O	CC(=O)C1CCCCC1	-3.9	-3.86664	-4.05127	-4.13988	-4.47209	-3.95593	-4.13247	-3.97918	-3.95134
O	Cc1ccccc1C=O	-3.93	-4.6708	-3.47556	-5.05758	-3.96743	-4.42428	-4.22686	-4.17934	-3.29771
O	CC(=O)c1ccncc1	-7.62	-7.64385	-6.7708	-6.80067	-7.20083	-7.43979	-7.75687	-7.03675	-7.42266
O	c1c2c(cc(c1Cl)Cl)Oc3c(c(c(c(c3Cl)Cl)Cl)Cl)O2	-3.71	-4.24277	-4.23504	-4.24896	-4.09447	-4.21795	-3.75357	-4.4486	-4.52809
O	CC(=O)C	-3.8	-3.86826	-3.64634	-3.75059	-3.74044	-3.84093	-3.78182	-3.91593	-3.85836
O	CC(=C)C	1.16	1.15716	1.16196	1.07358	1.13528	0.995173	1.16252	1.29058	0.85694
O	c1cc(c(cc1Cl)c2cc(c(c(c2)Cl)Cl)Cl)Cl	-3.61	-2.90258	-3.90334	-3.14757	-2.93431	-2.62487	-2.47671	-2.86882	-2.65039
O	CCCCC[N+](=O)[O-]	-2.82	-3.06224	-3.1693	-2.62612	-2.90617	-2.87999	-3.05824	-3.00014	-2.73449
O	CCC/C=C/C=O	-3.68	-3.80512	-3.83433	-4.03072	-3.83316	-3.63718	-3.60441	-3.79407	-3.87714
O	CN(C)C(=O)c1ccc(cc1)[N+](=O)[O-]	-11.95	-9.28487	-10.0018	-11.9982	-9.27412	-12.3783	-10.2204	-9.64816	-9.4708
O	C1CCOC1	-3.47	-3.14723	-3.62258	-3.38007	-3.3206	-3.78651	-3.45043	-3.56017	-3.54485
O	CCCCCCCC	2.88	2.89025	2.83287	2.68687	2.8757	2.92272	2.95133	2.89048	2.77049
O	CCCN(CCC)c1c(cc(cc1[N+](=O)[O-])C(F)(F)F)[N+](=O)[O-]	-3.25	-3.38104	-3.15838	-4.56158	-2.58845	-2.17487	-2.09795	-3.56664	-3.96376
O	CC(=CCC[C@](C)(C=C)OC(=O)C)C	-2.49	-1.68309	-2.23097	-2.35716	-2.5177	-1.46711	-2.29329	-2.10263	-2.25846
O	C[C@@H](CCO[N+](=O)[O-])O[N+](=O)[O-]	-4.29	-4.62473	-5.08089	-5.62045	-4.87689	-4.75838	-4.73535	-4.6928	-4.25179
O	CC(C)OC(C)C	-0.53	-0.629314	-1.12189	-1.18437	-1.24344	-1.07611	-0.602559	-0.66498	-1.20915
O	CCCCC(C)C	2.93	2.92391	2.70619	2.59076	2.73741	2.618	2.56528	2.77435	2.63206
O	c1(c(c(c(c(c1Cl)Cl)Cl)Cl)Cl)N(=O)=O	-5.22	-4.42753	-4.38062	-5.9261	-4.25167	-3.89902	-4.14098	-4.51195	-4.00642
O	[C@@H](C(F)(F)F)(Cl)Br	-0.11	0.641362	0.142856	-0.000365496	0.109256	0.280555	0.0596724	-0.189296	-0.107926
O	CCCCOCCCC	-0.83	-0.421565	-0.55259	-0.516823	-0.785135	-0.733827	-0.803351	-0.0916463	-0.632893
O	CCCCCC1CCCC1	2.55	2.54903	2.68441	2.44315	2.41834	2.45939	2.33606	2.9386	2.51579
O	CC(C)CC(C)C	2.83	2.72228	2.52081	2.75485	2.81314	2.98696	2.65285	2.74405	2.82522
O	Cc1ccc(nc1)C	-4.72	-4.24566	-5.28661	-4.94514	-4.40484	-4.38057	-4.69449	-4.6187	-4.37996
O	C/C=C/C=O	-4.22	-3.97925	-3.91676	-3.5023	-4.05364	-4.66181	-3.95958	-3.8612	-3.82437
O	CCC[C@H](C)CC	2.71	2.76255	2.77554	2.5929	2.71801	2.78525	2.68609	2.72285	2.69137
O	c1cc(c(c(c1)Cl)c2c(cc(cc2Cl)Cl)Cl)Cl	-1.96	-3.64299	-3.24012	-3.12223	-2.7279	-3.42119	-3.85243	-3.78798	-2.66936
O	c1ccc(cc1)O[C@@H](C(F)F)F	-1.29	-1.1607	-2.66164	-1.73129	-0.754587	-0.890895	-1.82474	-1.59901	-1.12069
O	COCCOC	-4.84	-4.2825	-3.68989	-3.9168	-4.00117	-3.90054	-4.11155	-3.96108	-3.94106
O	CC[C@H](C)c1ccccc1	-0.45	-0.439226	-0.271305	-0.414477	-0.337675	0.103045	-0.146878	-0.0245967	-0.13529
O	c1ccc(cc1)CCCO	-6.92	-7.24106	-7.08332	-7.54346	-7.1058	-7.11906	-6.43156	-6.99274	-7.16592
O	CC[C@@H](C)c1cc(cc(c1O)[N+](=O)[O-])[N+](=O)[O-]	-6.23	-5.4587	-9.22126	-6.36729	-6.34459	-9.69209	-6.67403	-7.52768	-9.08098
O	COc1ccc(cc1)C(=O)OC	-5.33	-4.80662	-5.46204	-4.88923	-5.26117	-5.56029	-4.92595	-4.9216	-6.40646
O	CCC(=O)Nc1ccc(c(c1)Cl)Cl	-7.78	-5.53318	-8.23628	-7.16974	-8.8172	-7.39237	-5.34828	-5.74866	-6.40338
O	C[C@@H](c1ccc2cc(ccc2c1)OC)C(=O)O	-10.21	-7.99799	-9.08568	-7.99536	-8.09057	-7.58142	-9.08914	-9.27004	-7.80256
O	C1(C(C(C1(F)F)(F)F)(F)F)(F)F	3.43	7.02834	2.0911	2.9045	1.46116	2.09506	6.1524	3.70141	4.49051
O	CC(C)CCOC(=O)C	-2.21	-2.5688	-2.42107	-2.47295	-2.4274	-2.30625	-2.30937	-2.61732	-2.16468
O	CCCCCCCl	0	0.126392	0.032854	0.409479	0.31283	0.156196	0.0969979	0.1483	0.2364
O	CC(C)CC(=O)C	-3.05	-3.06127	-3.12684	-2.99835	-3.20866	-3.33477	-2.96086	-3.02795	-3.10964
O	CCCCCC=O	-2.81	-2.82755	-2.95543	-3.06075	-2.67167	-2.81192	-2.70445	-2.89862	-2.83241
O	c1cc(cc(c1)Cl)N	-5.82	-6.35123	-6.43531	-6.82979	-6.35127	-6.78153	-6.37574	-6.51988	-5.86375
O	C1COCCN1	-7.17	-5.87379	-5.43913	-6.55674	-6.44915	-6.40898	-5.72637	-7.36221	-6.75779
O	CCOC(C)OCC	-3.28	-2.97128	-2.70327	-3.66575	-2.84894	-2.66457	-2.77942	-3.5274	-2.66284
O	CCCC[N@](CC)c1c(cc(cc1[N+](=O)[O-])C(F)(F)F)[N+](=O)[O-]	-3.51	-2.43901	-2.31935	-4.01924	-2.85973	-1.86825	-1.65284	-2.77313	-2.99349
O	CS	-1.2	-1.6776	-1.31262	-1.21231	-1.28756	-1.56897	-1.26946	-1.11521	-1.09811
O	C1[C@@H]2[C@H](COS(=O)O1)[C@@]3(C(=C([C@]2(C3(Cl)Cl)Cl)Cl)Cl)Cl	-4.23	-7.8869	-9.16779	-9.08832	-6.83776	-7.5636	-7.67002	-7.48634	-7.50836
O	CC(=O)c1ccc(cc1)OC	-4.4	-6.34103	-6.98341	-6.70755	-5.78736	-6.95293	-6.95409	-6.54223	-7.23611
O	C=CCO	-5.03	-5.02739	-5.14827	-5.3771	-5.04409	-5.2891	-5.16782	-5.31054	-5.41201
O	CCSC	-1.5	-1.2284	-1.72293	-1.40989	-1.3499	-1.58065	-1.24066	-1.45709	-1.20683
O	CCCCCOC(=O)C	-2.51	-2.32873	-2.38839	-2.23743	-2.36679	-2.38271	-2.57905	-2.52842	-2.46792
O	c1c(cc(c(c1Cl)Cl)Cl)Cl	-1.62	-1.51791	-1.68954	-1.24864	-1.73731	-1.61964	-1.68231	-1.43184	-2.01157
O	CC(=O)c1ccccc1	-4.58	-4.11241	-4.82931	-3.76858	-4.0189	-4.26615	-4.05162	-4.03159	-3.50498
O	CCCl	-0.63	-0.369565	-0.629833	-0.451563	-0.395851	-0.385996	-0.442831	-0.470588	-0.523141
O	CCCC1CCCC1	2.13	2.03459	2.16235	2.07743	2.05585	2.03828	2.02429	2.33719	2.10806
O	c1c(cc(cc1Cl)Cl)Cl	-0.78	-0.680182	-0.847274	-1.09927	-0.912036	-1.06604	-1.03058	-1.11537	-1.44006
O	CCCOC(=O)c1ccc(cc1)O	-9.37	-8.84801	-9.0237	-8.25957	-8.95421	-9.31914	-9.04086	-8.9034	-8.93433
O	c1cc(cc(c1)Cl)O	-6.62	-6.8199	-6.42497	-6.20351	-6.16686	-6.7775	-7.03537	-6.74866	-6.53691
O	CC(C)CCO	-4.42	-4.62944	-4.44324	-4.38269	-4.42399	-4.29613	-4.45938	-4.48224	-4.37814
O	CCCCCN	-4.09	-4.08506	-4.13382	-4.38234	-4.04392	-4.04929	-4.1064	-4.04903	-4.13013
O	Cc1c(c(=O)n(c(=O)[nH]1)C(C)(C)C)Cl	-11.14	-11.8813	-15.1682	-12.591	-14.9554	-11.402	-11.8547	-11.7834	-11.2761
O	CC(C)CCC(C)(C)C	2.93	3.28499	3.08392	3.24135	3.3852	2.96529	3.16329	3.13458	3.42774
O	CCCCOCCO	-6.25	-6.13033	-6.13441	-5.82908	-6.18667	-6.32383	-6.05742	-6.1687	-6.07436
O	C1[C@@H]2[C@H]3[C@@H]([C@H]1[C@H]4[C@@H]2O4)[C@@]5(C(=C([C@]3(C5(Cl)Cl)Cl)Cl)Cl)Cl	-4.82	-3.30364	-3.26136	-2.93546	-3.4766	-5.20806	-4.77602	-3.96517	-4.16345
O	c1ccc(cc1)C(=O)N	-11	-9.66992	-9.72893	-10.4154	-10.223	-10.9364	-10.2336	-10.7179	-10.0833
O	CC(C)[N+](=O)[O-]	-3.13	-3.03854	-3.43211	-3.68033	-3.31987	-3.20283	-3.38276	-3.3648	-3.2929
O	C(C(CO)O)O	-13.43	-12.5394	-13.2071	-12.8465	-13.8469	-12.743	-12.6745	-12.043	-12.0083
O	CCCI	-0.53	-0.548013	-0.451182	-0.66921	-0.54133	-0.482434	-0.601032	-0.52325	-0.522618
O	COCCN	-6.55	-6.25368	-6.29393	-5.95412	-6.23408	-6.45938	-6.90564	-6.30196	-6.26771
O	C(C(Cl)(Cl)Cl)Cl	-1.43	-1.1121	-0.790586	-0.750529	-1.20882	-0.99817	-0.96128	-1.01219	-0.936907
O	CCC(=O)OC	-2.93	-2.97161	-3.01771	-3.03783	-2.97605	-2.93512	-3.1468	-2.85635	-3.00245
O	C1CCCC1	1.2	1.20234	1.23406	0.900161	0.948556	1.02172	1.10009	1.08013	1.02976
O	CCc1cccnc1	-4.59	-4.44518	-4.40043	-5.00079	-4.70904	-4.67382	-4.85644	-4.58678	-4.52658
O	Cc1cc(cnc1)C	-4.84	-4.463	-3.81994	-4.45359	-4.77584	-4.45193	-4.08798	-4.67583	-4.35377
O	COCCO	-6.62	-6.97373	-6.91608	-6.78539	-6.82638	-6.82376	-6.94848	-7.11476	-6.73226
O	COC=O	-2.78	-2.94694	-3.39978	-3.08943	-2.93578	-3.46365	-3.2559	-2.73541	-3.16179
O	c1ccc2cc(ccc2c1)N	-7.47	-7.10445	-7.09194	-8.33147	-8.07071	-7.17372	-7.44105	-7.02708	-6.5345
O	Cc1c[nH]cn1	-10.27	-9.07546	-8.16857	-8.32618	-8.73887	-8.14024	-9.02723	-8.9386	-6.97828
O	Cc1cccc(c1)[N+](=O)[O-]	-3.45	-3.92612	-3.67939	-3.36708	-3.58717	-3.47814	-3.49301	-3.38458	-4.06903
O	C(CCCl)CCl	-2.32	-1.89769	-1.88733	-1.30968	-1.61444	-1.96555	-1.88701	-1.89998	-2.06655
O	CC(=O)CO[N+](=O)[O-]	-5.99	-6.12718	-5.40385	-5.51378	-6.09545	-5.49693	-5.74228	-5.71244	-5.89447
O	CC(C)(C)c1ccccc1	-0.44	-0.229442	-0.195358	-0.0337884	-0.344577	0.227645	-0.473713	-0.0335779	-0.391612
O	CCCCCC(=O)OC	-2.49	-2.55748	-2.46346	-2.64582	-2.32218	-2.46255	-2.39627	-2.40876	-2.44503
O	C[C@@H](C(F)(F)F)O	-4.16	-3.99893	-3.77829	-3.5766	-4.31925	-4.17053	-4.0799	-4.26853	-3.98848
O	CCCCCBr	-0.1	-0.0487008	-0.192716	-0.225759	-0.219641	-0.0761946	-0.140962	-0.147677	-0.063725
O	CCCCCCC=C	1.92	1.86806	2.0833	2.25225	1.8905	1.89017	1.93593	1.97232	1.87747
O	CC1=CC(=O)[C@@H](CC1)C(C)C	-4.51	-3.78691	-3.91042	-4.19292	-3.23138	-4.12102	-4.28969	-3.18	-3.34152
O	CC(C)O	-4.74	-4.62615	-4.74085	-4.72987	-4.78131	-4.70147	-4.68082	-4.90473	-4.32197
O	CCCCCCN	-3.95	-3.89427	-3.95093	-4.07398	-3.89731	-3.90454	-3.92452	-4.07487	-3.93457
O	C(CO[N+](=O)[O-])CO[N+](=O)[O-]	-4.8	-6.25461	-5.46732	-7.07983	-6.29112	-5.8205	-6.20838	-6.50844	-5.74146
O	Cc1ccc(c(c1)C)O	-6.01	-5.10106	-5.80929	-5.9208	-6.25604	-6.34848	-5.98699	-5.84411	-5.88526
O	CCCCCO	-4.57	-4.64603	-4.81362	-4.77649	-4.69283	-4.61469	-4.56093	-4.56296	-4.57819
O	CCC[C@@H](C)O	-4.39	-4.42027	-4.2335	-4.39804	-4.37566	-4.36356	-4.29359	-4.41008	-4.22805
O	CCCC[C@@H](C)CC	2.97	2.78312	2.97444	2.9902	2.89776	2.7326	2.75135	2.99278	2.97134
O	C[C@@H](c1ccc(cc1)CC(C)C)C(=O)O	-7	-7.01023	-8.30812	-6.83799	-6.9208	-6.08467	-7.47974	-6.78022	-7.56897
O	CCOC(=O)C[C@H](C(=O)OCC)SP(=S)(OC)OC	-8.15	-9.26252	-11.3717	-10.5988	-8.91326	-9.27926	-8.93393	-9.05881	-7.50984
O	Cc1ccc(cc1C)O	-6.5	-5.89051	-5.82955	-6.39257	-6.57025	-6.21433	-6.36647	-6.57451	-6.25344
O	Cc1cc(ccc1Cl)O	-6.79	-6.36154	-6.66031	-6.65271	-5.28144	-5.79031	-6.35821	-6.3815	-6.40373
O	CCCC/C=C/C	1.68	1.62121	1.60037	1.6193	1.64785	1.81631	1.76382	1.51622	1.64104
O	CCCOCCC	-1.16	-0.95259	-1.11061	-1.25078	-1.01823	-0.912695	-0.868141	-0.509176	-1.20407
O	C[C@@H]1CC[C@H]([C@@H](C1)O)C(C)C	-3.2	-3.52119	-4.64873	-4.12313	-4.09461	-3.44962	-5.31729	-3.57674	-4.32787
O	CCNc1nc(nc(n1)SC)NC(C)(C)C	-6.68	-7.45008	-7.0028	-7.32029	-8.15443	-10.8547	-7.76943	-7.3897	-7.27177
O	CC(C)CC(C)(C)C	2.89	2.83928	2.87957	2.87641	3.13935	3.05793	2.73047	2.74982	3.02451
O	CCCCC(=O)CCCC	-2.64	-2.27135	-2.6008	-3.15282	-2.40192	-2.61416	-2.65779	-2.42638	-2.51994
O	CCCCN(CC)C(=O)SCCC	-3.64	-3.88654	-3.88753	-4.80245	-3.88616	-4.35515	-4.36456	-5.0318	-3.84337
O	CCCCCC=C	1.66	1.79164	1.94448	1.8398	1.81295	1.72653	1.85256	1.81859	1.76388
O	CC(C)OC=O	-2.02	-2.20619	-2.23265	-2.70885	-2.34381	-2.5637	-2.36629	-2.2622	-2.39177
O	CC(OC(=O)C)OC(=O)C	-4.97	-5.85008	-5.9826	-5.68208	-5.90813	-5.78664	-5.88576	-6.37765	-5.45416
O	c1c(c(=O)[nH]c(=O)[nH]1)Cl	-17.74	-16.383	-17.1798	-17.2644	-17.3789	-17.6461	-17.3383	-16.7427	-17.0392
O	CC(=C)c1ccccc1	-1.24	-1.0041	-1.3256	-1.08364	-1.21334	-0.8977	-1.50016	-0.993844	-1.03575
O	CCC(C)C	2.38	2.40015	2.21647	2.19091	2.24484	2.33404	2.1874	2.32234	2.37947
O	CCCCO[N+](=O)[O-]	-2.09	-1.97665	-2.1077	-2.67148	-2.1417	-1.96954	-2.23181	-2.10686	-2.19484
O	c1ccc(cc1)Br	-1.46	-1.689	-1.55294	-1.34687	-1.36197	-1.43679	-1.44979	-1.73736	-1.36324
O	CC(Cl)(Cl)Cl	-0.19	-0.0592805	-0.284147	-0.540343	-0.621585	-0.184562	-0.658299	-0.196532	-0.833979
O	CC(=C)[C@H]1CCC(=CC1)C=O	-4.09	-2.99186	-3.64474	-3.24211	-2.71932	-4.12563	-3.63991	-3.53371	-4.26911
O	Cc1ccccc1[N+](=O)[O-]	-3.58	-3.68321	-2.69086	-4.35331	-3.64861	-3.15048	-3.27375	-3.30502	-3.16651
O	CCCCCCCI	0.27	0.265316	0.411846	0.196159	0.257371	0.332202	0.277502	0.242042	0.261502
O	c1cc2ccc3cccc4c3c2c(c1)cc4	-4.52	-4.216	-4.07804	-5.02082	-5.05449	-4.89963	-4.51776	-4.40629	-3.75195
O	CCCCCCl	-0.1	-0.0412946	-0.0477088	-0.183358	-0.0431135	0.0108992	-0.127216	-0.104825	-0.0803606
O	CC(C)COC(=O)C	-2.36	-2.67346	-2.46969	-2.30437	-2.42182	-2.27412	-2.51344	-2.33999	-2.42335
O	CCC(C)(C)C	2.51	2.58452	2.51409	2.40393	2.59861	2.58312	2.5603	2.35554	2.65114
O	c1cc(ccc1N)N(=O)=O	-9.82	-9.98985	-10.1321	-8.25944	-9.75736	-8.98965	-9.68948	-9.39064	-9.75759
O	COC(=O)CC#N	-6.72	-6.00489	-5.80152	-6.37815	-5.72175	-6.39033	-6.41335	-5.01075	-6.05442
O	COc1ccc(cc1)N	-7.48	-6.75592	-6.90693	-6.73692	-6.57632	-6.78372	-7.27508	-7.29876	-6.27114
O	CC(C)Cc1ccccc1	0.16	-0.221761	-0.388118	-0.179772	-0.341444	-0.249067	-0.46451	-0.345629	-0.299696
O	c1ccc(cc1)c2c(cc(cc2Cl)Cl)Cl	-2.16	-2.10235	-2.76266	-2.70943	-2.36304	-2.32775	-2.56063	-2.84011	-2.68088
O	CN	-4.55	-4.23684	-4.77423	-3.98966	-4.52654	-4.21855	-4.64079	-3.85927	-3.86331
O	c1ccc(c(c1)O)Cl	-4.55	-5.85334	-5.90695	-5.39968	-6.30351	-6.38905	-6.11751	-6.29336	-5.51398
O	c1ccc2c(c1)C(=O)c3ccc(cc3C2=O)N	-11.53	-9.47544	-12.2301	-9.32865	-9.97513	-9.54681	-9.3208	-10.8345	-9.4452
O	C(=C\Cl)\Cl	-1.17	-0.940694	-0.845315	-0.497166	-0.702913	-0.705368	-0.730979	-0.800021	-0.556258
O	CCCCC(=O)C	-3.28	-3.23485	-3.20162	-3.25654	-3.33675	-3.31549	-3.31579	-3.21808	-3.00031
O	C(CO[N+](=O)[O-])O[N+](=O)[O-]	-5.73	-5.70448	-4.80183	-4.60424	-5.69674	-5.37201	-5.26907	-5.31802	-4.75778
O	c1ccc(c(c1)O)F	-5.29	-4.8643	-6.01662	-5.52899	-4.84275	-5.60217	-5.23844	-6.01692	-4.75998
O	Cc1c(nc(nc1OC(=O)N(C)C)N(C)C)C	-9.41	-10.8803	-12.6849	-10.9435	-12.6672	-10.0743	-12.9826	-14.8744	-11.8947
O	C=Cc1ccccc1	-1.24	-0.980815	-0.954946	-1.23409	-1.20794	-0.946076	-0.810738	-1.12169	-1.27323
O	CCOP(=O)(OCC)OCC	-7.5	-6.80775	-6.17122	-6.41819	-6.84881	-5.78045	-6.27401	-5.73731	-7.06374
O	C(C(F)(F)F)O	-4.31	-4.65625	-4.49156	-5.25682	-4.9704	-4.77982	-4.11408	-5.07546	-4.03623
O	CCCCOC[C@H](C)O	-5.73	-6.57485	-5.85983	-7.11292	-6.69711	-6.36192	-6.52412	-6.26394	-5.91967
O	CCCO	-4.85	-4.84562	-4.7034	-5.07669	-4.75313	-5.01499	-4.82562	-4.84516	-4.55007
O	Cc1ccccc1C	-0.9	-0.922902	-0.720356	-1.07872	-0.651849	-1.26569	-0.932318	-1.43764	-0.985809
O	CC(C)(C)C	2.51	2.45255	2.45212	2.32797	2.18668	2.41557	2.43133	2.39027	2.21684
O	CCCC#C	0.01	0.0984532	0.162292	-0.0995837	0.149532	0.26894	0.104044	0.128161	0.0788349
O	c1ccc2c(c1)C(=O)NC2=O	-9.61	-9.54761	-9.52415	-9.05174	-11.2636	-9.6463	-8.3982	-10.2086	-9.00866
O	CCCCI	-0.25	-0.275564	-0.311013	-0.374065	-0.283634	-0.223656	-0.402735	-0.306128	-0.286207
O	Cc1ccc(cc1)O	-6.13	-6.00501	-6.17022	-6.57272	-6.29216	-6.10705	-6.03441	-6.32085	-6.23727
O	CC(C)I	-0.46	-0.49918	-0.37755	-0.278623	-0.163465	-0.056763	-0.319816	-0.253484	-0.179141
O	COc1ccccc1O	-5.94	-6.73579	-7.38188	-7.15829	-7.1316	-7.08732	-6.984	-7.95094	-7.15275
O	C1CC=CC1	0.56	0.193483	0.385793	0.147622	0.0294508	-0.0431736	0.258627	0.0764068	0.0277357
O	C[C@H](C(F)(F)F)O	-4.2	-4.16137	-3.77826	-3.57676	-4.17803	-4.2858	-4.0799	-4.2216	-4.06003
O	CCCN	-4.39	-4.34656	-4.43047	-4.48433	-4.357	-4.60415	-4.49551	-4.45251	-4.40288
O	c1ccc(c(c1)[N+](=O)[O-])O	-4.58	-7.72684	-7.90171	-9.67966	-9.3531	-8.97649	-9.02223	-8.59422	-9.13834
O	Cc1cccc2c1cccc2	-2.44	-2.26873	-2.18155	-2.56089	-2.21885	-2.31522	-2.55054	-2.27537	-1.97635
O	c1(c(c(c(c(c1Cl)Cl)Cl)Cl)Cl)Cl	-2.33	-2.43385	-3.03062	-1.30073	-2.04438	-2.17939	-2.14424	-1.71462	-1.62619
O	CCCCC/C=C/C=O	-3.43	-3.03545	-3.19745	-3.23928	-3.0879	-3.32654	-3.35398	-3.38109	-3.45156
O	CCCCCCC#C	0.71	0.730204	0.694918	0.901924	0.697824	0.78295	0.670048	0.597072	0.771358
O	CCOP(=S)(OCC)Oc1cc(nc(n1)C(C)C)C	-6.48	-5.11747	-6.87067	-6.58597	-5.36065	-5.81827	-7.35746	-5.93024	-4.13167
O	CCCCCCCC(=O)OC	-2.04	-2.11242	-2.34561	-2.00181	-2.06245	-2.08419	-2.29135	-2.2479	-1.9932
O	C1CCNC1	-5.48	-5.24632	-5.31016	-5.41311	-4.87363	-5.83126	-5.35077	-5.78884	-5.38462
O	c1cc(ccc1C=O)O	-8.83	-7.29817	-6.69093	-5.25312	-6.02628	-7.71075	-8.33031	-6.97163	-8.9368
O	CCCCCCCCl	0.29	0.101003	0.460714	0.496366	0.506696	0.309607	0.563261	0.352354	0.215932
O	C1COCCO1	-5.06	-4.17145	-4.19785	-4.55323	-3.3743	-4.45233	-4.72919	-4.41148	-3.44596
CCC(C)O	O=O	0.914138	0.903912	0.991475	0.924822	1.00138	0.906652	0.970135	0.947222	0.89205
CCC(C)O	N#N	1.22777	1.16397	1.23385	1.14084	1.31197	1.25654	1.21934	1.31991	1.14505
CCC(C)O	[C-]#[O+]	1.05043	1.05728	1.08174	1.05834	0.959634	1.06664	1.0524	1.05416	0.966946
CCC(C)O	C(=O)=O	-0.327466	-0.455492	-0.343046	-0.440508	-0.441564	-0.202385	-0.691288	-0.384937	-0.547193
CCC(C)O	C	0.422939	0.357864	0.35885	0.573779	0.474955	0.416128	0.137878	0.369975	0.529011
CCC(C)O	CC	-0.613884	-0.543195	-0.616	-0.660911	-0.578883	-0.63684	-0.653968	-0.561309	-0.634619
CCC(C)O	CC(C)C	-1.78723	-1.76182	-1.7855	-1.86799	-1.75331	-1.74209	-1.81815	-1.85632	-1.85366
CCC(C)O	CCCCC	-2.64671	-2.59058	-2.55279	-2.75333	-2.59411	-2.69102	-2.70381	-2.73156	-2.72159
CCC(C)O	C1CCCCC1	-3.64272	-3.55779	-3.55597	-3.81716	-3.7462	-3.66369	-3.72892	-3.72104	-3.80007
CCC(C)O	C=C	-0.436545	-0.409876	-0.437349	-0.476853	-0.487099	-0.508874	-0.461772	-0.40687	-0.488026
CCC(C)O	CC=C	-1.32324	-1.29309	-1.35098	-1.36606	-1.28731	-1.38356	-1.34256	-1.29026	-1.27177
CCC(C)O	C/C=C/C	-2.1283	-2.15543	-2.14277	-2.13918	-2.17426	-2.19693	-2.25666	-2.16649	-2.26684
CCC(C)O	C/C=C\C	-2.21017	-2.1557	-2.14277	-2.34793	-2.22031	-2.14342	-2.23291	-2.14932	-2.2321
CCC(C)O	C=CC=C	-2.07365	-2.05771	-2.08766	-2.20049	-2.06473	-2.05041	-2.13805	-2.15484	-2.10898
CCC(C)O	C(F)(F)(F)F	1.00961	1.04006	0.85327	1.03957	1.03687	0.997503	0.997133	1.0496	1.04075
CCC(C)O	CCCl	-2.41472	-2.46436	-2.45395	-2.5639	-2.3744	-2.40361	-2.49358	-2.46761	-2.4911
CCC(C)O	CC(F)F	-1.32324	-1.24937	-1.4258	-1.49905	-1.34748	-1.40523	-1.35715	-1.35661	-1.36459
CCC(C)O	COC	-2.10109	-2.12708	-2.16422	-2.11587	-2.17468	-2.17548	-2.27962	-2.13303	-2.05913
CCC(C)O	CCCOCCC	-4.14729	-4.21691	-4.15396	-4.23766	-4.15046	-4.19811	-4.14061	-4.15689	-4.0325
CCC(C)O	CC(C)OC(C)C	-3.75179	-3.89392	-3.82203	-3.80948	-3.77553	-3.77807	-3.84396	-3.79578	-3.75497
CCC(C)O	CCC(=O)C	-4.16113	-4.09962	-4.14455	-3.96869	-4.11573	-4.07958	-4.30079	-4.09408	-4.1095
CCC(C)O	CCCC#N	-4.57023	-4.54918	-4.50162	-4.46582	-4.6771	-4.53705	-4.54438	-4.6211	-4.76416
CCC(C)O	CCN(CC)CC	-4.81583	-4.76919	-4.7292	-4.72089	-4.7805	-4.97622	-4.71802	-4.78564	-4.65988
CCC(C)O	CO	-4.48836	-4.31625	-4.52936	-4.3065	-4.37738	-4.35539	-4.34289	-4.48236	-4.63806
CCC(C)O	CCCCO	-6.09825	-6.23702	-6.07863	-5.99919	-6.1821	-6.11371	-6.37752	-6.12728	-6.19924
CCC(C)O	FS(F)(F)(F)(F)F	0.259206	0.165254	0.300635	-0.0146787	0.282821	0.200753	0.150181	0.195948	0.231876
CCC(C)O	c1ccccc1	-3.77901	-3.83335	-3.96651	-3.94707	-3.80292	-3.90538	-3.76096	-3.72118	-3.90192
CCC(C)O	c1ccc(cc1)Cl	-5.08864	-5.03204	-4.96742	-5.00525	-5.02736	-5.03129	-4.95357	-5.0767	-4.96615
CCC(C)O	c1ccncc1	-5.63449	-5.32851	-5.01394	-5.40119	-5.41107	-5.46975	-5.41083	-5.42426	-5.30495
CCC(C)O	CCC=C	-1.99178	-1.95682	-1.97721	-2.04845	-1.93327	-1.98681	-2.01273	-1.9772	-2.08596
CCC(C)O	CC(=C)C	-1.99178	-1.97333	-2.03892	-2.19614	-2.00986	-2.03355	-2.08026	-2.00592	-2.09671
CCC(C)O	CCCCCl	-3.72435	-3.70522	-3.75896	-3.55707	-3.72701	-3.67649	-3.7522	-3.8376	-3.64562
CCC(C)O	CC(C)CO	-5.94812	-5.78483	-5.77126	-5.88731	-5.84129	-6.04555	-5.67144	-5.78614	-5.86982
CCC(C)O	CCC(C)O	-5.57984	-5.69645	-5.63693	-5.56242	-5.54235	-5.66451	-5.47479	-5.53372	-5.59368
CCC(C)O	CCCCBr	-4.18834	-4.09506	-3.98133	-4.0995	-4.1309	-4.22156	-4.04218	-4.13154	-4.20669
CCC(C)O	Cc1ccccn1	-6.00278	-6.24206	-6.25071	-5.89964	-6.05339	-6.29641	-6.19342	-5.92948	-6.10965
CCC(C)O	CCCCCCCCCCCCCCCCCCCCCCC	-14.093	-13.9764	-14.0963	-13.6427	-13.7543	-14.2051	-14.0315	-14.5171	-13.9837
CCC(CC)O	CCC	-1.33708	-1.23717	-1.24479	-1.3139	-1.37616	-1.33052	-1.37786	-1.36287	-1.42888
CCC(CC)O	CCCC	-2.07365	-2.02006	-1.87192	-2.01406	-2.0818	-2.08688	-2.04483	-2.01728	-1.95964
CCC(CC)O	CC(C)C	-1.82805	-1.73793	-1.74193	-1.77604	-1.82581	-1.9126	-1.85462	-1.84376	-1.71558
CCC(CC)O	CC=C	-1.30963	-1.28048	-1.31521	-1.42913	-1.38407	-1.38543	-1.40475	-1.40527	-1.32126
CCC(CC)O	C/C=C/C	-2.15551	-2.19036	-2.05849	-2.21686	-2.18581	-2.28053	-2.22852	-2.20804	-2.22453
CCC(CC)O	C/C=C\C	-2.21017	-2.19036	-2.15477	-2.22089	-2.15999	-2.16127	-2.23221	-2.15971	-2.10652
CCC(CC)O	C=CC=C	-2.08725	-2.12407	-2.09357	-2.22312	-2.03812	-2.01292	-2.04538	-2.174	-2.10221
CCC(CC)O	CCCl	-2.41472	-2.47337	-2.44384	-2.35583	-2.47241	-2.47852	-2.54166	-2.52449	-2.37481
CCC(CC)O	CC(F)F	-1.24137	-1.38404	-1.35309	-1.28692	-1.28131	-1.20494	-1.26417	-1.30329	-1.27194
CCC(CC)O	COC	-2.18272	-1.90455	-1.99423	-2.0234	-2.00781	-2.08441	-2.04466	-2.10298	-1.9369
CCC(CC)O	CCC=C	-2.00538	-1.98639	-1.98132	-1.94209	-1.93943	-2.00169	-2.05956	-1.99078	-1.97461
CCC(CC)O	CC(=C)C	-2.00538	-2.0129	-2.04316	-2.04272	-1.97472	-1.99741	-2.02884	-1.96329	-2.10431
CCCCCCCCCCC	O=O	0.791223	0.828813	0.74981	0.708175	0.796284	0.807963	0.792615	0.735521	0.841492
CCCCCCCCCCC	N#N	1.11869	1.15029	1.19529	1.07909	1.01156	1.26546	1.11272	1.10915	1.09873
CCCCCCCCCCC	[C-]#[O+]	1.02322	1.02847	0.973163	0.970393	1.04075	0.898365	0.980103	0.953604	0.913704
CCCCCCCCCCC	C	0.272812	0.292197	0.279609	0.270355	0.307502	0.281659	0.28441	0.25832	0.24765
CCCCCCCCCCC	CCCCCC	-3.95635	-3.91498	-3.69904	-3.67707	-3.93739	-3.89761	-3.85508	-3.9165	-3.80344
CCCCCCCCCCC	C(F)(F)(F)F	0.927744	1.01999	0.856612	1.29928	0.9037	0.901214	1.03588	0.934981	0.975407
CCCCCCCCCCC	C(Cl)(Cl)Cl	-3.45154	-3.42499	-3.38811	-3.36686	-3.38698	-3.40766	-3.4392	-3.23926	-3.5723
CCCCCCCCCCC	C(Cl)(Cl)(Cl)Cl	-3.65632	-3.77891	-3.59642	-3.83001	-3.67367	-3.93836	-3.82224	-3.69568	-3.65431
CCCCCCCCCCC	FS(F)(F)(F)(F)F	0.013606	0.190552	-0.0663513	0.108621	0.01355	-0.0400961	-0.125807	0.0135127	0.0258946
CCCCCCCCCCC	c1ccccc1	-3.86087	-3.78835	-3.72091	-3.87436	-3.87224	-3.84365	-3.85757	-3.83432	-3.99403
CCCCCCCCCCC	Cc1ccccc1	-4.62488	-4.58529	-4.52753	-4.45061	-4.60642	-4.58387	-4.69254	-4.77276	-4.68099
CCCCCCCCCCC	CCc1ccccc1	-5.25237	-5.13396	-5.19978	-5.20846	-5.05812	-5.04772	-5.28995	-5.17583	-5.12926
CCCCCCCCCCC	c1ccc(cc1)Cl	-4.93874	-4.86161	-4.93425	-5.05795	-4.99741	-4.96929	-5.00324	-4.99639	-4.93978
CCCCCCCCCCC	CCCCCCCCCC	-6.76679	-6.79756	-6.65489	-6.45932	-6.76664	-6.74032	-6.70501	-6.73165	-6.57837
CCCCCCCCCCC	C(CCl)Cl	-3.5198	-3.50995	-3.51334	-3.5733	-3.61545	-3.45647	-3.53767	-3.50039	-3.40954
CCCCCCCCCCC	C=CC=O	-2.75579	-2.13405	-2.14292	-2.28429	-2.24908	-2.30741	-2.36037	-2.461	-2.58556
CCCCCCCCCCC	CC(Cl)(Cl)Cl	-3.58806	-3.48482	-3.51047	-3.55814	-3.7277	-3.73122	-3.72677	-3.56414	-3.44336
CCCCCCCCCCC	CC(Cl)Cl	-2.86487	-2.99233	-3.00373	-3.16598	-3.11533	-3.15422	-3.22715	-3.13666	-3.1817
CCCCCCCCCCC	CC(CCl)Cl	-3.64272	-3.93087	-3.74631	-3.97039	-3.77872	-3.76355	-4.01641	-3.88145	-3.89727
CCCCCCCCCCC	C(=C(Cl)Cl)Cl	-3.73819	-3.87066	-3.87202	-3.95858	-4.00111	-3.95631	-3.92661	-4.04105	-3.90718
CCCCCCCCCCC	C(=C(Cl)Cl)(Cl)Cl	-4.4065	-4.54249	-4.70571	-4.56907	-4.54448	-4.91024	-4.81775	-4.81214	-4.95456
CCCCCCCCCCC	c1ccc(cc1)[N+](=O)[O-]	-6.08464	-5.82551	-5.95936	-5.86929	-6.23121	-6.12656	-6.16156	-5.94355	-6.32899
CCCCCCCCCCC	CCCCCCCCCCC	-7.47615	-7.41718	-7.11661	-7.50057	-7.48842	-7.6427	-7.46179	-7.6818	-7.56018
CCCCCCCCCCC	CCCCCCCCCCCC	-8.18573	-8.10753	-7.83941	-7.77796	-8.22959	-8.30363	-8.0645	-8.42093	-8.15614
CCCCCCCCCCC	c1ccc(c(c1)Cl)Cl	-5.93452	-5.81182	-6.00996	-5.77444	-5.84214	-5.87434	-5.95097	-5.85889	-6.10429
CCCCCCCCCCC	C(C(Cl)Cl)(Cl)Cl	-5.07503	-4.90529	-4.86852	-5.14327	-4.92682	-4.55002	-5.06518	-5.00912	-4.73613
CCCCCCCCCCC	C(=C/Cl)\Cl	-3.43793	-2.99142	-3.08214	-3.24064	-3.14603	-3.14573	-3.14589	-3.15984	-3.08492
CCCCCCCCCCC	C(Br)(Br)Br	-4.81583	-4.58966	-5.02364	-4.94775	-4.75186	-4.60592	-4.90279	-4.63077	-4.62322
CCCCCCCCCCC	C(CCl)OCCCl	-5.77078	-5.82097	-5.33462	-5.35691	-5.94368	-6.0921	-5.95895	-5.68052	-5.21305
CCCCCCCCCCC	C(CCl)OOOCCCl	-8.60867	-5.88034	-5.68242	-6.38645	-7.15912	-6.54177	-6.67679	-6.38178	-5.49913
CCCCCCCCCCC	C=CC#N	-1.95096	-2.72909	-2.90762	-2.72023	-3.13216	-2.71463	-2.87806	-2.95783	-2.64854
CCCCCCCCCCC	CC(=O)OCc1ccco1	-5.92091	-5.80858	-6.0508	-7.07598	-6.83678	-6.38822	-6.04009	-6.57351	-6.37593
CCCCC(CCC)O	CCCCC(CCC)O	-7.55524	-7.41488	-7.0713	-6.93492	-7.40491	-7.59846	-8.03947	-7.40415	-6.02397
c1ccncc1	O=O	1.16919	1.1011	1.08426	0.915481	1.20358	0.959823	1.12124	1.06752	0.936025
c1ccncc1	N#N	1.53079	1.61961	1.57365	1.80226	1.62524	1.55234	1.52595	1.41102	1.59114
c1ccncc1	[N-]=[N+]=O	-0.724346	-0.538549	-0.562664	-0.985629	-0.612838	-0.752055	-0.827586	-0.609992	-0.9555
c1ccncc1	[C-]#[O+]	1.27158	1.16504	1.23514	1.20826	1.18485	1.08461	1.18722	1.21505	1.28803
c1ccncc1	C(=O)=O	-0.755709	-0.631658	-1.01705	-0.730797	-0.740491	-0.532296	-0.839422	-0.706961	-0.721764
c1ccncc1	C	0.642479	0.668326	0.412205	0.641298	0.532172	0.321977	0.485379	0.48926	0.470856
c1ccncc1	CCCCC	-2.6195	-2.54161	-2.53381	-2.45563	-2.6633	-2.56849	-2.55523	-2.6342	-2.55861
c1ccncc1	CCCCCC	-3.23062	-3.271	-3.24042	-3.24493	-3.21747	-3.15887	-3.24769	-3.27778	-3.31906
c1ccncc1	CCCC(C)C	-3.01776	-2.97139	-2.96942	-3.02428	-3.03054	-2.97612	-3.10736	-2.95238	-3.09679
c1ccncc1	CCCCCCC	-3.85949	-3.90983	-3.88066	-3.9011	-3.86969	-3.80407	-3.88255	-3.89522	-3.92059
c1ccncc1	CC(C)CC(C)C	-3.37244	-3.35645	-3.37755	-3.48635	-3.36709	-3.29939	-3.5095	-3.33871	-3.50136
c1ccncc1	CCCCCCCC	-4.47891	-4.5526	-4.45661	-4.55937	-4.48485	-4.40276	-4.48382	-4.45026	-4.58157
c1ccncc1	CC(C)C(C)C(C)C	-4.1406	-4.15215	-4.14468	-4.14125	-4.20094	-4.00867	-4.21704	-4.24004	-4.2233
c1ccncc1	CCCCCCCCC	-5.0861	-5.1993	-5.14366	-5.21456	-5.28308	-5.02385	-5.18513	-5.09049	-5.22873
c1ccncc1	C1CCCCC1	-3.7149	-3.6578	-3.81436	-3.68428	-3.76294	-3.6729	-3.75607	-3.69647	-3.82983
c1ccncc1	CCC1CCCCC1	-4.7395	-4.61113	-4.65913	-4.82185	-4.88904	-4.8223	-4.62935	-4.62701	-4.83433
c1ccncc1	C(Cl)(Cl)Cl	-4.62903	-4.49295	-4.77038	-4.62284	-4.93597	-4.98931	-4.94471	-4.77775	-4.73124
c1ccncc1	C1CCOC1	-4.34515	-4.3379	-4.38831	-4.31605	-4.25899	-4.29542	-4.35682	-4.40644	-4.44663
c1ccncc1	C1COCCO1	-5.19933	-5.20304	-5.43736	-5.20896	-5.07122	-5.27619	-5.27628	-5.42598	-5.21615
c1ccncc1	CC(=O)C	-3.99186	-3.99524	-4.23226	-4.04722	-4.14621	-4.09627	-4.09838	-4.16858	-4.10409
c1ccncc1	CCC(=O)C	-4.6604	-4.58821	-4.8031	-4.62296	-4.70428	-4.46156	-4.63446	-4.524	-4.64838
c1ccncc1	CCCCOC(=O)C	-5.78716	-5.73361	-5.76685	-5.90666	-5.95857	-5.70457	-6.01662	-5.69025	-5.75344
c1ccncc1	CC#N	-4.43394	-4.41493	-4.72662	-4.20897	-4.13599	-4.51877	-4.29153	-4.36702	-4.56857
c1ccncc1	C[N+](=O)[O-]	-5.0409	-4.98002	-5.14718	-5.34308	-5.35104	-5.2755	-5.23299	-5.06679	-5.19426
c1ccncc1	CO	-4.61543	-4.43252	-4.06176	-4.41671	-4.2997	-4.49564	-4.20267	-4.33344	-4.21578
c1ccncc1	CCO	-5.02199	-4.94674	-4.93473	-4.987	-4.92592	-4.7944	-4.91902	-5.12226	-4.74267
c1ccncc1	CCCO	-5.59483	-5.5377	-5.60151	-5.50175	-5.44374	-5.48766	-5.6427	-5.55605	-5.28083
c1ccncc1	CCCCO	-6.2184	-6.2084	-6.17339	-6.12277	-6.03095	-6.12191	-6.43755	-6.22412	-6.01699
c1ccncc1	c1ccccc1	-4.51027	-4.58593	-4.58174	-4.36685	-4.62875	-4.42874	-4.47747	-4.60088	-4.5135
c1ccncc1	Cc1ccccc1	-5.12277	-5.18298	-5.16758	-5.10342	-5.14033	-5.0536	-5.07099	-5.22344	-5.05841
c1ccncc1	CCc1ccccc1	-5.75995	-5.76515	-5.7476	-5.76141	-5.713	-5.58323	-5.80454	-5.70172	-5.69517
c1ccncc1	c1ccc(cc1)Cl	-5.82406	-5.69649	-5.69089	-5.90377	-6.02538	-5.96552	-5.64462	-5.86251	-5.75418
c1ccncc1	CCCCCCCCCC	-5.7641	-5.68872	-5.78764	-5.87254	-5.7306	-5.66066	-5.81638	-5.7491	-5.88035
c1ccncc1	CC(C)O	-4.96042	-5.00989	-5.14192	-5.10635	-4.98235	-4.91045	-5.13087	-5.0826	-5.18379
c1ccncc1	Cc1ccc(cc1)C	-5.76133	-5.87367	-5.67536	-5.57509	-5.80373	-5.73713	-5.82424	-5.8359	-5.93799
c1ccncc1	c1ccncc1	-5.51573	-5.73052	-5.89284	-6.03063	-5.91218	-5.60299	-6.11872	-5.45152	-5.89789
c1ccncc1	CCCCCl	-4.32601	-4.5894	-4.51064	-4.43701	-4.45813	-4.5984	-4.49226	-4.45514	-4.36604
c1ccncc1	CCCC=C	-2.70137	-2.66439	-2.76017	-2.69986	-2.83794	-2.7078	-2.80999	-2.91952	-2.78672
c1ccncc1	CC(C)CO	-6.01915	-5.9197	-5.92967	-5.88393	-5.74687	-5.83662	-5.94038	-5.92172	-5.89088
c1ccncc1	CCC(C)O	-5.64257	-5.69875	-5.67761	-5.79669	-5.66721	-5.59033	-5.74224	-5.87693	-5.93012
c1ccncc1	CC(C)(C)O	-5.06835	-5.01878	-4.97093	-5.2038	-5.09035	-5.0592	-5.18392	-5.24843	-5.3257
c1ccncc1	CCCCCC=C	-4.14337	-3.9087	-3.97051	-3.99527	-4.01905	-3.90925	-4.06158	-4.07869	-4.08415
c1ccncc1	Cc1ccccc1C	-5.99471	-5.94005	-6.04342	-6.04133	-6.03738	-6.04418	-6.02158	-6.11198	-5.94338
c1ccncc1	CC(C)CCC(C)C	-4.03821	-3.9172	-3.93404	-4.27466	-4.00265	-4.04753	-4.01912	-3.99753	-4.16198
c1ccncc1	C1CCC=CC1	-4.11869	-4.11465	-4.04276	-3.9894	-3.9645	-3.85797	-4.06926	-4.18824	-4.08427
c1ccncc1	CC(CCl)Cl	-5.00424	-5.19625	-5.14424	-4.7429	-4.88412	-4.61176	-5.10838	-4.90985	-4.85465
c1ccncc1	CCCCCOC(=O)C	-6.42848	-6.4574	-6.42898	-6.15177	-6.58909	-6.00385	-6.69371	-6.48621	-6.4415
c1ccncc1	Cc1cccc(c1)C	-5.80768	-5.69163	-5.76752	-5.95448	-5.98151	-5.87656	-5.73107	-5.95726	-5.80049
c1ccncc1	c1ccc(cc1)F	-4.69176	-4.78128	-4.55592	-4.81125	-4.96131	-4.59929	-4.76366	-4.73103	-4.73832
c1ccncc1	c1ccc(cc1)Br	-6.33578	-6.53617	-6.3898	-6.51371	-6.61784	-6.63633	-6.64694	-6.42565	-6.54506
c1ccncc1	CCCCCCCCCCC	-6.46538	-6.42896	-6.37495	-6.78383	-6.41076	-6.2839	-6.40785	-6.38494	-6.36064
c1ccncc1	c1ccc(c(c1)Cl)Cl	-7.06289	-7.05032	-7.15254	-6.83769	-7.36662	-6.67404	-6.88763	-6.97848	-7.20141
c1ccncc1	CCCCCCC(=O)C	-7.12423	-7.07591	-7.25609	-6.96365	-7.1001	-7.03691	-7.04793	-7.14065	-6.8966
c1ccncc1	c1ccc(cc1)I	-7.36707	-7.18429	-7.05168	-7.26116	-7.36393	-7.45995	-7.30775	-7.06061	-7.25122
c1ccncc1	CC(C)CC(=O)C	-5.53349	-5.43801	-5.74997	-5.40111	-5.4855	-5.76957	-5.66487	-5.48034	-5.64024
c1ccncc1	CCCCCC#C	-4.70952	-4.82763	-4.85496	-4.64444	-4.74453	-4.4984	-4.67648	-4.90166	-5.05745
c1ccncc1	CC(C)Br	-3.95219	-4.0072	-3.67597	-3.71855	-3.73035	-3.58576	-3.93912	-3.99201	-3.94569
CC(=O)O	O=O	0.968562	1.00066	0.975323	0.886231	0.914875	1.09002	0.904643	1.0739	0.890032
CC(=O)O	N#N	1.26051	1.53333	1.66079	1.50993	1.16633	1.46281	1.40047	1.56787	1.40794
CC(=O)O	[N-]=[N+]=O	-0.897765	-0.726311	-0.700517	-0.592367	-0.752684	-0.430887	-0.975294	-0.586266	-0.807558
CC(=O)O	[C-]#[O+]	1.05181	1.17243	1.04895	0.974169	1.04857	1.04593	1.0341	1.10669	0.960895
CC(=O)O	C(=O)=O	-0.929128	-0.88318	-0.853853	-0.743724	-0.640731	-0.731525	-0.943925	-0.642686	-0.664013
CC(=O)O	C	0.518411	0.636392	0.650732	0.804131	0.549019	0.735406	0.682031	0.604066	0.717007
CC(=O)O	CC	-0.376586	-0.309591	-0.343546	-0.345911	-0.431198	-0.351295	-0.242876	-0.276357	-0.393482
CC(=O)O	CCC	-0.953572	-0.8805	-0.938196	-1.04227	-0.96845	-0.954977	-0.929086	-0.920401	-1.00686
CC(=O)O	CCCC	-1.20886	-1.57322	-1.60778	-1.4568	-1.48755	-1.5536	-1.69025	-1.65666	-1.62496
CC(=O)O	CC(C)C	-1.30825	-1.32084	-1.25013	-1.43848	-1.36164	-1.45799	-1.37752	-1.27093	-1.25757
CC(=O)O	CCCCC	-2.05866	-2.07566	-2.13403	-2.22618	-2.21354	-2.09333	-2.1268	-2.14294	-2.06491
CC(=O)O	CCCCCC	-2.66977	-2.60505	-2.62414	-2.60046	-2.77381	-2.68909	-2.66282	-2.60549	-2.77376
CC(=O)O	CCCCCCC	-3.18841	-3.25161	-3.21225	-3.15251	-3.34199	-3.18634	-3.33808	-3.31412	-3.12467
CC(=O)O	CCCCCCCC	-4.00962	-3.78301	-3.69975	-3.68232	-3.54145	-3.92666	-3.71245	-3.65255	-3.661
CC(=O)O	C1CCCC1	-2.62088	-2.59633	-2.59608	-2.61661	-2.72939	-2.62752	-2.80918	-2.6451	-2.76773
CC(=O)O	C1CCCCC1	-3.21563	-3.22606	-3.13455	-3.2468	-3.24757	-3.37634	-3.35451	-3.28288	-3.09885
CC(=O)O	C=C	-0.746254	-0.239954	-0.440425	-0.474226	-0.475825	-0.4065	-0.473244	-0.437191	-0.466118
CC(=O)O	CC=C	-1.33846	-1.21867	-1.41962	-1.29278	-1.52002	-1.32474	-1.37924	-1.33488	-1.36965
CC(=O)O	C/C=C/C	-2.28096	-1.89447	-2.03231	-2.12608	-2.00977	-2.16197	-2.10745	-2.05753	-2.05436
CC(=O)O	C=CC=C	-2.43939	-2.56808	-2.38583	-2.2412	-2.49559	-2.49354	-2.44135	-2.66119	-2.4696
CC(=O)O	C1COCCO1	-5.86095	-4.89979	-5.21648	-5.04885	-5.35146	-5.01953	-5.18896	-4.68765	-4.898
CC(=O)O	CCC(=O)C	-4.89101	-4.71849	-4.8868	-4.40983	-4.91274	-4.23213	-4.36618	-4.38748	-4.78782
CC(=O)O	CC#N	-4.011	-4.67032	-4.64504	-4.38042	-4.79342	-4.35617	-4.43965	-4.56583	-4.42694
CC(=O)O	C[N+](=O)[O-]	-4.83912	-5.24322	-4.62683	-5.13721	-4.90312	-4.92535	-5.1858	-4.8446	-4.88122
CC(=O)O	CCO	-5.19795	-5.44964	-4.87516	-4.56052	-4.86996	-5.50296	-4.76418	-4.9096	-5.29722
CC(=O)O	c1ccccc1	-3.8528	-4.03107	-4.2683	-4.11133	-4.02016	-3.99173	-4.04241	-4.03203	-4.08156
CC(=O)O	Cc1ccccc1	-4.57991	-4.50567	-4.63597	-4.73984	-4.51309	-4.63206	-4.35648	-4.49519	-4.71512
CC(=O)O	CC(C)CC(C)(C)C	-3.09409	-3.43097	-3.16767	-3.48848	-3.53564	-3.03548	-3.08789	-3.32852	-3.36071
CC(=O)O	C1CC1	-1.674	-1.49709	-1.48342	-1.47994	-1.35094	-1.39487	-1.41489	-1.44207	-1.30146
CC(=O)O	CC(=C)C	-2.09694	-1.81138	-1.99846	-1.86115	-2.0364	-1.71306	-1.91162	-1.98677	-2.01488
CC(=O)O	CC(C)(C)Cl	-3.05996	-2.88215	-3.22538	-2.87877	-2.90736	-3.12321	-3.12117	-2.87606	-3.17766
CC(=O)O	CC(C)(C)Br	-3.42848	-3.46773	-3.40349	-3.13368	-3.45696	-3.11529	-3.42627	-3.60813	-3.72209
CC(=O)O	S	-1.49528	-2.17801	-1.63308	-1.67826	-1.88513	-1.78123	-1.92264	-1.93021	-1.81983
CC(=O)O	CCF	-1.40511	-1.55588	-1.60722	-1.32959	-1.3654	-1.64711	-1.53074	-1.56114	-1.4498
CC(=O)O	ClCl	-2.00815	-2.15166	-2.22381	-2.19589	-2.39881	-2.19524	-2.46424	-2.44323	-2.0773
CC(=O)O	[O-][O+]=O	-0.357446	-4.02916	-3.21259	-0.111724	-3.48866	0.0566928	0.245808	0.0783983	-0.169032
CC(=O)O	P	-0.687679	-0.234356	-0.327806	-0.233112	-0.16561	-0.397316	-0.242904	-0.185143	-0.440755
CCCCOC(=O)C	N#N	1.09009	1.04626	1.03097	1.83896	1.08678	1.32821	1.11355	0.944381	1.18929
CCCCOC(=O)C	[N-]=[N+]=O	-0.97548	-0.739533	-0.839975	-0.651335	-0.854825	-0.641655	-0.733681	-0.925213	-0.869947
CCCCOC(=O)C	[C-]#[O+]	0.874473	0.832035	0.952884	0.774627	0.791438	0.904357	0.931802	0.904593	0.818617
CCCCOC(=O)C	CCCCC	-2.93866	-2.87564	-2.91132	-2.97691	-2.94767	-2.92568	-2.88176	-2.86194	-2.89343
CCCCOC(=O)C	CCCCCC	-3.58806	-3.50081	-3.50012	-3.65735	-3.58681	-3.52754	-3.61616	-3.4911	-3.6125
CCCCOC(=O)C	CCCC(C)C	-3.40104	-3.30822	-3.40768	-3.38445	-3.35771	-3.46354	-3.38962	-3.38014	-3.36083
CCCCOC(=O)C	CCCCCCC	-4.22916	-4.17658	-4.28345	-4.22344	-4.25126	-4.18358	-4.28285	-4.19147	-4.25666
CCCCOC(=O)C	CC(C)CC(C)C	-3.80899	-3.83498	-3.70197	-3.93826	-3.81312	-3.81535	-3.75552	-3.81846	-3.95865
CCCCOC(=O)C	CCCCCCCC	-4.85411	-4.96188	-4.8182	-4.91457	-4.80669	-4.97724	-4.9363	-4.90228	-4.95389
CCCCOC(=O)C	CC(C)C(C)C(C)C	-4.55662	-4.51767	-4.61238	-4.72409	-4.6218	-4.66688	-4.73503	-4.58351	-4.61808
CCCCOC(=O)C	CCCCCCCCC	-5.4899	-5.69379	-5.48726	-5.60993	-5.58097	-5.61511	-5.60629	-5.59497	-5.49437
CCCCOC(=O)C	C1CCCCC1	-3.90861	-3.85892	-3.8127	-3.98155	-3.9185	-3.91653	-3.97851	-3.97463	-3.92756
CCCCOC(=O)C	CCC1CCCCC1	-4.98786	-4.89296	-5.00542	-5.14521	-4.9424	-4.95304	-5.03469	-5.03295	-5.06404
CCCCOC(=O)C	C(Cl)(Cl)(Cl)Cl	-4.2566	-4.09217	-4.45553	-4.17258	-4.0522	-4.19369	-4.28171	-4.33046	-4.18488
CCCCOC(=O)C	CCCCOC(=O)C	-5.57984	-5.58308	-5.72544	-5.43648	-5.53021	-5.62679	-5.70618	-5.72019	-5.76981
CCCCOC(=O)C	CCCO	-4.6521	-4.68746	-4.38317	-4.48351	-4.66207	-4.8048	-4.45356	-4.56843	-4.74982
CCCCOC(=O)C	CCCCCO	-6.27559	-6.18234	-6.08856	-6.14581	-6.17977	-6.00947	-6.18005	-6.10714	-6.08594
CCCCOC(=O)C	CCCCCCO	-6.83505	-6.83928	-7.14171	-6.80355	-7.00526	-6.73056	-6.79739	-6.89715	-7.01502
CCCCOC(=O)C	c1ccccc1	-3.87448	-4.51528	-4.46629	-4.40268	-4.51413	-4.56817	-4.64992	-4.62453	-4.59646
CCCCOC(=O)C	Cc1ccccc1	-5.49797	-4.96895	-4.98934	-5.13788	-4.87199	-5.11003	-5.33387	-4.97585	-5.22119
CCCCOC(=O)C	CCCCCCCCCCCCCCCCCC	-11.9373	-11.4826	-11.6509	-11.9184	-11.0444	-11.7098	-11.6006	-11.979	-11.5248
CCCCOC(=O)C	Cc1ccc(cc1)C	-6.09825	-5.85437	-5.94238	-5.82752	-6.06881	-6.07362	-5.93132	-6.02452	-5.97311
CCCCOC(=O)C	CC(C)CO	-4.84327	-5.10801	-5.15088	-4.98255	-5.16545	-5.10918	-5.08503	-5.10821	-5.13603
CCCCOC(=O)C	CCC(C)O	-4.8977	-4.62818	-5.03471	-4.99136	-4.99691	-4.84426	-4.94836	-4.952	-4.72602
CCCCOC(=O)C	CCCCCC=C	-4.28381	-4.33633	-4.12601	-4.41966	-4.14279	-4.2137	-4.40709	-4.32151	-4.30816
CCCCOC(=O)C	Cc1ccccc1C	-6.22117	-6.31596	-6.30158	-6.21683	-6.26399	-6.30949	-6.15536	-6.4632	-6.08276
CCCCOC(=O)C	CC(C)CCO	-5.78462	-5.80385	-5.99665	-6.14135	-5.64032	-5.83318	-5.83564	-5.76722	-5.67414
CCCCOC(=O)C	C1CCC(CC1)O	-7.06704	-6.81463	-6.58623	-6.97425	-6.52349	-6.68236	-6.74035	-6.60088	-7.13213
CCCCOC(=O)C	CC(C)CCC(C)C	-4.45562	-4.43135	-4.35343	-4.52412	-4.46847	-4.36402	-4.60439	-4.46276	-4.53392
CCCCOC(=O)C	Cc1cccc(c1)C	-6.05743	-5.98276	-5.97937	-6.01653	-6.04714	-5.99509	-6.05622	-6.04906	-5.98613
CCCCOC(=O)C	C=CCCCC=C	-4.42033	-4.58231	-4.57184	-4.61987	-4.74562	-4.44879	-4.6394	-4.57019	-4.52328
CCCCOC(=O)C	C(C(CCl)O)Cl	-7.58545	-6.75309	-6.70605	-7.03912	-7.34346	-7.02713	-7.08738	-7.33125	-6.91082
c1ccc(cc1)N	O=O	1.66431	1.48677	1.62804	1.6418	1.41454	1.64063	1.62917	1.65969	1.31765
c1ccc(cc1)N	N#N	1.9701	1.84302	2.26348	1.90367	2.02658	2.1923	1.82792	2.0256	1.75937
c1ccc(cc1)N	[N-]=[N+]=O	-0.203167	-0.257072	-0.376507	-0.590592	-0.440014	-0.282552	-0.241875	-0.252585	-0.240801
c1ccc(cc1)N	[C-]#[O+]	1.74087	1.50088	1.63264	1.28516	1.4623	1.65028	1.39343	1.61536	1.15668
c1ccc(cc1)N	C(=O)=O	-0.1665	-0.238935	-0.021275	0.127157	-0.18521	-0.131328	0.0107242	-0.162555	-0.291429
c1ccc(cc1)N	C	1.0532	0.814301	1.20832	0.780853	0.966075	1.08517	0.668142	1.14181	1.03229
c1ccc(cc1)N	CC	-0.225075	-0.113531	-0.0596372	-0.228279	-0.070044	-0.121475	-0.0587696	-0.190215	-0.187332
c1ccc(cc1)N	CCC	-0.789839	-0.746517	-0.789107	-0.906183	-0.714652	-0.852257	-0.811965	-0.818723	-0.723889
c1ccc(cc1)N	CCCC	-1.39704	-1.30303	-1.37043	-1.43341	-1.35353	-1.42836	-1.34398	-1.30983	-1.34136
c1ccc(cc1)N	CC(C)C	-1.0751	-0.947812	-1.06449	-0.959896	-1.05807	-1.08906	-1.03281	-0.957902	-1.12683
c1ccc(cc1)N	CCCCC	-1.80637	-1.8117	-1.91524	-2.04367	-1.84249	-1.80128	-1.92133	-1.84043	-1.99589
c1ccc(cc1)N	CCCCCC	-2.32755	-2.48219	-2.39757	-2.46568	-2.4558	-2.4028	-2.54588	-2.38854	-2.48281
c1ccc(cc1)N	CCCCCCC	-2.9781	-2.89159	-2.99501	-3.04144	-2.88247	-2.88822	-3.11068	-2.95082	-2.95
c1ccc(cc1)N	CCCCCCCC	-3.52672	-3.57175	-3.4101	-3.63888	-3.51236	-3.60296	-3.62043	-3.55703	-3.60306
c1ccc(cc1)N	C1CCCC1	-2.55262	-2.46839	-2.46495	-2.47562	-2.56161	-2.55126	-2.50959	-2.48684	-2.46539
c1ccc(cc1)N	C1CCCCC1	-3.01361	-2.97473	-3.17093	-3.15469	-3.11293	-3.1392	-3.11072	-3.04597	-3.10886
c1ccc(cc1)N	CCC1CCCCC1	-3.89362	-3.85251	-3.96565	-3.96701	-3.80884	-3.85173	-4.00421	-3.92793	-3.79648
c1ccc(cc1)N	C=C	-0.148743	-0.205352	-0.190382	-0.250032	-0.308854	-0.154615	-0.236629	-0.169131	-0.236387
c1ccc(cc1)N	CC=C	-1.07649	-1.02832	-0.95308	-1.09248	-1.08033	-0.930278	-1.0967	-1.03353	-1.0935
c1ccc(cc1)N	C=CC=C	-2.06281	-1.97727	-1.92618	-1.78797	-2.02275	-1.8783	-1.93684	-1.9088	-2.02904
c1ccc(cc1)N	CCCl	-2.64809	-2.57176	-2.60119	-2.48883	-2.6235	-2.58592	-2.65079	-2.69718	-2.66589
c1ccc(cc1)N	C(Cl)Cl	-3.4407	-3.66197	-3.51284	-3.42935	-3.49914	-3.37823	-3.51385	-3.4431	-3.43836
c1ccc(cc1)N	C(Cl)(Cl)Cl	-3.87725	-4.27116	-3.95442	-3.91843	-3.94385	-4.05438	-4.04873	-3.73178	-4.17857
c1ccc(cc1)N	C(Cl)(Cl)(Cl)Cl	-3.52118	-3.70815	-3.37638	-3.47547	-3.5809	-3.4229	-3.54703	-3.36565	-3.66608
c1ccc(cc1)N	CI	-3.06827	-3.14774	-3.14692	-3.38254	-3.63279	-3.2964	-3.35475	-3.22325	-3.19649
c1ccc(cc1)N	CCI	-3.72043	-3.63406	-3.65805	-3.70621	-3.95429	-3.70904	-3.59637	-3.81391	-3.73147
c1ccc(cc1)N	CCOCC	-3.77486	-3.35348	-2.9199	-2.94973	-3.22949	-3.1046	-3.09016	-3.51076	-3.29413
c1ccc(cc1)N	C1COCCO1	-5.67393	-5.2171	-5.60102	-5.65336	-5.46429	-5.50518	-5.53941	-5.24025	-5.01735
c1ccc(cc1)N	CC(=O)C	-4.13507	-4.28193	-4.81699	-3.95832	-4.39403	-4.2101	-4.36134	-4.24759	-4.11206
c1ccc(cc1)N	CCC(=O)C	-4.86633	-4.6039	-5.48405	-4.7423	-4.80833	-4.80472	-4.87627	-4.73439	-4.59047
c1ccc(cc1)N	CC#N	-4.68207	-4.33323	-4.10695	-3.9769	-4.29141	-4.18449	-4.43592	-4.38818	-4.44164
c1ccc(cc1)N	C[N+](=O)[O-]	-5.03007	-4.7094	-4.73218	-3.95506	-5.12133	-4.92121	-4.99789	-4.6806	-4.92695
c1ccc(cc1)N	CO	-3.85811	-4.10378	-4.12881	-4.0745	-3.91264	-4.10705	-3.82492	-3.93248	-3.95759
c1ccc(cc1)N	CCO	-4.2988	-4.25309	-4.04675	-4.40971	-4.32218	-4.34545	-4.26147	-4.31069	-4.09561
c1ccc(cc1)N	CCCCO	-5.38474	-5.50124	-5.48787	-5.72994	-5.66449	-5.56181	-5.59659	-5.50939	-5.46444
c1ccc(cc1)N	c1ccccc1	-4.07649	-3.93157	-3.80236	-4.02189	-3.91609	-4.04122	-3.93537	-4.14781	-3.9212
c1ccc(cc1)N	Cc1ccccc1	-4.63849	-4.66738	-4.55142	-4.53131	-4.54234	-4.61095	-4.55306	-4.65288	-4.68153
c1ccc(cc1)N	c1ccc(cc1)Cl	-5.15967	-5.17938	-5.09019	-5.2312	-5.16499	-5.14216	-5.01367	-5.07572	-5.25175
c1ccc(cc1)N	CCBr	-3.14183	-3.16738	-2.90082	-3.06866	-2.95762	-3.12659	-3.17791	-3.28946	-3.32804
c1ccc(cc1)N	CCOC(=O)C	-4.34239	-4.32179	-4.8971	-4.62294	-4.49894	-4.55745	-4.40589	-4.7865	-4.58943
c1ccc(cc1)N	CC(C)CC(C)(C)C	-2.80906	-2.75206	-2.93476	-2.6913	-2.65901	-2.89051	-2.99398	-2.78807	-2.8883
c1ccc(cc1)N	CCCCCl	-3.82536	-3.67677	-3.69284	-3.68194	-3.78916	-3.65213	-3.88185	-3.68464	-3.62411
c1ccc(cc1)N	CC(C)(C)Cl	-2.92782	-2.54393	-2.80199	-2.8992	-2.96177	-2.71396	-2.67829	-2.85873	-2.98091
c1ccc(cc1)N	CCCC=C	-2.06142	-2.06249	-2.07578	-2.19637	-2.06359	-2.2376	-2.22497	-2.14265	-2.14703
c1ccc(cc1)N	CCCCC=C	-2.66724	-2.65969	-2.592	-2.65747	-2.60301	-2.81163	-2.64248	-2.64827	-2.65916
c1ccc(cc1)N	CCCCl	-3.13791	-3.31177	-3.13466	-3.26485	-3.17919	-3.21663	-3.22542	-3.27201	-3.37166
c1ccc(cc1)N	CCCCCC=C	-3.24145	-3.17367	-3.19201	-3.2283	-3.18782	-3.13979	-3.33368	-3.2552	-3.23607
c1ccc(cc1)N	Cc1ccccc1C	-5.39697	-5.31997	-5.13899	-5.26647	-5.55633	-5.39859	-5.61321	-5.29848	-5.55566
c1ccc(cc1)N	CC1CCCCC1	-3.31387	-3.34378	-3.27128	-3.41575	-3.282	-3.32039	-3.37144	-3.37372	-3.31958
c1ccc(cc1)N	CCC(C)C	-1.54163	-1.57769	-1.69098	-1.76785	-1.66298	-1.59012	-1.68413	-1.68537	-1.75305
c1ccc(cc1)N	CCCCCCC=C	-3.81037	-3.71425	-3.64091	-3.80243	-3.73544	-3.75442	-3.79372	-3.80316	-3.8023
c1ccc(cc1)N	C1CCC=CC1	-3.49259	-3.40028	-3.39974	-3.54849	-3.6027	-3.25569	-3.54342	-3.50577	-3.46862
c1ccc(cc1)N	S	-1.70259	-1.32246	-1.60869	-1.52418	-1.56126	-1.44281	-1.46106	-1.58303	-1.38244
c1ccc(cc1)N	c1ccc(cc1)N	-7.47338	-7.29333	-7.62419	-7.68212	-7.82142	-7.90801	-7.96061	-7.35608	-6.93626
c1ccc(cc1)N	CCC=C(C)C	-2.78577	-2.86151	-2.70574	-2.81968	-2.88771	-2.82828	-2.83658	-2.88978	-3.08448
c1ccc(cc1)N	CCC(=C)C	-1.98901	-2.12281	-2.18694	-2.20606	-2.11181	-2.20504	-2.33332	-2.07146	-2.31139
c1ccc(cc1)N	CCCC(=C)C	-2.68084	-2.50538	-2.54174	-2.75083	-2.5692	-2.3942	-2.64201	-2.67175	-2.68767
CCOCCO	CC(C)C	-1.44754	-1.60964	-1.61462	-1.73963	-1.54758	-1.83853	-1.73107	-1.73447	-1.69702
CCOCCO	CCCCCC	-3.02998	-2.94767	-2.86926	-3.00721	-3.04132	-2.96779	-3.01882	-2.99662	-3.01825
CCOCCO	CCCCCCC	-3.59752	-3.53969	-3.51784	-3.70215	-3.50588	-3.53741	-3.39869	-3.58273	-3.50195
CCOCCO	CCCCCCCC	-4.15974	-4.14517	-4.09213	-4.14013	-4.15835	-4.16394	-4.14058	-4.10709	-4.23825
CCOCCO	CCCCCCCCC	-4.73119	-4.65309	-4.61135	-4.99745	-4.70666	-4.72627	-4.50163	-4.71983	-4.82651
CCOCCO	C1CCCCC1	-3.4912	-3.50648	-3.47113	-3.67976	-3.53064	-3.49059	-3.58763	-3.54601	-3.569
CCOCCO	CC(=O)OC	-3.68768	-3.36404	-3.65254	-3.79902	-3.52589	-3.78542	-3.83382	-3.46777	-3.68365
CCOCCO	CCCOC(=O)C	-4.70675	-4.64182	-4.81351	-4.97536	-4.65918	-4.53736	-4.83783	-4.70347	-4.68978
CCOCCO	CO	-4.33708	-4.09295	-4.42876	-4.31912	-4.19979	-4.37053	-4.43579	-4.19624	-4.53217
CCOCCO	CCO	-4.56492	-4.89613	-4.50658	-4.91362	-4.7245	-4.6379	-4.88864	-4.83435	-4.66906
CCOCCO	CCCO	-5.33424	-5.4642	-5.19719	-5.22278	-5.2401	-5.26957	-5.24453	-5.32346	-5.19024
CCOCCO	c1ccccc1	-4.127	-4.10598	-4.03213	-4.25877	-4.13374	-4.14148	-4.14499	-4.07754	-4.19634
CCOCCO	Cc1ccccc1	-4.70122	-4.67139	-4.63553	-4.68066	-4.71757	-4.58483	-4.84892	-4.74373	-4.61298
CCOCCO	CCc1ccccc1	-5.1855	-5.19812	-5.15668	-5.23829	-5.07417	-5.20284	-5.21151	-5.15281	-5.17783
CCOCCO	c1ccc(cc1)Cl	-5.42441	-5.46005	-5.3645	-5.35142	-5.46772	-5.49243	-5.39254	-5.44563	-5.48638
CCOCCO	CCCCCCCCCC	-5.19795	-5.20935	-5.31561	-5.57426	-5.26101	-5.2158	-5.3757	-5.20868	-5.29389
CCOCCO	CC(C)O	-4.87187	-4.75883	-4.86381	-4.75197	-4.7677	-4.84052	-4.82059	-4.6437	-4.8403
CCOCCO	Cc1ccc(cc1)C	-5.19518	-5.17804	-5.12877	-5.32943	-5.08211	-5.08362	-5.42255	-5.07854	-5.3056
CCOCCO	CCOC(=O)C	-4.14337	-4.11608	-4.09272	-4.11907	-4.1226	-4.05796	-4.27849	-4.19816	-4.15851
CCOCCO	CC(C)(C)Cl	-3.32055	-3.1381	-3.20119	-3.21193	-3.21505	-3.23067	-3.16371	-3.26873	-3.18602
CCOCCO	CC1CCCC1	-3.27558	-3.21355	-3.12001	-3.4432	-3.25525	-3.20106	-3.34098	-3.24161	-3.30118
CCOCCO	Cc1ccccc1C	-5.40388	-5.30358	-5.37411	-5.48524	-5.26674	-5.23741	-5.35431	-5.31976	-5.36459
CCOCCO	CC1CCCCC1	-3.79261	-3.79077	-3.68436	-4.10401	-3.76459	-3.80233	-3.9638	-3.78529	-3.80772
CCOCCO	C1CCC=CC1	-3.72989	-3.72683	-3.69688	-3.6368	-3.63513	-3.71458	-3.71655	-3.70316	-3.82572
CCOCCO	COC=O	-3.07772	-3.1296	-3.02038	-2.90465	-2.92455	-2.89875	-3.09916	-2.99951	-2.95218
CCOCCO	CCC(=O)OCC	-4.58407	-4.55769	-4.61421	-4.56371	-4.74012	-4.6829	-4.578	-4.64055	-4.90087
CCOCCO	Cc1cccc(c1)C	-5.236	-5.20145	-5.20043	-5.42937	-5.14445	-5.24417	-5.27812	-5.12664	-5.42113
CCOCCO	c1ccc(cc1)F	-4.38482	-4.37949	-4.36129	-4.3611	-4.33842	-4.46732	-4.22453	-4.43515	-4.40784
CCOCCO	c1ccc(cc1)Br	-5.94697	-5.94141	-5.52787	-5.87827	-5.841	-5.78294	-5.7611	-5.92253	-5.80218
CCOCCO	CCCCCCCCCCC	-5.70944	-5.92253	-5.7614	-6.20172	-5.8296	-5.83031	-5.98986	-5.71187	-5.90121
CCOCCO	CCOCCO	-6.23339	-6.0805	-6.04997	-6.92645	-6.24125	-6.20393	-6.22212	-6.36863	-6.30927
CCOCCO	c1ccc(c(c1)Cl)Cl	-6.61528	-6.51243	-6.383	-6.46097	-6.70439	-6.77177	-6.4867	-6.5713	-6.6361
CCOCCO	C1CCCCCCC1	-4.91545	-4.84873	-4.88029	-5.03381	-4.81223	-4.87825	-4.83734	-4.88426	-4.65921
CCOCCO	C=CCCCCC=C	-4.36568	-4.54443	-4.38423	-4.5247	-4.41615	-4.38262	-4.29888	-4.4649	-4.41604
CCOCCO	C=CC1CCC=CC1	-4.68092	-4.73908	-4.59937	-5.13732	-4.89156	-4.72949	-5.05164	-4.72043	-4.82507
CCOCCO	Cc1ccc(cc1)C(C)C	-5.97972	-6.13048	-6.07235	-6.39274	-6.06054	-6.09025	-6.39263	-5.92787	-6.14546
CCCCCCCCCO	O=O	1.06403	1.07069	1.04426	0.956659	1.05273	1.14364	1.0889	0.972255	1.1822
CCCCCCCCCO	N#N	1.42286	1.42601	1.48114	1.26791	1.49107	1.4543	1.38057	1.31283	1.3296
CCCCCCCCCO	C	0.52925	0.498124	0.60142	0.457583	0.570672	0.574558	0.482673	0.500486	0.506501
CCCCCCCCCO	C(F)(F)(F)F	1.31932	1.32867	1.40895	1.60405	1.26953	1.29252	1.36864	1.46991	1.35848
CCCCCCCCCO	CCCC#N	-4.07511	-3.99739	-3.93282	-4.26341	-3.80113	-3.96008	-4.12988	-4.07646	-4.17353
CCCCCCCCCO	CCCCCCCCO	-8.45439	-8.23481	-8.10144	-8.85805	-8.40184	-8.33996	-8.34622	-8.40773	-8.46048
CCCCCCCCCO	CCCCCCCCCO	-9.01639	-9.03679	-8.92856	-9.05467	-9.13335	-9.19726	-9.17705	-8.90121	-9.13122
CCCCCCCCCO	FS(F)(F)(F)(F)F	0.433777	0.413156	0.43135	0.414504	0.481229	0.402175	0.498015	0.486702	0.437295
CCCCCCCCCO	CCCCCCCCCCO	-9.63996	-9.7036	-9.56212	-9.74944	-9.78894	-9.67277	-9.83255	-9.62367	-9.57328
c1ccc(cc1)F	O=O	0.55946	0.998524	1.01012	0.965266	1.10992	0.992903	0.975948	0.896018	1.00464
c1ccc(cc1)F	CCCCCCCC	-5.1569	-5.32848	-4.86247	-5.23702	-5.30175	-4.98322	-5.1031	-5.34896	-4.94169
c1ccc(cc1)F	C1COCCO1	-5.1569	-5.28564	-5.23229	-4.995	-5.2802	-5.15701	-5.2786	-5.1418	-4.95838
c1ccc(cc1)F	CCC(=O)C	-4.63849	-4.42469	-4.56265	-4.17595	-4.33842	-4.57714	-4.52989	-4.50151	-4.3861
c1ccc(cc1)F	C[N+](=O)[O-]	-4.47476	-4.14492	-4.29413	-4.08047	-4.28914	-4.06729	-4.42932	-4.44769	-4.45685
c1ccc(cc1)F	CCO	-3.24699	-2.78585	-2.95686	-3.16889	-2.84117	-3.03637	-2.93403	-2.98425	-2.9142
c1ccc(cc1)F	Cc1ccccc1	-5.22516	-4.99792	-5.17469	-5.26587	-5.35917	-5.30682	-5.15343	-5.25633	-5.06117
c1ccc(cc1)F	c1ccc(cc1)F	-4.63849	-4.51875	-4.47462	-4.83272	-4.77105	-4.58806	-4.53182	-4.67415	-4.51397
CCCCCCCCCCO	O=O	1.09286	1.0331	1.07825	1.1828	1.09563	1.10566	1.14555	1.09924	1.14433
CCCCCCCCCCO	N#N	1.45561	1.26697	1.55103	1.59771	1.44613	1.54613	1.4182	1.44278	1.44674
CCCCCCCCCCO	[N-]=[N+]=O	-0.545623	-0.301941	-0.38299	-0.388444	-0.447651	-0.333187	-0.351187	-0.48611	-0.383556
CCCCCCCCCCO	[C-]#[O+]	1.24022	1.35153	1.33711	1.23554	1.43329	1.29997	1.33636	1.34807	1.0827
CCCCCCCCCCO	C(=O)=O	-0.130986	-0.454109	-0.0367984	-0.0283608	-0.0613953	-0.260061	-0.180771	0.189718	-0.00967044
CCCCCCCCCCO	C	0.556693	0.569275	0.481028	0.548744	0.55736	0.562642	0.714841	0.542269	0.578494
CCCCCCCCCCO	CCCCCCCC	-4.53495	-4.69962	-4.58775	-4.58359	-4.55116	-4.50557	-4.50968	-4.5801	-4.58639
CCCCCCCCCCO	C1CCCCC1	-3.41603	-3.67673	-3.8154	-3.81827	-3.72402	-3.71663	-3.76511	-3.82785	-3.69893
CCCCCCCCCCO	C(F)(F)(F)F	1.35599	1.36637	1.34636	1.66947	1.35585	1.34628	1.5064	1.34865	1.53577
CCCCCCCCCCO	CCOCC	-2.93313	-2.94193	-2.88491	-3.10173	-2.97279	-3.16174	-3.02304	-2.98895	-2.90331
CCCCCCCCCCO	CC(C)OC(C)C	-3.43378	-3.62354	-3.45103	-3.54371	-3.55936	-3.60688	-3.6129	-3.69548	-3.46405
CCCCCCCCCCO	CC(C)(C)OC	-3.72989	-3.48346	-3.28265	-3.36386	-3.17669	-3.44119	-3.52156	-3.41488	-3.41382
CCCCCCCCCCO	CCCC#N	-3.91553	-4.21574	-3.86163	-4.13612	-4.19387	-4.05729	-4.18108	-4.31069	-4.16148
CCCCCCCCCCO	CO	-3.45154	-3.77636	-3.55579	-3.59155	-3.56081	-3.59296	-3.6568	-3.57994	-3.79008
CCCCCCCCCCO	CCO	-4.09702	-4.1456	-4.27705	-4.23299	-4.18597	-4.16376	-4.19687	-4.11894	-4.43341
CCCCCCCCCCO	CCCO	-4.79553	-4.97217	-4.96474	-4.93489	-5.01308	-4.94011	-4.92754	-4.83178	-4.97864
CCCCCCCCCCO	CCCCO	-5.72305	-5.62326	-5.67686	-5.74902	-5.62824	-5.57448	-5.56356	-5.53116	-5.76864
CCCCCCCCCCO	CCCCCO	-6.38605	-6.41656	-6.12159	-6.29411	-6.46931	-6.31356	-6.44747	-6.24582	-6.40978
CCCCCCCCCCO	CCCCCCO	-6.99048	-7.01836	-6.72756	-7.52924	-7.02701	-7.00026	-6.97993	-7.06107	-7.03713
CCCCCCCCCCO	CCCCCCCCCO	-8.96335	-8.97593	-8.91669	-9.47236	-9.00298	-8.92554	-8.83993	-8.99131	-9.05475
CCCCCCCCCCO	FS(F)(F)(F)(F)F	0.469291	0.562218	0.445313	0.463205	0.46438	0.361798	0.642185	0.366159	0.718972
CCCCCCCCCCO	c1ccccc1	-3.59475	-3.68959	-3.67963	-3.98369	-3.73351	-3.68938	-3.94083	-3.70959	-3.75363
CCCCCCCCCCO	CC(C)O	-4.48836	-4.50765	-4.42419	-4.64757	-4.52822	-4.51203	-4.35023	-4.56901	-4.5126
CCCCCCCCCCO	CC(C)CC(C)(C)C	-3.90192	-3.61848	-3.80533	-3.87943	-3.91724	-4.02618	-3.75991	-3.88845	-3.87765
CCCCCCCCCCO	CCCCCl	-3.66993	-3.67818	-3.68859	-3.57821	-3.48137	-3.49547	-3.64352	-3.72671	-3.54607
CCCCCCCCCCO	CCCCCCCCCCO	-9.59084	-9.67208	-9.57509	-9.72719	-9.5879	-9.54471	-9.82705	-9.53551	-9.71851
CCCCCCCCCCO	CC(C)CO	-5.4311	-5.38512	-5.25747	-5.31042	-5.4283	-5.26079	-5.47584	-5.45029	-5.54454
CCCCCCCCCCO	CCC(C)O	-5.3151	-5.10344	-5.2491	-5.52708	-5.45234	-5.13417	-5.11554	-5.32214	-5.2823
CCCCCCCCCCO	CCCCBr	-4.18834	-4.11384	-4.1163	-4.21368	-4.01454	-4.10644	-4.13224	-4.26641	-4.24594
CCCCCCCCCCO	CC(C)CCO	-6.17735	-6.14282	-6.21598	-6.13624	-6.02482	-5.97336	-6.15552	-6.0846	-6.19556
CCCCCCCCCCO	C1CCC(CC1)O	-7.48583	-7.60849	-7.1233	-7.19769	-7.14367	-7.10168	-7.17594	-7.19523	-7.60364
CCCCCCCCCCO	C(CCl)O	-5.72997	-5.85993	-5.85688	-5.72644	-5.83812	-5.85564	-6.17628	-5.8114	-5.99131
CCCCCCCCCCO	C(CCl)C(O)Cl	-6.99878	-7.05761	-6.69328	-7.25029	-7.01962	-7.31639	-6.98162	-6.9886	-6.84557
CCCCCCCCCCO	CCCCCCCCCCCCCCCCCCCCCCCC	-15.2348	-15.5476	-15.1085	-15.0188	-15.1855	-15.3418	-15.109	-15.2171	-15.6313
CCCCCCCCCCO	CCCCCCCCCCCO	-10.273	-10.3204	-10.148	-10.1928	-10.3528	-10.1564	-10.0943	-10.105	-10.4322
CCCCC(CC)CO	CCCCC(CC)CO	-3.99048	-8.29686	-7.96591	-8.19314	-8.26605	-7.55275	-8.74378	-8.25999	-8.10775
CC(=O)N(C)C	[C-]#[O+]	1.35068	0.732183	0.904627	0.795469	0.711502	1.28572	1.03804	1.01907	0.847009
CC(=O)N(C)C	O=S=O	-3.5198	-3.01054	-4.04691	-3.64989	-3.55347	-3.65447	-3.26335	-3.16184	-3.13676
CC(=O)N(C)C	CC	-0.477593	-0.384483	-0.394497	-0.533739	-0.407104	-0.524078	-0.437919	-0.398548	-0.516206
CC(=O)N(C)C	CCC	-1.09148	-1.02894	-1.10109	-1.15154	-1.16319	-1.05479	-1.15282	-1.08846	-1.08602
CC(=O)N(C)C	CCCC	-1.74618	-1.64971	-1.68755	-1.75815	-1.693	-1.77027	-1.81629	-1.63623	-1.71005
CC(=O)N(C)C	CCCCC	-2.31924	-2.30247	-2.24798	-2.39022	-2.2513	-2.31221	-2.39078	-2.28686	-2.32606
CC(=O)N(C)C	CCCCCC	-2.86487	-2.88214	-2.79749	-2.80778	-2.91744	-2.95864	-2.94396	-2.84554	-2.93901
CC(=O)N(C)C	CCCC(C)C	-2.64671	-2.63706	-2.64545	-2.61778	-2.67139	-2.67445	-2.79131	-2.62506	-2.62482
CC(=O)N(C)C	CCCCCCC	-3.47898	-3.39562	-3.37111	-3.63462	-3.47178	-3.4237	-3.47525	-3.44759	-3.44196
CC(=O)N(C)C	CC(C)CC(C)C	-2.96057	-2.94498	-2.919	-3.03159	-3.0414	-3.03551	-3.14427	-2.94006	-3.00906
CC(=O)N(C)C	CCCCCCCC	-3.94274	-3.9613	-3.91532	-3.91514	-4.09952	-4.07837	-4.03085	-3.97221	-4.01219
CC(=O)N(C)C	CC(C)C(C)C(C)C	-3.68353	-3.40959	-3.55932	-3.57578	-3.71537	-3.60561	-3.56767	-3.59084	-3.5454
CC(=O)N(C)C	CCCCCCCCC	-4.5022	-4.56099	-4.4642	-4.50798	-4.67879	-4.43878	-4.58415	-4.4969	-4.62058
CC(=O)N(C)C	C1CCCCC1	-3.39712	-3.29653	-3.33974	-3.29511	-3.30526	-3.23185	-3.33232	-3.19671	-3.30635
CC(=O)N(C)C	CCC1CCCCC1	-4.20194	-4.04321	-4.15554	-4.24508	-4.20507	-4.20354	-4.32504	-4.13323	-4.24519
CC(=O)N(C)C	C=C	-0.450151	-0.512643	-0.419503	-0.603726	-0.747141	-0.558597	-0.47882	-0.408247	-0.481843
CC(=O)N(C)C	C/C=C/C	-2.16912	-2.06704	-2.11216	-2.13017	-2.14603	-2.1928	-2.28534	-2.18392	-2.12146
CC(=O)N(C)C	C=CC=C	-2.56484	-2.2674	-2.16844	-2.26128	-2.29495	-2.11974	-2.32405	-2.04202	-2.33076
CC(=O)N(C)C	CCCl	-2.93313	-2.8788	-2.9354	-2.87882	-3.02665	-3.11204	-3.06268	-3.05098	-2.88953
CC(=O)N(C)C	C(Cl)Cl	-4.33847	-4.34823	-4.36401	-4.20927	-4.41808	-4.26939	-4.28195	-4.45092	-4.22546
CC(=O)N(C)C	C(Cl)(Cl)Cl	-5.18434	-4.8239	-5.18321	-4.87466	-5.08271	-4.8774	-4.88521	-5.30692	-5.00958
CC(=O)N(C)C	C(Cl)(Cl)(Cl)Cl	-4.51581	-3.99924	-4.40427	-4.33863	-4.24684	-4.39416	-3.95934	-4.56993	-4.58079
CC(=O)N(C)C	CI	-3.62888	-3.73304	-3.69805	-3.67045	-3.44874	-3.63866	-3.65787	-3.69696	-3.73324
CC(=O)N(C)C	CCI	-3.96995	-4.06673	-3.99066	-4.15744	-3.65487	-4.00069	-4.03289	-4.01105	-3.83926
CC(=O)N(C)C	CCOCC	-2.81044	-2.9974	-2.75405	-2.96969	-3.11819	-3.14589	-3.02375	-2.94508	-2.93523
CC(=O)N(C)C	CC(C)OC(C)C	-3.41072	-3.22552	-3.31688	-3.29912	-3.18618	-3.2594	-3.32382	-3.27096	-3.15267
CC(=O)N(C)C	CCOC(C)(C)C	-3.53341	-3.46086	-3.34371	-3.46835	-3.36495	-3.50223	-3.56394	-3.43916	-3.4555
CC(=O)N(C)C	CCC(C)(C)OC	-3.91553	-3.8764	-3.69287	-3.85501	-3.78374	-3.84619	-4.03043	-3.81877	-3.81493
CC(=O)N(C)C	CC(C)(C)OC	-3.28781	-3.51657	-3.30945	-3.14005	-3.07131	-3.50204	-3.35361	-3.19725	-3.36675
CC(=O)N(C)C	C1CCOC1	-3.95635	-4.05013	-4.10343	-4.07079	-4.0953	-4.15548	-4.24785	-4.05193	-4.31594
CC(=O)N(C)C	C1COCCO1	-4.99317	-5.05734	-4.49542	-4.98932	-5.22558	-4.80796	-4.93721	-5.16724	-4.80501
CC(=O)N(C)C	CC(=O)C	-3.94274	-3.7919	-4.0707	-3.84368	-3.98221	-4.11134	-4.07872	-3.9172	-4.17633
CC(=O)N(C)C	CCC(=O)C	-4.47476	-4.456	-4.20213	-4.50805	-4.35527	-4.4525	-4.22185	-4.45942	-4.55415
CC(=O)N(C)C	CC(=O)OC	-3.7654	-3.99492	-3.67457	-4.19916	-3.85837	-3.77348	-3.9027	-3.99502	-4.13295
CC(=O)N(C)C	CCCOC(=O)C	-4.72036	-4.5472	-4.66803	-5.0994	-4.72887	-4.8519	-4.90083	-4.62021	-4.68468
CC(=O)N(C)C	CCCCOC(=O)C	-5.23877	-5.24865	-5.43472	-5.14253	-5.3905	-5.41467	-5.5358	-5.39271	-5.06733
CC(=O)N(C)C	CC#N	-4.80222	-4.72579	-4.51833	-4.37139	-4.5393	-4.5987	-4.51236	-4.5354	-4.50032
CC(=O)N(C)C	CCC#N	-4.99317	-5.31352	-5.14766	-5.28878	-4.8638	-5.3025	-5.29561	-5.2525	-5.13776
CC(=O)N(C)C	C[N+](=O)[O-]	-5.48437	-5.15372	-5.05058	-5.09306	-5.4766	-5.41936	-5.3619	-5.15524	-5.15195
CC(=O)N(C)C	CO	-4.88409	-4.58065	-4.48945	-4.58621	-4.34355	-4.73338	-4.92152	-4.67443	-4.83377
CC(=O)N(C)C	CCO	-5.21156	-4.95811	-4.90357	-4.85349	-5.10546	-5.11989	-4.94726	-5.02271	-5.25035
CC(=O)N(C)C	CCCCO	-6.23477	-5.99579	-6.15263	-6.22283	-6.28243	-6.04727	-6.26555	-6.18336	-6.28748
CC(=O)N(C)C	C(C(F)(F)F)O	-6.80784	-6.38968	-6.13105	-5.66447	-6.59459	-5.66547	-6.56737	-5.61735	-5.73326
CC(=O)N(C)C	FS(F)(F)(F)(F)F	0.764011	0.590465	0.302424	-0.0212489	0.722839	-0.276	1.07591	0.467717	0.187924
CC(=O)N(C)C	c1ccccc1	-4.46115	-4.31787	-4.28072	-4.01415	-4.42202	-4.21758	-4.04102	-4.35491	-4.25017
CC(=O)N(C)C	Cc1ccccc1	-4.97956	-4.8859	-4.93267	-4.62778	-5.09739	-5.16907	-4.59908	-4.99653	-4.97408
CC(=O)N(C)C	CCc1ccccc1	-5.45716	-5.32462	-5.48557	-5.11108	-5.2636	-5.5028	-5.05003	-5.43738	-5.46713
CC(=O)N(C)C	c1ccc(cc1)Cl	-5.00677	-5.56195	-5.57622	-5.76227	-5.83605	-5.50015	-5.78563	-5.64982	-5.89191
CC(=O)N(C)C	CCBr	-3.43793	-3.3357	-3.43207	-3.34105	-3.24758	-3.48244	-3.46314	-3.3926	-3.28374
CC(=O)N(C)C	CC(C)O	-5.29342	-5.14179	-5.19135	-5.22029	-5.19315	-5.22993	-5.22282	-5.32023	-5.11225
CC(=O)N(C)C	c1ccncc1	-5.75718	-5.21279	-5.02658	-5.12009	-5.82196	-4.9082	-5.20949	-5.43878	-5.26677
CC(=O)N(C)C	CCOC(=O)C	-4.16113	-4.07607	-4.29579	-4.27792	-4.2266	-4.15071	-4.10529	-4.35189	-4.47012
CC(=O)N(C)C	CC(C)(C)Cl	-3.09686	-2.93205	-3.05277	-3.3406	-3.31887	-3.13361	-3.4392	-3.22157	-3.2187
CC(=O)N(C)C	CC(C)(C)Br	-3.5198	-3.7892	-3.75247	-3.41663	-3.43835	-3.38076	-3.87603	-3.58069	-3.68916
CC(=O)N(C)C	CCCC=C	-2.34646	-2.3206	-2.44158	-2.4482	-2.48764	-2.60549	-2.37748	-2.36775	-2.52713
CC(=O)N(C)C	CC(C)C=C	-2.1283	-2.15619	-2.1724	-2.31996	-2.58723	-2.28307	-2.38062	-2.26108	-2.25151
CC(=O)N(C)C	CC(=C)C=C	-2.89231	-2.92269	-2.83572	-2.99317	-2.92972	-2.96059	-3.05324	-2.93318	-2.77417
CC(=O)N(C)C	C(CCl)Cl	-5.00677	-5.21874	-5.19547	-4.86813	-5.16457	-4.79442	-5.13622	-5.17374	-5.1227
CC(=O)N(C)C	CC(C)CO	-6.04383	-6.09039	-5.97964	-5.73829	-5.77888	-6.21899	-5.96948	-5.90042	-6.00532
CC(=O)N(C)C	CCC(C)O	-5.8937	-6.01425	-5.86086	-5.82114	-5.88031	-6.00293	-5.91558	-5.88876	-5.98265
CC(=O)N(C)C	CC1CCCCC1	-3.68353	-3.63621	-3.61683	-3.84608	-3.80694	-3.70099	-3.73956	-3.67461	-3.78204
CC(=O)N(C)C	CC(C)CCC(C)C	-3.5198	-3.51996	-3.44564	-3.70929	-3.56407	-3.52476	-3.56408	-3.38656	-3.49694
CC(=O)N(C)C	CCC(C)C	-1.97817	-2.08342	-2.07531	-2.26986	-2.15156	-2.09274	-2.25893	-2.07151	-2.08876
CC(=O)N(C)C	CC=C(C)C	-2.57845	-2.53696	-2.72574	-2.69771	-2.70902	-2.75295	-2.72349	-2.80739	-2.57231
CC(=O)N(C)C	C1CCC=CC1	-3.47898	-3.57062	-3.63394	-3.74947	-3.67715	-3.82254	-3.63496	-3.66376	-3.72533
CC(=O)N(C)C	C(=C(Cl)Cl)Cl	-4.80222	-4.2787	-4.65625	-4.47856	-4.64857	-4.74538	-4.17079	-4.67701	-4.57665
CC(=O)N(C)C	COC=O	-3.41072	-3.40129	-3.38658	-3.38287	-3.36887	-3.328	-3.36805	-3.28017	-3.54349
CC(=O)N(C)C	S	-2.25098	-1.88797	-1.99174	-1.70827	-1.94542	-1.99236	-2.07406	-1.9472	-1.91564
CC(=O)N(C)C	CC(C)CC(=O)C	-5.23877	-5.15392	-4.88573	-5.13899	-4.99435	-4.954	-5.28906	-5.09071	-5.03544
CC(=O)N(C)C	C/C=C\C=C	-3.12407	-2.98813	-2.97453	-3.11123	-3.2761	-3.13633	-3.05401	-2.96006	-3.03124
CC(=O)N(C)C	C/C=C/C=C	-3.06965	-3.12858	-3.03686	-3.19994	-3.24365	-3.09808	-3.17795	-2.96006	-3.03124
CC(=O)N(C)C	CC=O	-3.21978	-3.17349	-3.16803	-3.27838	-3.19757	-3.12515	-3.20277	-3.10788	-3.14084
CC(=O)N(C)C	CC(C)C=O	-4.03821	-4.19491	-4.01907	-4.05776	-4.2219	-3.90217	-4.21863	-4.02762	-4.19136
CC(=O)N(C)C	C=CCO	-4.69314	-5.93515	-5.86239	-5.86864	-6.00541	-5.92819	-6.22307	-5.80848	-5.84144
CC(=O)N(C)C	c1ccoc1	-3.72435	-3.70117	-3.79209	-4.08301	-3.90056	-3.93601	-3.87456	-3.62512	-3.7641
CC(=O)N(C)C	CC(=O)N(C)C	-6.76679	-7.91223	-7.4862	-7.68976	-7.28317	-7.5762	-7.37221	-7.5594	-5.37889
CC(=O)N(C)C	CC(C)OC(C)(C)C	-3.75179	-3.75288	-3.73814	-3.75137	-3.78014	-3.8239	-3.93513	-3.75347	-3.7699
CCCCCl	CCCCC	-3.21424	-3.19736	-3.16259	-3.38274	-3.12461	-3.27882	-3.21826	-3.22877	-3.20097
CCCCCl	CCCCCC	-3.85811	-3.90636	-3.94326	-3.91813	-3.97383	-3.85933	-3.93566	-3.93449	-3.9692
CCCCCl	CCCCCCC	-4.60851	-4.59675	-4.65217	-4.60332	-4.62384	-4.64923	-4.63295	-4.61788	-4.6432
CCCCCl	C1CCCCC1	-4.1775	-4.20126	-4.33432	-4.19402	-4.24981	-4.19963	-4.27143	-4.36153	-4.32581
CCCCCl	C(Cl)Cl	-3.54586	-3.3775	-3.54369	-3.46762	-3.49519	-3.61451	-3.53023	-3.4679	-3.69398
CCCCCl	C(Cl)(Cl)Cl	-4.07511	-4.08284	-4.44516	-4.18929	-4.22965	-4.32158	-4.35057	-4.10668	-4.38804
CCCCCl	C(Cl)(Cl)(Cl)Cl	-4.28796	-4.19403	-4.61128	-4.32701	-4.3586	-4.35018	-4.44733	-4.48503	-4.32656
CCCCCl	CI	-3.44347	-3.53485	-3.41242	-3.33029	-3.40839	-3.48159	-3.42251	-3.51738	-3.43647
CCCCCl	CCI	-4.1037	-4.13434	-4.25148	-4.14762	-4.03367	-4.13531	-4.23742	-4.21136	-4.15523
CCCCCl	CCOCC	-3.39296	-3.42096	-3.46528	-3.48824	-3.47536	-3.58946	-3.50786	-3.5488	-3.56299
CCCCCl	CCCOCCC	-4.67815	-4.75171	-4.67984	-4.79009	-4.68643	-4.79951	-4.80282	-4.70887	-4.53609
CCCCCl	CC(C)OC(C)C	-4.12423	-4.1501	-4.16031	-4.32721	-4.16431	-4.19354	-4.24266	-4.38637	-4.15069
CCCCCl	C1COCCO1	-4.80084	-4.58079	-4.91031	-4.94048	-4.9383	-4.77292	-4.9938	-4.99357	-4.65458
CCCCCl	CC(=O)C	-3.62081	-3.48268	-3.57731	-3.61453	-3.61071	-3.68893	-3.79372	-3.56987	-3.58909
CCCCCl	CC#N	-3.63165	-3.4361	-3.47941	-3.28037	-3.58069	-3.59429	-3.44845	-3.4437	-3.46066
CCCCCl	CCN(CC)CC	-4.57161	-4.70914	-5.03064	-4.55315	-4.75398	-4.95196	-5.0197	-4.81121	-4.85389
CCCCCl	C[N+](=O)[O-]	-4.05874	-4.06551	-4.14267	-4.06685	-4.37574	-3.86466	-4.0304	-4.18635	-3.72405
CCCCCl	CCO	-3.07518	-3.10204	-2.91773	-3.12199	-3.14614	-3.15544	-3.2273	-3.12757	-3.37221
CCCCCl	CCCCO	-4.60436	-4.53643	-4.30625	-4.61082	-4.39564	-4.54598	-4.48022	-4.48876	-4.48946
CCCCCl	CCCCCCO	-5.98225	-5.99808	-6.09584	-5.86952	-5.89115	-6.03262	-5.93319	-5.98487	-5.97213
CCCCCl	CCCCCCCCO	-7.21971	-7.24156	-7.12305	-7.53539	-7.47628	-7.3348	-7.39331	-7.1657	-7.36358
CCCCCl	c1ccccc1	-4.457	-4.40093	-4.37392	-4.44534	-4.37393	-4.3826	-4.33914	-4.45	-4.46919
CCCCCl	Cc1ccccc1	-5.1516	-5.15151	-5.20074	-5.12537	-5.17564	-5.37565	-5.24975	-5.23236	-5.35398
CCCCCl	c1ccc(cc1)Cl	-5.59068	-5.79786	-5.48924	-5.8067	-5.74906	-5.67218	-5.59225	-5.53282	-5.4729
CCCCCl	CCBr	-3.49928	-3.40609	-3.29585	-3.33981	-3.46266	-3.45769	-3.48149	-3.53419	-3.49546
CCCCCl	CCOC(=O)C	-4.3274	-4.33631	-4.29408	-4.29467	-4.50843	-4.43676	-4.29916	-4.33198	-4.41871
CCCCCl	CC(C)CC(C)(C)C	-4.57576	-4.56618	-4.70038	-4.91785	-4.59081	-4.6254	-4.60928	-4.68926	-4.70195
CCCCCl	CCCCCl	-4.42425	-4.38692	-4.27688	-4.40938	-4.28845	-4.39958	-4.40783	-4.39336	-4.38061
CCCCCl	C(CCl)Cl	-4.42287	-4.18404	-4.27903	-4.44582	-4.33601	-4.27974	-4.3148	-4.41558	-4.25181
CCCCCl	CCCCl	-3.6863	-3.73436	-3.74493	-3.64918	-3.84468	-3.75369	-3.6371	-3.65993	-3.73142
CCCCCl	CC(C)CO	-4.40788	-4.26324	-4.27499	-4.16122	-4.16666	-4.43984	-4.45115	-4.33237	-4.29813
CCCCCl	CCC(C)O	-4.17473	-4.23888	-4.1202	-4.14414	-4.32667	-4.31063	-4.35546	-4.16098	-4.32923
CCCCCl	CC(C)(C)O	-3.81729	-3.76473	-3.72873	-3.72623	-4.01153	-3.88775	-3.92951	-3.7894	-3.76181
CCCCCl	CC(Cl)(Cl)Cl	-4.33016	-4.28431	-4.21707	-4.35919	-4.15352	-4.23422	-4.20719	-4.32463	-4.13988
CCCCCl	C1CCC=CC1	-4.36568	-4.31439	-4.38404	-4.2972	-4.35563	-4.24072	-4.46015	-4.25392	-4.39205
CCCCCl	C1CCC(=O)C1	-5.45716	-5.43997	-5.40866	-5.44366	-5.5276	-5.36358	-5.48638	-5.54394	-5.41019
CCCCCl	CC(=C)CC(C)(C)C	-4.7531	-4.77949	-4.77401	-4.68748	-4.74832	-4.92811	-4.78578	-4.8762	-4.92203
CCCCCl	c1ccc(cc1)N	-6.66717	-6.68396	-6.04306	-6.59392	-6.76254	-6.79951	-6.78557	-6.63703	-6.36111
CCCCCl	II	-5.6398	-5.12489	-5.12378	-4.74103	-5.4064	-5.48022	-5.03705	-5.28918	-5.16101
CCCCCl	c1(c(c(c(c(c1Cl)Cl)Cl)Cl)Cl)Cl	-10.6304	-10.4084	-10.3395	-10.4343	-10.4682	-10.6174	-10.9488	-10.2361	-9.42744
CCCCCl	CCC(C)Cl	-4.16366	-4.19398	-4.24595	-4.15358	-4.13829	-4.07251	-4.12047	-4.12425	-4.3109
CCCCCl	CCCCOC	-4.25522	-4.2872	-4.1041	-4.2312	-4.32508	-4.1307	-4.31989	-4.29877	-4.33018
CCCCCl	CCOCOCC	-4.6657	-4.81447	-4.67331	-4.75933	-4.78317	-4.66015	-4.94718	-4.89441	-4.91012
CCCCCl	COCCOC	-4.60574	-4.57238	-4.65669	-4.3531	-4.48232	-4.51929	-4.34869	-4.65562	-4.53653
CCCCCl	CN(C)/C(=N\c1ccc(c(c1)Cl)Cl)/O	-13.3085	-12.8131	-12.871	-12.7137	-12.9419	-12.2141	-12.6678	-12.5606	-10.9973
CCCCO	O=O	0.927744	0.871236	1.05371	0.947559	0.914464	0.858296	0.960705	0.894079	0.890197
CCCCO	N#N	1.24137	1.14322	1.28924	1.49147	1.24131	1.1705	1.20605	1.14449	1.24381
CCCCO	[N-]=[N+]=O	-0.545623	-0.577145	-0.512002	-0.574281	-0.560945	-0.58713	-0.651189	-0.592496	-0.562742
CCCCO	C(=O)=O	-0.395727	-0.489855	-0.459521	-0.170073	-0.333288	-0.468193	-0.546792	-0.413371	-0.409826
CCCCO	C	0.422939	0.412084	0.39989	0.500257	0.375442	0.366717	0.558457	0.45506	0.366714
CCCCO	CC	-0.62749	-0.605356	-0.526212	-0.687391	-0.603424	-0.599445	-0.611996	-0.584842	-0.649603
CCCCO	CCC	-1.35068	-1.34563	-1.29825	-1.34711	-1.29924	-1.35422	-1.34044	-1.32952	-1.40892
CCCCO	CCCC	-1.86909	-2.01794	-2.0255	-2.07329	-2.0719	-2.03391	-2.03428	-2.01626	-2.11084
CCCCO	CC(C)C	-1.90991	-1.73111	-1.83639	-1.95198	-1.78613	-1.81215	-1.81818	-1.79914	-1.85257
CCCCO	CCCCC	-2.70137	-2.60483	-2.6154	-2.65945	-2.6224	-2.64251	-2.66248	-2.62146	-2.76258
CCCCO	CCCCCC	-3.32886	-3.24357	-3.28051	-3.39219	-3.26174	-3.33173	-3.1971	-3.29769	-3.4029
CCCCO	CCCC(C)C	-3.12407	-3.05597	-3.15253	-3.22011	-3.09011	-3.09023	-3.19618	-3.03799	-3.1996
CCCCO	CCCCCCC	-3.92913	-3.88967	-3.91719	-4.07058	-3.91068	-3.91424	-4.00223	-3.98354	-4.0421
CCCCO	CC(C)CC(C)C	-3.49536	-3.50296	-3.46895	-3.63387	-3.50942	-3.57192	-3.58538	-3.56803	-3.50846
CCCCO	CCCCCCCC	-4.44754	-4.5962	-4.48329	-4.53928	-4.61002	-4.54914	-4.64353	-4.58102	-4.67285
CCCCO	CC(C)C(C)C(C)C	-4.23054	-4.21741	-4.32725	-4.1118	-4.23593	-4.18199	-4.31461	-4.17933	-4.36012
CCCCO	C1CCCCC1	-3.72435	-3.61153	-3.67867	-3.8805	-3.69856	-3.71028	-3.6177	-3.70079	-3.71543
CCCCO	CCC1CCCCC1	-4.69591	-4.6112	-4.56456	-4.85016	-4.71777	-4.65478	-4.77286	-4.70876	-4.79603
CCCCO	C=C	-0.463757	-0.494989	-0.460317	-0.453581	-0.511504	-0.516538	-0.497061	-0.471253	-0.508344
CCCCO	CC=C	-1.40511	-1.34441	-1.40968	-1.36283	-1.36776	-1.38173	-1.44043	-1.39486	-1.40214
CCCCO	C/C=C/C	-2.14191	-2.14443	-2.18585	-2.35401	-2.22085	-2.24629	-2.24055	-2.20855	-2.23229
CCCCO	C/C=C\C	-2.22377	-2.22935	-2.12326	-2.2941	-2.2358	-2.20023	-2.22324	-2.25836	-2.23229
CCCCO	C=CC=C	-2.11469	-2.19596	-2.22051	-2.17732	-2.22741	-2.14901	-2.15138	-2.23178	-2.19106
CCCCO	C#C	-0.818666	-0.945397	-0.565851	-1.15277	-0.862165	-0.918054	-0.627577	-1.10333	-0.739485
CCCCO	C(F)(F)(F)F	1.10508	1.13293	1.04654	1.30949	1.04844	1.03426	1.14615	1.15636	1.04294
CCCCO	CCCl	-2.49658	-2.53654	-2.45722	-2.44101	-2.60324	-2.54924	-2.55904	-2.52448	-2.56019
CCCCO	C(Cl)Cl	-3.28781	-3.30345	-3.32385	-3.24601	-3.29295	-3.203	-3.35059	-3.25876	-3.33363
CCCCO	C(Cl)(Cl)Cl	-4.02461	-4.07603	-4.04832	-3.85399	-4.03913	-4.00184	-3.95978	-4.11889	-4.06453
CCCCO	C(Cl)(Cl)(Cl)Cl	-3.87448	-3.84064	-3.7111	-3.71612	-3.84709	-3.85797	-3.8187	-3.91324	-3.8991
CCCCO	CI	-3.04244	-3.00956	-3.07769	-3.19727	-2.98948	-2.93651	-2.9531	-3.00508	-2.9404
CCCCO	CCI	-3.61527	-3.61186	-3.46957	-3.50576	-3.52104	-3.56371	-3.56102	-3.5706	-3.49253
CCCCO	CC(F)F	-1.36429	-1.43059	-1.37953	-1.33249	-1.28591	-1.4338	-1.36189	-1.29215	-1.34067
CCCCO	COC	-2.04643	-2.04421	-2.12295	-2.11376	-2.13702	-2.16146	-2.05625	-2.03738	-2.08767
CCCCO	CCOCC	-3.09686	-3.1405	-3.07165	-3.09962	-3.22321	-3.14284	-3.13539	-3.15586	-3.16169
CCCCO	CCCOCCC	-4.13368	-4.08149	-4.04384	-4.16127	-4.10451	-4.22182	-4.33272	-4.15342	-4.11538
CCCCO	CC(C)OC(C)C	-3.75179	-3.7374	-3.70563	-3.80212	-3.73773	-3.77825	-3.78018	-3.78908	-3.89795
CCCCO	CCCCOCCCC	-5.34785	-5.23742	-5.17719	-5.29558	-5.15826	-5.52081	-5.1421	-5.30692	-5.19121
CCCCO	C1COCCO1	-4.57023	-4.39839	-4.35016	-4.61151	-4.52898	-4.53874	-4.75245	-4.54763	-4.59478
CCCCO	CC(=O)C	-3.50619	-3.44044	-3.38946	-3.48112	-3.34078	-3.46374	-3.37706	-3.47171	-3.33581
CCCCO	CCC(=O)C	-4.12008	-4.00046	-3.94114	-4.04029	-4.19596	-4.08854	-4.01725	-4.00379	-4.03916
CCCCO	CC#N	-3.54701	-3.46102	-3.53195	-3.57349	-3.50767	-3.47639	-3.55761	-3.5732	-3.4884
CCCCO	CCC#N	-4.011	-4.10112	-4.10224	-4.04112	-3.84903	-4.19212	-4.2292	-4.05123	-4.13409
CCCCO	CCCC#N	-4.62488	-4.50477	-4.47551	-4.52825	-4.39602	-4.48817	-4.70406	-4.50289	-4.47273
CCCCO	N	-2.40111	-2.18314	-2.33985	-2.27412	-2.3511	-2.25759	-2.23677	-2.23309	-2.32911
CCCCO	CCN(CC)CC	-4.85688	-4.88022	-4.99987	-4.90341	-4.88777	-4.39776	-5.03333	-4.81977	-4.9005
CCCCO	C[N+](=O)[O-]	-3.84727	-3.75445	-3.90737	-3.74163	-3.68374	-3.80775	-3.8035	-3.7762	-3.89982
CCCCO	CO	-4.12008	-4.28628	-4.2145	-4.2176	-4.29674	-4.07054	-4.22135	-4.16543	-4.12758
CCCCO	CCO	-4.85688	-4.70031	-4.76295	-4.68137	-4.69362	-4.69235	-4.82442	-4.79055	-4.87699
CCCCO	CCCO	-5.22516	-5.37435	-5.33141	-5.33825	-5.39642	-5.40726	-5.45922	-5.37638	-5.53578
CCCCO	CCCCO	-6.09825	-6.04812	-5.94582	-6.28504	-6.09179	-5.99591	-6.11806	-6.15329	-5.96712
CCCCO	CCCCCO	-6.76679	-6.72486	-6.56636	-6.73659	-6.90566	-6.90521	-6.59821	-6.7427	-6.72451
CCCCO	FS(F)(F)(F)(F)F	0.259206	0.22317	0.322854	0.203198	0.278465	0.256997	0.160887	0.229955	0.0952629
CCCCO	c1ccccc1	-3.91553	-3.86951	-3.97579	-3.81331	-3.79765	-3.8511	-3.71912	-3.86391	-3.87853
CCCCO	Cc1ccccc1	-4.51581	-4.54109	-4.52888	-4.52241	-4.46785	-4.56937	-4.41725	-4.55037	-4.56124
CCCCO	CCc1ccccc1	-4.97679	-5.01769	-4.95639	-5.1528	-5.01742	-5.0776	-4.95756	-5.0477	-5.17146
CCCCO	CCBr	-3.0286	-3.04645	-2.90646	-3.00643	-2.90946	-2.92431	-2.95427	-3.0261	-2.97204
CCCCO	CN(C)C	-2.90592	-3.19216	-3.39118	-3.36976	-3.29764	-3.25561	-3.40402	-3.32271	-3.30119
CCCCO	CC(C)O	-5.02061	-4.8778	-4.93509	-5.11819	-4.92339	-4.95568	-4.99126	-4.98973	-5.13233
CCCCO	C(=S)=S	-3.08326	-3.39061	-3.09822	-2.93359	-3.02212	-3.4625	-3.05871	-3.24181	-3.27452
CCCCO	c1ccncc1	-5.38889	-5.53482	-5.49862	-5.40058	-5.38524	-5.47111	-5.61977	-5.50445	-5.30196
CCCCO	CCOC(=O)C	-3.96995	-3.93775	-3.81599	-3.84707	-3.72721	-3.88734	-4.1485	-3.82395	-3.86524
CCCCO	C1CC1	-1.71897	-1.68237	-1.59603	-1.81337	-1.73686	-1.71906	-1.75586	-1.64032	-1.80603
CCCCO	CCC=C	-2.00538	-2.11636	-2.02486	-2.16392	-2.09059	-2.08141	-2.09986	-2.05596	-2.01011
CCCCO	CC(=C)C	-2.16912	-1.98941	-1.9992	-2.04848	-2.03924	-2.01598	-2.11995	-2.02633	-2.10318
CCCCO	CC(C)(C)Cl	-2.96057	-3.12651	-3.22283	-3.00196	-3.02814	-2.89346	-3.14891	-3.0556	-3.05648
CCCCO	CC(C)(C)Br	-3.30164	-3.48713	-3.38561	-3.44378	-3.37695	-3.38341	-3.35359	-3.50469	-3.35541
CCCCO	C(C(F)(Cl)Cl)(F)(Cl)Cl	-3.69714	-3.80377	-4.07827	-3.91527	-3.7325	-3.72892	-3.77144	-3.89717	-4.03956
CCCCO	c1ccc(cc1)CCl	-6.09825	-6.2048	-6.03697	-5.8591	-6.09225	-6.00533	-6.00919	-6.14889	-6.17134
CCCCO	c1ccc(cc1)CBr	-6.37106	-6.57088	-6.21412	-6.30762	-6.58318	-6.44631	-6.24712	-6.5001	-6.57831
CCCCO	Cc1cccnc1	-6.41211	-6.17976	-6.30787	-6.05365	-6.36717	-6.07389	-6.04036	-6.34939	-6.34236
CCCCO	CCC(C)CC	-3.19233	-3.03822	-3.03894	-3.27297	-3.22931	-3.13878	-3.25235	-3.20302	-3.25262
CCCCO	CCC(C)(C)C	-2.89231	-2.9714	-2.88502	-2.99535	-2.88838	-2.89983	-3.07779	-2.8682	-2.94163
CCCCO	CC(C)C(C)C	-3.06965	-3.01176	-2.97948	-3.05469	-3.11649	-2.99309	-3.07099	-3.0577	-3.07147
CCCCO	CCCC=C	-2.64671	-2.58318	-2.61873	-2.81348	-2.63205	-2.6491	-2.61854	-2.59953	-2.64972
CCCCO	CC(C)C=C	-2.49658	-2.40197	-2.43117	-2.55275	-2.47861	-2.39357	-2.59095	-2.546	-2.57936
CCCCO	CCCCC=C	-3.21978	-3.26882	-3.18353	-3.33307	-3.22556	-3.22354	-3.29215	-3.26938	-3.34228
CCCCO	CC(=C)C=C	-2.89231	-2.75719	-2.7683	-2.75161	-2.84555	-2.80618	-2.8855	-2.79548	-2.86718
CCCCO	C(CCl)Cl	-3.98379	-3.98461	-4.01735	-3.94808	-3.99943	-4.01437	-4.06538	-4.05242	-4.03072
CCCCO	CCCCl	-3.16512	-3.1967	-3.09962	-3.08378	-3.18241	-3.11463	-3.15087	-3.1763	-3.16339
CCCCO	C=CC=O	-3.20594	-3.59331	-3.16116	-3.14553	-3.44404	-3.42809	-3.50861	-3.30476	-3.29925
CCCCO	CN	-2.89231	-3.39441	-2.91127	-3.0653	-3.05833	-3.19252	-3.24271	-3.3866	-3.2441
CCCCO	CC(=O)O	-5.93452	-5.95904	-6.40939	-6.31567	-6.61298	-6.40782	-6.14001	-5.75442	-6.17767
CCCCO	CC(C)CO	-5.74357	-5.92734	-5.85271	-5.83997	-5.79129	-6.05411	-5.87799	-5.94076	-6.00122
CCCCO	CCC(C)O	-5.49797	-5.6106	-5.65282	-5.89456	-5.70345	-5.54194	-5.6672	-5.67178	-5.61039
CCCCO	CC(C)(C)O	-5.12969	-4.90586	-5.10585	-5.38306	-5.14977	-5.15697	-5.28486	-5.09939	-5.16132
CCCCO	c1(c(c(c(c(c1F)F)F)F)F)F	-3.46515	-3.3937	-3.66003	-3.62265	-4.11811	-3.4283	-3.4114	-3.25076	-3.17968
CCCCCCCCC	O=O	0.731264	0.757047	0.686912	0.539785	0.716587	0.726652	0.807105	0.706437	0.717646
CCCCCCCCC	N#N	1.01099	1.0197	1.10929	1.11253	0.981258	1.01065	1.01743	1.04697	0.898943
CCCCCCCCC	C	0.202014	0.183948	0.201056	0.168341	0.150275	0.17209	0.191954	0.151549	0.173026
CCCCCCCCC	CC	-0.931895	-0.906644	-0.919138	-0.910109	-0.893493	-1.00704	-0.928007	-0.908816	-0.885806
CCCCCCCCC	CCC	-1.71205	-1.67235	-1.67342	-1.76659	-1.68742	-1.64844	-1.72992	-1.69913	-1.81049
CCCCCCCCC	CCCC	-2.4666	-2.41533	-2.49672	-2.45979	-2.42083	-2.51398	-2.49342	-2.45145	-2.58494
CCCCCCCCC	CC(C)C	-2.26344	-2.18044	-2.26222	-2.18586	-2.14631	-2.2238	-2.28032	-2.20468	-2.28801
CCCCCCCCC	CCCCC	-3.17873	-3.14638	-3.23104	-3.19561	-3.15209	-3.14738	-3.25512	-3.19745	-3.17238
CCCCCCCCC	CCCCCC	-3.86087	-3.85023	-3.76563	-3.79269	-3.92499	-3.83938	-3.90069	-3.90732	-4.01477
CCCCCCCCC	CCCC(C)C	-3.66993	-3.69885	-3.66198	-3.59989	-3.68504	-3.70141	-3.71242	-3.6641	-3.822
CCCCCCCCC	CCCCCCC	-4.55662	-4.54243	-4.65626	-4.47087	-4.54365	-4.53624	-4.68973	-4.58809	-4.58639
CCCCCCCCC	CC(C)CC(C)C	-4.09287	-4.08918	-4.04694	-4.18516	-4.08734	-4.16738	-4.17724	-4.11809	-4.2058
CCCCCCCCC	CCCCCCCC	-5.21156	-5.24144	-5.32409	-5.35651	-5.25771	-5.20079	-5.34562	-5.22524	-5.41736
CCCCCCCCC	CC(C)C(C)C(C)C	-4.87048	-4.80778	-4.70155	-4.96171	-4.72614	-4.86734	-4.8707	-4.86633	-4.81557
CCCCCCCCC	CCCCCCCCC	-5.97557	-5.91018	-5.83558	-5.96763	-5.79831	-5.92725	-6.05053	-5.91511	-6.12071
CCCCCCCCC	C1CCCCC1	-4.13368	-4.10798	-4.05283	-4.1924	-4.15018	-4.18482	-4.32107	-4.18366	-4.15183
CCCCCCCCC	CCC1CCCCC1	-5.32063	-5.35285	-5.13966	-5.44308	-5.32527	-5.39987	-5.36119	-5.29457	-5.28905
CCCCCCCCC	C=C	-0.581137	-0.684173	-0.671399	-0.659757	-0.599261	-0.570539	-0.604492	-0.593536	-0.583465
CCCCCCCCC	CC=C	-1.69314	-1.58701	-1.60823	-1.69835	-1.59519	-1.6728	-1.70507	-1.66852	-1.66917
CCCCCCCCC	C(F)(F)(F)F	0.803445	0.790631	0.581793	0.608577	0.736297	0.824053	0.829527	0.854442	0.823722
CCCCCCCCC	FS(F)(F)(F)(F)F	-0.139058	-0.0542026	-0.0328447	-0.296644	-0.174067	-0.148338	-0.0318677	-0.0873042	-0.331338
CCCCCCCCC	CCC=C	-2.42971	-2.35482	-2.38349	-2.43547	-2.34908	-2.36842	-2.39177	-2.38703	-2.43425
CCCCCCCCC	CC(=C)C	-2.38889	-2.27718	-2.3469	-2.27921	-2.30482	-2.34896	-2.43846	-2.34918	-2.39476
CCCCCCCCC	CC(C)CCC(C)C	-4.78862	-4.76822	-4.67694	-4.9721	-4.77312	-4.77305	-4.78115	-4.75491	-4.96342
CC#N	CCCCC	-2.18964	-2.04415	-2.12436	-2.15645	-2.1126	-2.19621	-2.0971	-2.13227	-2.09465
CC#N	CCCCCC	-2.6195	-2.64209	-2.80937	-2.67198	-2.62542	-2.62085	-2.72465	-2.62347	-2.5809
CC#N	CCCC(C)C	-2.48021	-2.49527	-2.55243	-2.52994	-2.52606	-2.43816	-2.55492	-2.47416	-2.53325
CC#N	CCCCCCC	-3.12292	-3.05852	-3.08351	-3.17571	-3.20493	-3.11898	-3.23305	-3.15721	-3.15575
CC#N	CC(C)CC(C)C	-2.76548	-2.78609	-2.84208	-2.94692	-2.70956	-2.81593	-2.83144	-2.76408	-2.81419
CC#N	CCCCCCCC	-3.61251	-3.62778	-3.73793	-3.78837	-3.67381	-3.60717	-3.66157	-3.64959	-3.63584
CC#N	CC(C)C(C)C(C)C	-3.42433	-3.4686	-3.41392	-3.5687	-3.4577	-3.37832	-3.61547	-3.3694	-3.42944
CC#N	CCCCCCCCC	-4.12008	-4.10988	-4.2676	-4.17868	-4.20045	-4.10694	-4.25811	-4.14695	-4.25971
CC#N	C1CCCCC1	-3.01223	-3.02503	-2.99305	-3.07232	-3.04474	-3.02832	-3.00959	-3.07217	-3.05702
CC#N	CCC1CCCCC1	-3.84312	-3.822	-3.85438	-3.90824	-3.78832	-3.89656	-4.04587	-3.81062	-3.82822
CC#N	C1COCCO1	-5.23738	-4.98568	-5.10631	-5.35775	-5.11778	-5.02902	-5.03334	-5.27139	-5.15746
CC#N	CCC(=O)C	-4.77778	-4.57064	-4.83464	-4.5379	-4.71126	-4.55326	-4.68431	-4.56206	-4.56704
CC#N	CCO	-4.33708	-4.16271	-4.29132	-4.22898	-4.43337	-4.25884	-4.17004	-4.42418	-4.22042
CC#N	Cc1ccccc1	-4.72727	-4.73781	-4.71493	-4.65696	-4.62963	-4.74473	-4.67107	-4.83733	-4.53643
CC#N	CC(C)CCC(C)C	-3.26336	-3.28314	-3.33869	-3.25095	-3.25771	-3.30971	-3.28054	-3.30113	-3.36974
CC(=O)C	O=O	0.764011	0.723339	0.849595	0.701377	0.722512	0.711164	0.697634	0.527111	0.656944
CC(=O)C	N#N	1.02322	0.923757	0.992859	0.812878	0.96924	1.02342	1.03008	0.922823	0.851024
CC(=O)C	[N-]=[N+]=O	-1.05043	-0.859507	-0.979435	-1.09053	-1.13075	-1.00842	-1.14456	-1.16059	-1.31244
CC(=O)C	[C-]#[O+]	0.804829	0.609182	0.712632	0.841235	0.702068	0.6744	0.776936	0.797417	0.690702
CC(=O)C	C(=O)=O	-1.07787	-0.965371	-1.09751	-1.35089	-0.95572	-1.15096	-1.1126	-1.29651	-1.20298
CC(=O)C	O=S=O	-3.5198	-3.09476	-3.26226	-3.20959	-3.36823	-3.34728	-3.2189	-3.04452	-3.3924
CC(=O)C	C	0.300254	0.197404	0.166237	0.48786	0.22508	0.265755	0.259811	0.298916	0.186355
CC(=O)C	CC	-0.682144	-0.639415	-0.729264	-0.823411	-0.629662	-0.722418	-0.749754	-0.675045	-0.618809
CC(=O)C	CCC	-1.36429	-1.26116	-1.36598	-1.52182	-1.40314	-1.41997	-1.4212	-1.37199	-1.30154
CC(=O)C	CCCC	-2.1283	-2.01828	-2.05448	-1.98281	-1.98339	-2.02471	-2.09167	-2.01263	-2.10298
CC(=O)C	CC(C)C	-1.86909	-1.83092	-1.83407	-1.81518	-1.85502	-1.80991	-1.90143	-1.88479	-1.80002
CC(=O)C	CCCCC	-2.70137	-2.57932	-2.67395	-2.66232	-2.72298	-2.55058	-2.65402	-2.70647	-2.59803
CC(=O)C	CC(C)(C)C	-2.22377	-2.16027	-2.35401	-2.2701	-2.27566	-2.27573	-2.34616	-2.20517	-2.14963
CC(=O)C	CCCCCC	-3.23338	-3.18411	-3.18128	-3.10968	-3.321	-3.24646	-3.24302	-3.2773	-3.21303
CC(=O)C	CCCC(C)C	-3.05604	-3.02487	-3.06691	-3.15731	-3.08659	-3.17579	-3.06062	-3.05146	-3.155
CC(=O)C	CCCCCCC	-3.83366	-3.74298	-3.87395	-3.88567	-3.78295	-3.93553	-3.84344	-3.81667	-3.78987
CC(=O)C	CC(C)CC(C)C	-3.43793	-3.45478	-3.47596	-3.46741	-3.44029	-3.48521	-3.43823	-3.43155	-3.46579
CC(=O)C	CCCCCCCC	-4.4065	-4.29732	-4.43575	-4.25244	-4.41118	-4.54584	-4.3722	-4.37305	-4.49878
CC(=O)C	CC(C)C(C)C(C)C	-4.13368	-4.15563	-4.07944	-3.93475	-4.12749	-4.07362	-4.23548	-4.06465	-4.21955
CC(=O)C	CCCCCCCCC	-4.99317	-5.02614	-4.89515	-4.76419	-5.0757	-5.08021	-4.95824	-4.99514	-4.96245
CC(=O)C	C1CCCCC1	-3.54701	-3.47368	-3.55684	-3.52889	-3.55766	-3.58644	-3.70927	-3.54078	-3.66242
CC(=O)C	CCC1CCCCC1	-4.52941	-4.45052	-4.45083	-4.65901	-4.52641	-4.46195	-4.56601	-4.5161	-4.58314
CC(=O)C	C=C	-0.764011	-0.691656	-0.723004	-0.781861	-0.633477	-0.698571	-0.746658	-0.667242	-0.752728
CC(=O)C	C/C=C/C	-2.46937	-2.53262	-2.53113	-2.41432	-2.50844	-2.69606	-2.58507	-2.61502	-2.55786
CC(=O)C	C=CC=C	-2.74218	-2.71803	-2.56734	-2.61195	-2.6251	-2.5274	-2.58805	-2.66535	-2.54728
CC(=O)C	C#C	-1.82805	-1.63179	-1.6563	-1.67135	-1.67144	-1.73085	-1.58504	-1.63904	-1.72122
CC(=O)C	C(Cl)Cl	-4.13368	-4.04244	-3.96498	-3.93339	-3.99324	-3.85972	-4.01936	-3.929	-4.05451
CC(=O)C	C(Cl)(Cl)Cl	-4.6521	-4.67364	-4.60953	-4.59664	-4.81599	-4.58548	-4.68262	-4.76673	-4.79261
CC(=O)C	C(Cl)(Cl)(Cl)Cl	-4.14729	-4.18737	-4.3599	-4.37089	-4.26088	-4.22865	-4.30827	-4.20401	-4.19435
CC(=O)C	CI	-3.54701	-3.3303	-3.38212	-3.3467	-3.57195	-3.48432	-3.46447	-3.51612	-3.41282
CC(=O)C	CCI	-3.98379	-3.81572	-3.9166	-3.9908	-3.99222	-4.11519	-3.97029	-3.99959	-4.05513
CC(=O)C	CCOCC	-3.24699	-3.17454	-3.11109	-3.26106	-3.22383	-3.12939	-3.2251	-3.27084	-3.29176
CC(=O)C	C1CCOC1	-4.12008	-4.00627	-4.25965	-4.27421	-4.22119	-4.24127	-4.03379	-4.05017	-4.02349
CC(=O)C	C1COCCO1	-5.07503	-4.90547	-5.15864	-5.26116	-4.98786	-5.03428	-5.26921	-5.06438	-5.23518
CC(=O)C	CC(=O)C	-4.14729	-4.10237	-4.13272	-4.15321	-4.028	-3.99256	-4.06517	-4.00056	-3.92512
CC(=O)C	CCC(=O)C	-4.6657	-4.67661	-4.67271	-4.59054	-4.60978	-4.67029	-4.71671	-4.84589	-4.76981
CC(=O)C	CC(=O)OC	-4.12008	-3.91138	-3.89743	-3.99478	-4.04198	-3.8337	-4.01869	-3.95816	-4.06561
CC(=O)C	CC#N	-3.83366	-4.62363	-4.63843	-4.39639	-4.50442	-4.38028	-4.39873	-4.53009	-4.42511
CC(=O)C	N	-2.01922	-2.41854	-2.34102	-2.20267	-2.16801	-2.21388	-2.17618	-2.06827	-2.59463
CC(=O)C	CCNCC	-3.75179	-3.77859	-3.69253	-3.99939	-3.77741	-3.86497	-4.01801	-3.89911	-4.05367
CC(=O)C	CCN(CC)CC	-4.05182	-4.14711	-4.10642	-4.40042	-4.20368	-4.24301	-4.14288	-4.23534	-4.33948
CC(=O)C	C[N+](=O)[O-]	-5.29342	-4.88366	-5.37784	-4.98042	-4.83706	-5.04498	-5.18121	-5.05683	-4.88857
CC(=O)C	CO	-4.13368	-3.79157	-3.75903	-3.88794	-3.8011	-3.78303	-3.92729	-3.88811	-3.83512
CC(=O)C	CCO	-4.42033	-4.54832	-4.34136	-4.65347	-4.58415	-4.4516	-4.54373	-4.48903	-4.43505
CC(=O)C	FS(F)(F)(F)(F)F	-0.0682606	0.223775	-0.0147773	0.152994	-0.132756	0.0457054	0.385077	0.105249	0.263759
CC(=O)C	c1ccccc1	-4.37928	-4.28161	-4.37696	-4.35057	-4.27385	-4.32099	-4.3211	-4.33934	-4.38632
CC(=O)C	Cc1ccccc1	-4.97956	-5.09265	-5.07702	-5.009	-4.97465	-5.075	-4.96555	-5.05861	-5.10453
CC(=O)C	CC(C)c1ccccc1	-5.8937	-5.98978	-5.9552	-6.11712	-5.81851	-5.95258	-5.81524	-5.96391	-5.89146
CC(=O)C	c1ccc(cc1)Cl	-5.6481	-5.59105	-5.47857	-5.50524	-5.5938	-5.63941	-5.56696	-5.53607	-5.65148
CC(=O)C	CN(C)C	-2.56484	-2.35285	-2.58584	-2.9693	-2.72357	-2.59241	-2.94212	-2.6657	-2.89083
CC(=O)C	C(=S)=S	-3.06965	-3.00468	-3.10364	-3.09647	-3.03927	-3.12059	-3.05381	-3.21886	-2.97195
CC(=O)C	c1ccncc1	-5.41611	-5.46733	-5.34921	-5.82834	-5.51472	-5.35538	-5.43119	-5.44236	-5.30315
CC(=O)C	CN(C)C=O	-6.42572	-5.95256	-6.17021	-6.45602	-6.03385	-6.23939	-6.20769	-6.4317	-6.58908
CC(=O)C	CC(=C)C	-2.3739	-2.38797	-2.34998	-2.3179	-2.43445	-2.37916	-2.33859	-2.37978	-2.43389
CC(=O)C	CCCCCl	-4.2566	-4.26809	-4.289	-4.07919	-4.23554	-4.29415	-4.31859	-4.28641	-4.37373
CC(=O)C	CC(C)(C)Cl	-3.46515	-3.34882	-3.67068	-3.31856	-3.61125	-3.522	-3.49062	-3.51696	-3.29373
CC(=O)C	CC(C)(C)Br	-3.86087	-3.84162	-3.92576	-3.76613	-3.99878	-3.86558	-3.77926	-3.98239	-3.78842
CC(=O)C	C(C(F)(Cl)Cl)(F)(Cl)Cl	-4.44754	-4.5099	-4.45849	-4.47651	-4.54918	-4.7145	-4.52315	-4.15554	-4.78606
CC(=O)C	CC1CCCCC1	-3.92913	-3.94342	-3.90077	-3.92139	-3.94935	-3.9104	-4.03783	-3.91653	-4.00235
CC(=O)C	C1CCC(CC1)O	-6.94413	-7.00706	-7.28116	-7.00268	-6.98648	-7.13032	-7.1226	-6.90617	-6.9422
CC(=O)C	CC(C)CCC(C)C	-4.02461	-4.04684	-4.0501	-3.88284	-4.04915	-4.10214	-3.97654	-3.96573	-4.12875
CC(=O)C	CC(Cl)(Cl)Cl	-4.22916	-4.27711	-4.26149	-4.1787	-4.19569	-4.05056	-4.20208	-4.1754	-4.1115
CC(=O)C	CCl	-2.5238	-2.43398	-2.44502	-2.23341	-2.35322	-2.38841	-2.44023	-2.38841	-2.16283
CC(=O)C	S	-1.89631	-1.90487	-1.69467	-1.52816	-1.98763	-1.93122	-1.79816	-1.99591	-1.80184
CC(=O)C	c1ccc(cc1)N	-7.84466	-7.53364	-7.10845	-6.94598	-7.62406	-7.65604	-7.51662	-6.66007	-7.34192
CC(=O)C	C(CCl)CCl	-5.63449	-5.791	-5.86586	-5.54838	-5.90566	-5.53568	-5.70364	-5.78294	-5.66571
CC(=O)C	C(CCCl)CCl	-6.56224	-6.21728	-6.32108	-5.99768	-6.2076	-6.18772	-6.18038	-6.36686	-6.06244
CC(=O)C	CCCCCCl	-4.85688	-4.88239	-4.97379	-4.66792	-4.93181	-4.88971	-4.91689	-4.99474	-4.99366
CC(=O)C	C(C(Cl)Cl)(Cl)Cl	-6.27559	-6.84091	-5.95304	-6.37914	-6.35589	-6.44167	-6.64963	-6.47117	-6.54476
CC(=O)C	CC#C	-2.48298	-2.38304	-2.603	-2.41049	-2.43518	-2.45862	-2.59741	-2.58028	-2.38905
CC(=O)C	CCC#C	-2.98778	-3.02902	-2.9516	-2.99043	-2.81492	-2.88669	-3.08163	-3.00121	-3.06478
CC(=O)C	C=CC#C	-3.19233	-3.23482	-3.10805	-3.17556	-3.26491	-3.19103	-3.36772	-3.29585	-3.41981
CC(=O)C	C1CCC(C1)O	-6.27559	-6.3201	-6.63148	-6.18572	-6.26067	-6.54335	-6.33692	-6.30345	-6.70193
CC(=O)C	C(C(F)(Cl)Cl)(F)(F)Cl	-3.31525	-3.23423	-3.19419	-3.45416	-3.49738	-3.37603	-3.32314	-3.3205	-3.59967
CC(=O)C	C(C(F)(F)F)(Cl)Br	-4.77501	-4.78247	-4.43834	-4.33331	-4.73146	-4.35185	-4.42171	-4.54372	-4.54656
CC(=O)C	C/N=C/O	-7.35346	-6.80511	-6.70523	-6.98293	-7.09669	-6.83141	-7.02038	-7.30915	-7.36085
CC(=O)C	CC(=C)c1ccccc1	-6.37106	-6.54366	-6.46945	-6.32826	-6.63238	-6.42771	-6.46219	-6.48911	-6.38722
Cc1ccccc1	O=O	0.935815	0.822498	0.987117	0.820712	0.890861	0.824785	0.941708	0.773064	0.735837
Cc1ccccc1	N#N	1.20194	1.01072	1.18819	1.17502	1.11323	1.01245	1.01915	1.05654	1.36574
Cc1ccccc1	[C-]#[O+]	1.00961	0.944616	1.06612	0.939879	0.906961	0.933289	1.05736	0.983367	0.98488
Cc1ccccc1	C(=O)=O	-0.504805	-0.424138	-0.450037	-0.602312	-0.466506	-0.411342	-0.433494	-0.442222	-0.546749
Cc1ccccc1	C	0.353295	0.420842	0.362554	0.349021	0.405897	0.351348	0.321746	0.441431	0.35225
Cc1ccccc1	CC	-0.751789	-0.832331	-0.844532	-0.789633	-0.798786	-0.714895	-0.837745	-0.803572	-0.812514
Cc1ccccc1	CCC	-1.60574	-1.62924	-1.49683	-1.6625	-1.67996	-1.58742	-1.66274	-1.54807	-1.58933
Cc1ccccc1	CCCC	-2.3792	-2.43632	-2.36757	-2.46796	-2.46593	-2.34801	-2.37836	-2.43738	-2.37488
Cc1ccccc1	CC(C)C	-2.11469	-2.08441	-1.97446	-2.10021	-2.08833	-2.12481	-2.08384	-2.15462	-2.27915
Cc1ccccc1	CCCCC	-3.1446	-3.09502	-3.08359	-3.03912	-3.0856	-3.14118	-3.07159	-3.1266	-3.20321
Cc1ccccc1	CCCCCC	-3.84865	-3.88696	-3.82179	-3.84098	-3.8787	-3.8845	-3.76264	-3.76587	-3.83139
Cc1ccccc1	CCCC(C)C	-3.61942	-3.55224	-3.57358	-3.6796	-3.53179	-3.58315	-3.68758	-3.59664	-3.63678
Cc1ccccc1	CCCCCCC	-4.54994	-4.59594	-4.50146	-4.41246	-4.7264	-4.53274	-4.55345	-4.54367	-4.50505
Cc1ccccc1	CC(C)CC(C)C	-4.04375	-4.02237	-4.00805	-4.09352	-4.10721	-4.1284	-4.05481	-4.05908	-4.0897
Cc1ccccc1	CCCCCCCC	-5.25652	-5.20661	-5.20345	-5.4011	-5.24319	-5.18467	-5.14364	-5.20661	-5.31317
Cc1ccccc1	CC(C)C(C)C(C)C	-4.82943	-4.80511	-4.75978	-4.90204	-4.89294	-4.73183	-4.8336	-4.76813	-4.98598
Cc1ccccc1	CCCCCCCCC	-5.92921	-6.00743	-5.90439	-6.13077	-5.85753	-5.9954	-5.89536	-5.94815	-5.99811
Cc1ccccc1	C1CCCCC1	-4.1692	-4.07281	-4.25225	-4.22195	-4.21149	-4.17052	-4.20784	-4.14219	-4.20847
Cc1ccccc1	CCC1CCCCC1	-5.34531	-5.33519	-5.35498	-5.45518	-5.29474	-5.32645	-5.28022	-5.34432	-5.45167
Cc1ccccc1	C=C	-0.686295	-0.60927	-0.699881	-0.779197	-0.665951	-0.691678	-0.665963	-0.667475	-0.518422
Cc1ccccc1	CC=C	-1.64794	-1.64749	-1.69645	-1.72626	-1.71316	-1.66484	-1.69625	-1.68056	-1.63169
Cc1ccccc1	C/C=C/C	-2.55262	-2.51351	-2.58148	-2.62625	-2.5966	-2.59522	-2.60922	-2.55998	-2.599
Cc1ccccc1	C/C=C\C	-2.62619	-2.51351	-2.46107	-2.63837	-2.57246	-2.63527	-2.60922	-2.55998	-2.599
Cc1ccccc1	C=CC=C	-2.54847	-2.48056	-2.5415	-2.53443	-2.56234	-2.56554	-2.64922	-2.57142	-2.50723
Cc1ccccc1	C(F)(F)(F)F	1.09009	0.974063	1.13794	1.23228	1.07455	1.08406	1.03784	1.07242	1.03333
Cc1ccccc1	CCCl	-2.97141	-2.91877	-2.89863	-2.91631	-2.9353	-2.95117	-2.91257	-2.94295	-2.8674
Cc1ccccc1	C(Cl)Cl	-3.64272	-3.55015	-3.64879	-3.6601	-3.63719	-3.64025	-3.62876	-3.61218	-3.63836
Cc1ccccc1	C(Cl)(Cl)Cl	-4.25937	-4.26229	-4.11859	-4.16931	-4.37266	-4.34211	-4.51926	-4.26836	-4.242
Cc1ccccc1	C(Cl)(Cl)(Cl)Cl	-4.32878	-4.11864	-4.16605	-4.12352	-4.28036	-4.37997	-4.27223	-4.37494	-4.49117
Cc1ccccc1	CI	-3.51035	-3.39404	-3.51527	-3.51952	-3.48283	-3.48854	-3.52998	-3.4009	-3.68071
Cc1ccccc1	CCI	-4.21025	-4.11185	-4.21032	-4.22902	-4.03924	-4.1302	-4.13517	-4.08769	-4.23576
Cc1ccccc1	CC(F)F	-1.74895	-1.67199	-1.69682	-1.80723	-1.59187	-1.79783	-1.67137	-1.73989	-1.67157
Cc1ccccc1	COC	-2.16381	-1.94772	-2.02483	-2.13852	-2.06167	-2.15123	-2.08126	-2.05263	-2.11836
Cc1ccccc1	CCOCC	-3.32886	-3.31669	-3.34984	-3.51336	-3.51705	-3.39756	-3.39963	-3.31331	-3.37535
Cc1ccccc1	CC(C)OC(C)C	-3.98379	-4.06902	-4.04174	-4.18144	-4.11066	-4.11584	-4.14491	-3.96094	-4.26992
Cc1ccccc1	CCCCOCCCC	-5.95919	-6.03526	-5.95147	-5.93998	-6.11389	-6.18825	-5.97304	-5.8262	-6.16622
Cc1ccccc1	CCOC(C)(C)C	-4.10647	-4.13055	-4.18703	-4.04451	-4.14113	-4.40096	-4.24351	-4.18818	-4.32747
Cc1ccccc1	CCC(C)(C)OC	-4.5022	-4.54186	-4.50482	-4.40234	-4.63735	-4.42917	-4.55187	-4.57842	-4.66638
Cc1ccccc1	CC(C)(C)OC	-3.66993	-3.73642	-3.58722	-3.60535	-3.88185	-3.76024	-3.77601	-3.78497	-3.63225
Cc1ccccc1	C1CCOC1	-4.39012	-3.79888	-4.32125	-4.05181	-4.14181	-3.77335	-4.36312	-4.24957	-4.21815
Cc1ccccc1	C1COCCO1	-4.92629	-4.76491	-4.97018	-4.90634	-5.10141	-4.76115	-4.83608	-4.98987	-5.02786
Cc1ccccc1	CCCC=O	-4.00408	-4.20226	-4.16885	-4.21842	-4.05719	-4.25767	-4.38388	-4.17704	-4.46075
Cc1ccccc1	CC(=O)C	-3.52118	-3.31066	-3.56209	-3.50288	-3.42608	-3.36235	-3.68979	-3.46122	-3.47034
Cc1ccccc1	CCC(=O)C	-4.29327	-4.07701	-4.23098	-4.29475	-4.29329	-4.21682	-4.19048	-4.25104	-4.14617
Cc1ccccc1	CCCC(=O)C	-5.01923	-4.7452	-4.89606	-4.68692	-4.99037	-4.89283	-4.90503	-4.90392	-4.74927
Cc1ccccc1	CCCCC(=O)C	-5.60036	-5.5688	-5.48023	-5.32987	-5.68946	-5.58129	-5.55349	-5.6071	-5.52244
Cc1ccccc1	CCCCCC(=O)C	-6.30027	-6.17848	-6.21516	-6.38337	-6.37083	-6.26452	-6.38855	-6.37631	-6.20056
Cc1ccccc1	CC(=O)OC	-3.62888	-3.73506	-3.79422	-3.65324	-3.9222	-3.72577	-3.65463	-3.65146	-3.60224
Cc1ccccc1	CCCOC(=O)C	-5.00009	-4.98253	-4.95719	-4.76653	-5.09809	-4.89291	-4.93923	-4.9611	-4.99217
Cc1ccccc1	CCCCOC(=O)C	-5.57038	-5.67443	-5.57939	-5.78861	-5.80646	-5.76476	-5.77973	-5.77265	-5.75115
Cc1ccccc1	CCC(=O)OC	-4.61935	-4.35424	-4.28478	-4.26003	-4.35687	-4.37212	-4.24706	-4.42453	-4.32926
Cc1ccccc1	CCCCC(=O)OC	-5.64948	-5.70316	-5.79177	-5.91491	-5.95462	-5.72609	-5.57177	-5.79591	-5.66301
Cc1ccccc1	CCCCCC(=O)OC	-6.37936	-6.37082	-6.48435	-6.35552	-6.43692	-6.45241	-6.5286	-6.36501	-6.51894
Cc1ccccc1	CC#N	-3.65494	-3.60307	-3.65525	-3.74298	-3.69963	-3.48299	-3.5452	-3.73262	-3.68207
Cc1ccccc1	CCC#N	-4.28935	-4.35697	-4.17821	-4.14558	-4.4751	-4.27579	-4.60365	-4.4148	-4.28341
Cc1ccccc1	CNC	-2.67946	-2.74922	-3.04535	-2.85389	-2.711	-2.98957	-2.62314	-3.00057	-2.81838
Cc1ccccc1	CCNCC	-3.75041	-3.98049	-3.86571	-3.89642	-4.17102	-4.16522	-4.03873	-4.02099	-3.90916
Cc1ccccc1	CCN(CC)CC	-4.70675	-4.68611	-4.52582	-4.62906	-4.51898	-4.57044	-4.58129	-4.53916	-4.30759
Cc1ccccc1	C[N+](=O)[O-]	-4.22385	-3.88197	-4.04091	-3.89933	-3.84338	-4.18009	-4.09421	-4.19721	-4.14253
Cc1ccccc1	O	-1.69037	-1.95304	-1.79749	-2.06434	-1.89688	-1.88601	-1.98433	-2.00521	-2.39043
Cc1ccccc1	CO	-2.42302	-2.63371	-2.42597	-2.64854	-2.47985	-2.48892	-2.5731	-2.48311	-2.6373
Cc1ccccc1	CCO	-3.00416	-3.01842	-3.03614	-3.31296	-3.09248	-3.00683	-3.20469	-3.05574	-2.99583
Cc1ccccc1	CCCO	-3.74626	-3.70124	-3.68034	-3.75213	-3.78344	-3.72589	-3.73646	-3.85734	-3.73457
Cc1ccccc1	CCCCO	-4.53748	-4.41925	-4.33401	-4.54728	-4.54526	-4.59423	-4.59415	-4.58251	-4.56306
Cc1ccccc1	CCCCCO	-5.26621	-5.23477	-5.39764	-5.2849	-5.27131	-5.25509	-5.3908	-5.37205	-5.42358
Cc1ccccc1	CCCCCCO	-6.16651	-5.97242	-6.07545	-6.01215	-6.10196	-6.19684	-6.17148	-6.04804	-5.93106
Cc1ccccc1	CCCCCCCO	-6.74903	-6.88341	-6.88245	-6.62869	-6.77993	-6.68426	-6.79106	-6.89875	-6.75907
Cc1ccccc1	FS(F)(F)(F)(F)F	0.148743	0.0594926	0.283444	0.192023	0.116717	0.148242	0.169924	0.239328	0.266677
Cc1ccccc1	c1ccccc1	-4.45838	-4.30242	-4.26343	-4.36935	-4.40974	-4.46906	-4.42892	-4.45335	-4.50271
Cc1ccccc1	Cc1ccccc1	-5.1652	-5.1484	-5.16638	-5.13301	-5.3982	-5.22361	-5.18192	-5.21879	-5.1503
Cc1ccccc1	CCc1ccccc1	-5.77494	-5.77246	-5.79637	-5.85548	-5.70969	-5.81503	-5.93736	-5.81902	-5.90151
Cc1ccccc1	[N]=O	0.811747	0.786103	0.783524	0.998911	0.760886	0.847211	0.877772	0.668554	0.675452
Cc1ccccc1	CCBr	-3.51311	-3.4035	-3.42551	-3.35691	-3.32345	-3.64626	-3.47412	-3.39804	-3.49583
Cc1ccccc1	CN(C)C	-2.70944	-2.65093	-2.85869	-2.79593	-2.87884	-2.75242	-2.61969	-2.80878	-2.73274
Cc1ccccc1	C(=S)=S	-3.53341	-3.6021	-3.27896	-3.30693	-3.58987	-3.58858	-3.46227	-3.5049	-3.55468
Cc1ccccc1	Cc1ccc(cc1)C	-5.9306	-5.7951	-5.74678	-5.91745	-5.83864	-5.80458	-5.95772	-5.89297	-5.69202
Cc1ccccc1	c1ccncc1	-5.08864	-5.13948	-5.09778	-5.03575	-5.05245	-4.43409	-4.94855	-5.01842	-5.08956
Cc1ccccc1	CCOC(=O)C	-4.31656	-4.2841	-4.32276	-4.32361	-4.25905	-4.16573	-4.36014	-4.33946	-4.22439
Cc1ccccc1	CCC=C	-2.40803	-2.41075	-2.41682	-2.41007	-2.40874	-2.42827	-2.45236	-2.39273	-2.398
Cc1ccccc1	CC(=C)C	-2.39027	-2.358	-2.34968	-2.33685	-2.50486	-2.35546	-2.57598	-2.43183	-2.35501
Cc1ccccc1	CCCCCl	-4.34792	-4.40716	-4.30936	-4.4252	-4.54508	-4.31617	-4.38257	-4.47423	-4.31378
Cc1ccccc1	CC(C)(C)Cl	-3.66854	-3.31031	-3.57403	-3.57281	-3.61629	-3.64806	-3.57797	-3.51812	-3.63649
Cc1ccccc1	CCCC=C	-3.10655	-3.10715	-3.10987	-3.11295	-3.13662	-3.14973	-3.12068	-3.09819	-3.05765
Cc1ccccc1	CC(C)C=C	-2.93174	-2.84684	-2.86646	-2.84525	-3.03617	-3.13257	-2.91406	-3.02177	-2.96835
Cc1ccccc1	CCCCC=C	-3.87863	-3.82645	-3.74044	-3.90353	-3.83502	-3.78134	-3.76976	-3.81713	-3.84385
Cc1ccccc1	CC(=C)C=C	-3.31387	-3.18787	-3.32669	-3.24718	-3.32567	-3.34844	-3.29382	-3.32005	-3.18974
Cc1ccccc1	CCCCl	-3.65909	-3.57309	-3.75217	-3.68672	-3.79007	-3.63571	-3.66369	-3.63446	-3.70501
Cc1ccccc1	CN	-2.64948	-2.10385	-2.1407	-2.03625	-2.28395	-1.92828	-2.14544	-2.01438	-2.36895
Cc1ccccc1	CC(C)CO	-4.21025	-4.08591	-4.0147	-4.23591	-4.30452	-4.0816	-4.25961	-4.16668	-4.09536
Cc1ccccc1	CCC(C)O	-4.19779	-4.15637	-4.28368	-4.14872	-4.22879	-4.18679	-4.35176	-4.13302	-4.37335
Cc1ccccc1	CC(C)(C)O	-3.7368	-3.5448	-3.57243	-3.7812	-3.6503	-3.60849	-3.76215	-3.56659	-3.63919
Cc1ccccc1	Cc1ccccc1C	-6.11878	-6.14896	-5.91796	-6.04403	-5.87388	-5.94	-6.07079	-6.12125	-5.85575
Cc1ccccc1	CC(C)CCO	-5.00285	-4.90837	-5.06572	-4.95613	-5.05919	-5.11167	-5.17401	-5.08301	-4.96016
Cc1ccccc1	C(CCl)O	-4.6657	-4.73323	-4.79182	-4.69695	-4.87708	-4.87135	-4.94801	-4.85828	-4.98883
Cc1ccccc1	CC(C)CCC(C)C	-4.74226	-4.79012	-4.70083	-4.90781	-4.78014	-4.83255	-4.72701	-4.69263	-4.74643
Cc1ccccc1	CCCCCOC(=O)C	-6.40934	-6.33831	-6.23632	-6.12188	-6.44613	-6.19971	-6.32698	-6.30412	-6.34752
Cc1ccccc1	CCCCN	-4.42979	-4.2069	-4.22189	-4.3779	-4.40126	-4.31156	-4.33695	-4.22113	-4.22323
Cc1ccccc1	CCCNCCC	-5.24015	-4.99654	-5.04236	-5.03087	-5.16448	-5.33849	-5.00867	-5.21135	-5.25348
Cc1ccccc1	CC[N+](=O)[O-]	-4.62212	-4.68752	-4.74358	-4.79302	-4.55911	-4.54982	-4.72008	-4.70537	-4.58257
Cc1ccccc1	CCC[N+](=O)[O-]	-5.24984	-5.33509	-5.28139	-5.23135	-5.21792	-5.38487	-5.27083	-5.29521	-5.13009
Cc1ccccc1	c1ccc(cc1)C#N	-7.20748	-6.91999	-7.07725	-6.8263	-7.10698	-6.90629	-7.06625	-7.17283	-7.02501
Cc1ccccc1	c1ccc(cc1)N	-6.7804	-6.60118	-6.33102	-6.4434	-6.52443	-6.80287	-6.8675	-6.56799	-6.56758
Cc1ccccc1	CC(=O)C(C)(C)C	-5.00009	-4.81376	-5.02315	-4.93722	-5.23207	-5.33365	-5.00802	-5.38143	-5.08151
Cc1ccccc1	CCCN	-3.5198	-3.74216	-3.62317	-3.4862	-3.6698	-3.64047	-3.73749	-3.78341	-3.72503
Cc1ccccc1	Cc1ccccc1N	-7.55801	-7.79673	-7.52134	-7.04268	-7.61137	-7.75343	-7.73454	-7.55078	-7.56707
Cc1ccccc1	Cc1ccc(cc1)N	-7.39428	-7.55631	-7.15253	-7.61794	-7.79315	-7.56467	-7.89262	-7.32681	-7.53526
Cc1ccccc1	C(F)(F)(Cl)Cl	-1.38343	-1.9194	-1.73129	-1.55084	-1.79838	-1.8602	-1.74892	-1.7525	-1.84398
Cc1ccccc1	C(F)(F)(F)Cl	-0.413484	-0.184225	-0.221628	-0.162986	-0.313835	-0.689806	-0.264474	-0.401842	-0.27712
Cc1ccccc1	ClCl	-2.27704	-2.14216	-2.22968	-2.02862	-2.14565	-2.17689	-2.16602	-2.11023	-2.23914
Cc1ccccc1	CCCCC(=O)O	-5.8937	-6.22607	-5.75131	-6.02963	-6.22973	-6.17363	-7.00326	-6.4169	-6.0566
Cc1ccccc1	CCCCCCCl	-5.87456	-5.94388	-5.8062	-5.89519	-5.83849	-5.70632	-5.61143	-5.74135	-5.86983
CCc1ccccc1	O=O	0.838959	0.872089	0.946277	0.833997	0.793582	0.787857	0.870472	0.930699	0.812853
CCc1ccccc1	C(=O)=O	-0.458453	-0.378677	-0.498595	-0.386465	-0.599266	-0.484079	-0.509909	-0.426869	-0.559347
CCc1ccccc1	CCC	-1.61658	-1.55635	-1.57051	-1.59351	-1.64744	-1.54191	-1.5547	-1.45774	-1.51671
CCc1ccccc1	CCCCCC	-3.8023	-3.71245	-3.7124	-3.85576	-3.74327	-3.6935	-3.84529	-3.64271	-3.89695
CCc1ccccc1	CCCCCCC	-4.50082	-4.40038	-4.47288	-4.45256	-4.54311	-4.36777	-4.4009	-4.33243	-4.48238
CCc1ccccc1	CCCCCCCC	-4.96596	-5.17161	-5.18078	-5.14476	-5.23968	-5.1086	-5.25658	-5.1905	-5.30788
CCc1ccccc1	C1CCCCC1	-4.10094	-4.09497	-3.99751	-4.13842	-4.0893	-4.0907	-4.10486	-4.09204	-4.1568
CCc1ccccc1	C(Cl)(Cl)(Cl)Cl	-4.23608	-4.41113	-4.2947	-4.02987	-4.12943	-4.25516	-4.24604	-4.29758	-4.26575
CCc1ccccc1	C1CCOC1	-4.16643	-3.67039	-4.02985	-3.85922	-4.06447	-3.72402	-4.20583	-4.23627	-4.11354
CCc1ccccc1	C1COCCO1	-4.70952	-4.66013	-4.84382	-4.68129	-4.9733	-4.99948	-4.89548	-4.88789	-4.70063
CCc1ccccc1	CCC(=O)C	-4.11731	-3.94109	-3.9789	-4.15728	-3.9637	-4.0652	-4.03941	-4.07504	-4.30469
CCc1ccccc1	CCC#N	-4.17473	-4.07884	-4.01661	-4.09566	-4.09536	-4.06627	-4.06009	-3.95518	-4.18866
CCc1ccccc1	CCNCC	-3.87863	-3.44129	-3.72189	-3.77659	-4.00319	-3.40652	-3.62741	-3.58854	-3.79769
CCc1ccccc1	CO	-2.32478	-2.49201	-2.26557	-2.44802	-2.38688	-2.36791	-2.45416	-2.46618	-2.44921
CCc1ccccc1	CCO	-3.02053	-2.79475	-2.66697	-3.158	-2.88812	-2.83419	-2.97823	-2.89226	-2.74474
CCc1ccccc1	CCCO	-3.68492	-3.56875	-3.48296	-3.63744	-3.61667	-3.61846	-3.77002	-3.69607	-3.71774
CCc1ccccc1	CCCCO	-4.4284	-4.31434	-4.47535	-4.47529	-4.36062	-4.54558	-4.48673	-4.34309	-4.48016
CCc1ccccc1	CCCCCO	-5.18434	-5.206	-5.27661	-5.07498	-5.21116	-5.11396	-5.14153	-5.16565	-5.12487
CCc1ccccc1	CCCCCCO	-5.89785	-5.83145	-5.94303	-5.86901	-6.02613	-5.74679	-5.96155	-5.95866	-5.86852
CCc1ccccc1	CCCCCCCO	-6.86641	-6.74132	-6.24167	-6.59548	-6.6385	-6.44472	-6.63661	-6.66017	-6.70723
CCc1ccccc1	c1ccccc1	-4.33985	-4.38475	-4.29119	-4.33741	-4.48868	-4.25468	-4.35703	-4.37217	-4.41616
CCc1ccccc1	Cc1ccccc1	-5.08057	-5.17352	-5.06689	-5.13204	-5.20666	-5.28438	-5.20761	-5.20702	-5.04242
CCc1ccccc1	CCc1ccccc1	-5.72582	-5.80663	-5.64643	-5.5736	-5.75035	-5.5981	-5.67032	-5.78306	-5.8229
CCc1ccccc1	c1ccc(cc1)Cl	-5.58261	-5.53951	-5.49073	-5.60754	-5.44142	-5.69043	-5.66518	-5.63983	-5.59999
CCc1ccccc1	CCCCCCCCCC	-6.58392	-6.52814	-6.56281	-6.53983	-6.77438	-6.51906	-6.40777	-6.36039	-6.48921
CCc1ccccc1	CC(C)CC(C)(C)C	-4.35207	-4.23474	-4.35941	-4.51416	-4.46659	-4.41497	-4.4425	-4.44486	-4.63254
CCc1ccccc1	CC(C)CO	-3.76955	-4.11517	-4.18205	-4.08967	-4.16243	-4.10979	-4.0986	-4.09126	-4.2092
CCc1ccccc1	CCC(C)O	-4.07649	-4.10453	-3.87369	-4.11618	-4.06672	-4.13156	-4.13332	-4.16717	-4.02823
CCc1ccccc1	CC(C)(C)O	-3.49789	-3.46962	-3.23786	-3.65602	-3.39987	-3.62003	-3.53416	-3.53498	-3.4713
CCc1ccccc1	CC1CCCCC1	-4.55662	-4.58853	-4.62513	-4.68138	-4.64324	-4.59449	-4.62523	-4.57366	-4.59698
CCc1ccccc1	CC(C)CCO	-4.88409	-4.88584	-4.66122	-4.85261	-4.88309	-4.89502	-5.03268	-4.85222	-4.86648
CCc1ccccc1	C(CCl)O	-4.65071	-4.56834	-4.4327	-4.51819	-4.49543	-4.68198	-4.59729	-4.65635	-4.70753
CCc1ccccc1	CCCCN	-4.11201	-4.0512	-4.3614	-4.14225	-4.19197	-4.02157	-4.06923	-4.02336	-4.20976
CCc1ccccc1	CCN	-2.59482	-2.94925	-2.80649	-2.46384	-2.79911	-2.90351	-2.85431	-3.08762	-2.88405
CCc1ccccc1	CCCN	-3.43932	-3.36359	-3.46726	-3.35396	-3.3134	-3.34608	-3.44341	-3.3986	-3.51455
CCc1ccccc1	c1cc(oc1)C=O	-5.85542	-5.80313	-5.72505	-5.49567	-5.77024	-5.6593	-6.07304	-5.90776	-6.23189
CCc1ccccc1	Cc1ccc(o1)C=O	-6.74488	-6.51259	-6.44067	-6.50138	-6.3125	-6.82644	-7.32359	-6.71911	-6.78404
CCc1ccccc1	ClCl	-2.19518	-2.1785	-2.09529	-2.08488	-1.96072	-2.23105	-2.08275	-2.13715	-2.30649
CCc1ccccc1	CCCCCCCl	-5.7694	-5.79448	-5.44101	-5.69443	-5.90109	-5.66545	-5.54619	-5.78169	-5.68402
C(I)I	C	1.45976	0.781518	0.625376	0.222254	1.11584	0.601861	0.993601	0.872183	1.07985
C(I)I	CC	0.341072	-0.179089	-0.275196	-0.569009	-0.201556	-0.158449	-0.00254498	-0.00583365	-0.384055
C(I)I	CCCCCC	-2.06004	-2.24235	-2.2983	-2.31667	-2.31615	-2.16129	-2.43967	-2.17204	-2.25804
C(I)I	CCCCCCC	-2.85126	-2.62748	-2.84274	-2.89323	-2.79074	-2.76106	-2.84959	-2.78023	-2.86783
C(I)I	CCCCCCCC	-3.36967	-3.17555	-3.38305	-3.48575	-3.47086	-3.52293	-3.6462	-3.35876	-3.38032
C(I)I	CCCCCCCCC	-3.98379	-3.81804	-3.91211	-4.09066	-4.05495	-4.06125	-4.11017	-3.95099	-3.97145
C(I)I	C(Cl)Cl	-2.79684	-2.76324	-3.08439	-2.76274	-2.92528	-2.69528	-2.81861	-2.91387	-2.86473
C(I)I	C(Cl)(Cl)(Cl)Cl	-3.13791	-3.51885	-3.05063	-3.0682	-3.10643	-3.38792	-3.0942	-3.48494	-3.55391
C(I)I	C1COCCO1	-4.93874	-4.77187	-4.84552	-4.412	-4.65559	-4.82411	-4.96094	-4.81555	-4.17302
C(I)I	CC(=O)C	-3.31525	-3.17843	-3.42245	-3.22788	-3.02514	-3.36579	-3.27707	-3.31938	-3.00969
C(I)I	CCC(=O)C	-3.83366	-3.78911	-3.99387	-3.88632	-3.48713	-3.64136	-3.84038	-3.8064	-3.73817
C(I)I	CCCC(=O)C	-4.21555	-4.43331	-4.57286	-4.22283	-4.1498	-4.60409	-4.40718	-4.4486	-4.41077
C(I)I	CC(=O)OC	-3.16512	-3.20089	-3.28515	-3.45341	-3.27735	-3.5745	-3.44417	-3.29618	-3.18885
C(I)I	C[N+](=O)[O-]	-3.79261	-3.78419	-3.69546	-3.77454	-3.80512	-3.63407	-4.0201	-3.8894	-4.06159
C(I)I	CO	-2.56484	-2.5066	-2.48526	-2.74363	-2.42659	-2.57186	-2.66968	-2.64538	-2.51067
C(I)I	CCO	-2.90592	-2.93188	-3.07761	-3.03135	-2.71034	-2.79344	-2.83108	-2.83893	-2.86199
C(I)I	CCCO	-3.53341	-3.4932	-3.73577	-3.28333	-3.54283	-3.55351	-3.66772	-3.54154	-3.49476
C(I)I	CCCCO	-4.13368	-3.98186	-4.10036	-4.11506	-3.95222	-4.05839	-4.091	-4.13957	-3.87455
C(I)I	CCCCCO	-4.77501	-4.85291	-4.78963	-4.26744	-4.7845	-4.71101	-4.83522	-4.6081	-4.48396
C(I)I	C(C(F)(F)F)O	-2.53763	-3.84356	-3.15233	-2.81631	-3.96299	-3.17688	-2.80853	-2.69204	-4.13828
C(I)I	C(C(F)(F)F)(C(F)(F)F)O	-2.45577	-4.36672	-1.60034	-2.42071	-2.23506	-1.814	-2.38425	-2.90226	-3.24352
C(I)I	c1ccccc1	-3.83366	-3.97693	-4.03482	-3.86913	-3.81671	-3.88603	-3.97585	-3.96436	-3.85946
C(I)I	Cc1ccccc1	-4.48836	-4.45757	-4.57843	-4.42545	-4.36359	-4.43645	-4.47341	-4.40884	-4.4437
C(I)I	CCc1ccccc1	-5.00677	-4.72092	-4.86732	-5.18771	-4.94536	-4.90305	-5.08743	-4.87463	-4.94338
C(I)I	CCCCc1ccccc1	-5.88009	-5.79957	-6.05814	-5.92952	-6.35435	-6.03979	-6.04861	-6.25385	-6.23329
C(I)I	CCCCCCCCCC	-4.59767	-4.5517	-4.63351	-4.65917	-4.67732	-4.76816	-4.67666	-4.58127	-4.58294
C(I)I	CC(C)O	-2.96057	-3.09533	-3.01051	-3.24558	-2.96214	-3.17803	-3.37191	-3.01847	-3.11233
C(I)I	C(CCl)Cl	-3.72435	-3.48186	-3.95041	-3.70333	-3.83616	-3.65539	-3.84052	-3.72329	-3.81238
C(I)I	CCC(C)O	-3.62888	-3.87595	-3.89154	-3.54377	-3.69614	-3.73507	-4.04156	-3.53047	-3.74215
C(I)I	CCOC=O	-2.98778	-2.91541	-2.89563	-2.99617	-3.00044	-3.15756	-3.03003	-3.08144	-3.12854
C(I)I	COC=O	-2.55124	-2.60783	-2.6834	-2.72925	-2.7466	-2.46245	-2.50223	-2.63016	-2.48179
C(I)I	CC[N+](=O)[O-]	-4.28381	-4.21943	-3.99431	-4.08259	-4.23119	-4.09363	-4.44777	-4.27676	-4.33782
C(I)I	CCCCCCCCCCC	-5.21156	-5.16413	-4.87359	-5.09806	-5.31609	-5.19524	-5.42508	-5.18637	-5.08106
C(I)I	Cc1cc(cc(c1)C)C	-5.4025	-5.10311	-4.97831	-5.20818	-5.00246	-5.01283	-4.93092	-4.82975	-4.99722
C(I)I	Cc1cccc(c1)Cl	-5.62089	-5.45279	-5.60439	-5.45734	-5.48266	-5.67521	-5.66436	-5.54467	-5.49276
C(I)I	Cc1ccc(cc1)Cl	-5.45716	-5.49634	-5.70382	-5.54158	-5.75112	-5.4343	-5.76839	-5.60248	-5.62459
CCCOCC	CO	-3.32747	-3.14905	-3.04712	-2.99605	-3.15416	-3.15088	-3.14063	-2.89014	-3.28972
CCCOCC	CCCOCC	-3.99739	-4.01363	-4.03465	-3.91305	-4.02369	-4.24626	-4.08466	-4.00508	-3.87532
CCOC(=O)C	O=O	0.900532	0.677126	0.882596	0.842589	0.778408	0.911775	0.882096	0.827866	0.553447
CCOC(=O)C	N#N	1.03682	1.15052	1.10775	1.61203	1.19657	1.11554	1.20448	0.901799	1.04116
CCOC(=O)C	[C-]#[O+]	0.818666	0.858558	0.822833	0.924979	0.713604	0.719761	0.883231	0.772373	0.705059
CCOC(=O)C	O=S=O	-3.21978	-3.32799	-3.00647	-3.19557	-2.98224	-3.10481	-2.81606	-3.40798	-2.91751
CCOC(=O)C	CC	-0.668538	-0.698144	-0.720166	-0.72915	-0.768992	-0.814177	-0.868895	-0.794212	-0.750974
CCOC(=O)C	CC(C)C	-2.15551	-1.93662	-1.93453	-2.03078	-1.97635	-1.9805	-2.00393	-1.92854	-1.98602
CCOC(=O)C	CCCCC	-2.85126	-2.84225	-2.79295	-2.8182	-2.86258	-2.916	-2.8966	-2.86113	-2.91329
CCOC(=O)C	CCCCCC	-3.46515	-3.48928	-3.37538	-3.4677	-3.4865	-3.53538	-3.44529	-3.4467	-3.49745
CCOC(=O)C	CCCC(C)C	-3.29265	-3.34061	-3.31673	-3.38607	-3.26984	-3.2226	-3.2485	-3.29708	-3.34812
CCOC(=O)C	CCCCCCC	-4.06542	-4.05822	-4.06392	-4.0982	-4.12515	-4.17029	-4.12854	-4.09791	-4.10945
CCOC(=O)C	CC(C)CC(C)C	-3.68607	-3.66186	-3.61734	-3.83061	-3.69619	-3.8068	-3.7661	-3.67657	-3.77834
CCOC(=O)C	CCCCCCCC	-4.70675	-4.7481	-4.65148	-4.80894	-4.66804	-4.83429	-4.77379	-4.76642	-4.75401
CCOC(=O)C	CC(C)C(C)C(C)C	-4.41157	-4.44078	-4.48539	-4.43571	-4.40145	-4.59027	-4.48193	-4.4471	-4.40912
CCOC(=O)C	CCCCCCCCC	-5.33263	-5.43121	-5.41771	-5.30731	-5.39401	-5.46862	-5.48072	-5.34499	-5.46146
CCOC(=O)C	C1CCCCC1	-3.7654	-3.82891	-3.88488	-3.84868	-3.81495	-3.73561	-3.84312	-3.81237	-3.82679
CCOC(=O)C	CCC1CCCCC1	-4.82943	-4.83202	-4.75284	-4.89152	-4.89714	-4.82191	-4.90165	-4.8101	-4.9022
CCOC(=O)C	CC=C	-1.51442	-1.58766	-1.647	-1.63543	-1.7903	-1.61632	-1.76799	-1.67287	-1.74072
CCOC(=O)C	C/C=C/C	-2.7694	-2.4945	-2.55979	-2.61008	-2.51516	-2.57626	-2.69251	-2.55501	-2.49562
CCOC(=O)C	C=CC=C	-2.83766	-2.63553	-2.54382	-2.67319	-2.72084	-2.72843	-2.69943	-2.7599	-2.69436
CCOC(=O)C	C(Cl)Cl	-4.03821	-4.01855	-3.88973	-3.90481	-3.93508	-4.0495	-3.94592	-3.99195	-3.95881
CCOC(=O)C	C(Cl)(Cl)Cl	-4.61128	-4.77157	-4.81417	-4.52893	-4.558	-4.73177	-4.62724	-4.67469	-4.69145
CCOC(=O)C	C(Cl)(Cl)(Cl)Cl	-4.22916	-4.1763	-4.18808	-4.19433	-4.29359	-4.24875	-4.13475	-4.29352	-4.24753
CCOC(=O)C	CI	-3.46515	-3.49765	-3.6501	-3.27627	-3.60843	-3.57193	-3.4779	-3.50266	-3.50656
CCOC(=O)C	CCI	-4.03821	-3.88316	-4.00261	-4.06053	-4.06689	-3.97597	-4.10255	-4.03638	-3.99575
CCOC(=O)C	C1CCOC1	-4.10647	-4.13458	-4.02603	-4.11421	-4.13102	-4.26658	-4.24598	-4.28923	-4.11711
CCOC(=O)C	C1COCCO1	-5.00677	-4.80383	-5.02669	-5.14945	-5.15092	-4.80937	-5.03292	-5.04542	-4.77705
CCOC(=O)C	CC(=O)C	-3.90192	-3.84741	-3.78241	-3.83476	-3.83878	-3.71432	-3.89766	-3.93349	-3.89529
CCOC(=O)C	CCC(=O)C	-4.44754	-4.41015	-4.59517	-4.51107	-4.57862	-4.66011	-4.48824	-4.53658	-4.70403
CCOC(=O)C	CC#N	-4.18834	-4.11067	-4.13431	-4.27431	-4.28722	-4.14371	-3.90753	-4.29006	-4.18796
CCOC(=O)C	CCC#N	-4.67954	-4.46419	-4.67172	-4.77773	-4.66314	-4.62316	-4.41705	-4.59306	-4.72636
CCOC(=O)C	CCNCC	-3.75179	-2.96908	-3.54228	-3.65243	-3.57824	-4.00486	-3.80472	-3.78073	-3.96143
CCOC(=O)C	CCN(CC)CC	-4.27021	-3.42447	-3.9731	-3.93312	-3.97435	-3.9548	-4.08592	-3.77302	-4.02098
CCOC(=O)C	C[N+](=O)[O-]	-4.92514	-4.9818	-4.79837	-5.01695	-5.06282	-5.07998	-5.02444	-4.71745	-4.86835
CCOC(=O)C	CO	-3.68353	-3.61863	-3.54854	-3.78058	-3.52112	-3.79952	-3.67247	-3.76859	-3.91214
CCOC(=O)C	CCO	-4.12008	-4.1125	-4.12405	-4.25806	-3.91147	-4.11982	-4.17413	-4.14063	-4.3131
CCOC(=O)C	c1ccccc1	-4.42033	-4.26764	-4.22574	-4.35391	-4.44556	-4.45784	-4.50357	-4.23113	-4.45379
CCOC(=O)C	Cc1ccccc1	-5.03422	-5.2616	-5.17085	-5.12419	-4.9741	-5.29432	-5.17393	-5.05601	-5.07349
CCOC(=O)C	c1ccc(cc1)Cl	-5.66171	-5.64271	-5.67314	-5.84829	-5.67126	-5.57952	-5.53528	-5.55011	-5.67891
CCOC(=O)C	CCBr	-3.53341	-3.53631	-3.48962	-3.36087	-3.48347	-3.51696	-3.59726	-3.53426	-3.54095
CCOC(=O)C	CC(C)O	-4.13368	-4.41304	-4.3235	-4.46735	-4.34755	-4.45066	-4.41906	-4.47495	-4.63465
CCOC(=O)C	C(=S)=S	-3.12407	-3.11958	-3.52731	-3.13028	-3.39887	-3.00424	-3.21614	-3.00411	-3.39366
CCOC(=O)C	CCOC(=O)C	-4.5022	-4.46377	-4.43715	-4.4108	-4.475	-4.3683	-4.55329	-4.4956	-4.58599
CCOC(=O)C	CN(C)C=O	-6.09825	-5.92889	-6.39884	-6.24613	-5.88794	-6.30417	-6.03207	-6.24159	-6.17847
CCOC(=O)C	CC(=C)C	-2.55124	-2.34344	-2.42114	-2.37225	-2.55665	-2.56318	-2.35261	-2.43355	-2.37722
CCOC(=O)C	CCCCCl	-4.31102	-4.42821	-4.38092	-4.42552	-4.34115	-4.40113	-4.45463	-4.28233	-4.46316
CCOC(=O)C	CC(C)(C)Cl	-3.56085	-3.59776	-3.62752	-3.75922	-3.65227	-3.64053	-3.53338	-3.6669	-3.80284
CCOC(=O)C	CC(C)(C)Br	-4.05182	-4.08714	-4.01351	-4.15134	-3.99337	-4.09645	-3.99651	-4.1129	-4.03402
CCOC(=O)C	C(C(F)(Cl)Cl)(F)(Cl)Cl	-4.62488	-4.72135	-4.33452	-4.41138	-4.44997	-4.51337	-4.47777	-4.45164	-4.46563
CCOC(=O)C	CCCC=C	-2.96057	-2.89791	-2.78803	-3.01212	-2.9068	-2.98391	-2.97134	-2.86781	-2.85976
CCOC(=O)C	CC(C)C=C	-2.74218	-2.64751	-2.75766	-2.85772	-2.70635	-2.68904	-2.85063	-2.72645	-2.73942
CCOC(=O)C	CC(=C)C=C	-3.28781	-3.31959	-3.38453	-3.3371	-3.30043	-3.52007	-3.44578	-3.3823	-3.29813
CCOC(=O)C	C(CCl)Cl	-4.72036	-4.57868	-4.86262	-4.79458	-4.84499	-4.68732	-4.73634	-4.80681	-4.75889
CCOC(=O)C	CCCCl	-3.68353	-3.64	-3.70426	-3.55214	-3.56877	-3.58591	-3.65093	-3.62894	-3.76173
CCOC(=O)C	CCCCCC=C	-4.06542	-4.19409	-4.20237	-4.20136	-4.16816	-4.31418	-4.30965	-4.26257	-4.38482
CCOC(=O)C	CC(C)CCC(C)C	-4.30595	-4.27716	-4.18118	-4.42025	-4.37929	-4.14054	-4.22598	-4.30538	-4.40533
CCOC(=O)C	Cc1ccccn1	-5.67531	-6.4443	-6.34879	-6.84204	-6.73476	-6.55175	-6.16904	-6.27191	-6.25604
CCOC(=O)C	CS(=O)C	-6.65771	-7.77543	-7.67799	-7.43922	-8.22169	-8.18398	-7.38142	-8.35455	-7.23165
CCOC(=O)C	c1ccc(cc1)N	-7.48975	-7.43743	-7.33017	-7.39114	-7.37824	-7.80127	-7.4284	-6.816	-7.16376
CCOC(=O)C	c1cc(oc1)C=O	-6.30303	-5.9432	-6.43162	-6.251	-6.40666	-6.27724	-5.93191	-6.34803	-5.79875
CCOC(=O)C	CC(C)C=O	-4.05182	-3.76663	-3.8624	-4.00227	-4.01431	-4.23635	-4.10218	-4.15993	-3.98125
CCOC(=O)C	C(C(F)(Cl)Cl)(F)(F)Cl	-3.39712	-3.32837	-3.41499	-3.53475	-3.61464	-3.45555	-3.40318	-3.41342	-3.45479
CCOC(=O)C	C=CCCCC=C	-4.59767	-4.37946	-4.26842	-4.42515	-4.35996	-4.36611	-4.27821	-4.28404	-4.3394
CCC(=O)C	O=O	0.764011	0.862089	0.829552	0.531365	0.840018	1.00068	0.753217	0.826928	0.726649
CCC(=O)C	N#N	1.07787	1.06367	1.02923	0.854554	1.05494	1.12603	0.962637	1.05756	0.962124
CCC(=O)C	[N-]=[N+]=O	-0.94135	-1.07555	-1.00999	-1.06712	-1.04213	-1.11588	-1.09149	-1.09562	-1.24266
CCC(=O)C	C(=O)=O	-0.982168	-0.897567	-0.877384	-1.19775	-1.06375	-0.898691	-1.0365	-1.03553	-0.98082
CCC(=O)C	CCCC	-2.30564	-2.12525	-2.16802	-2.21805	-2.22987	-2.23212	-2.16338	-2.14861	-2.16818
CCC(=O)C	CCCCC	-2.82405	-2.81275	-2.81293	-2.74498	-2.80051	-2.86006	-2.88095	-2.80101	-2.83778
CCC(=O)C	CCCCCC	-3.43793	-3.44383	-3.37824	-3.35425	-3.51748	-3.47241	-3.40258	-3.47155	-3.53965
CCC(=O)C	CCCC(C)C	-3.26059	-3.23291	-3.3041	-3.1778	-3.33741	-3.18238	-3.29978	-3.30328	-3.3685
CCC(=O)C	CCCCCCC	-4.13368	-4.04706	-4.10532	-4.16631	-4.14943	-4.1547	-4.13411	-4.01965	-4.12545
CCC(=O)C	CC(C)CC(C)C	-3.65632	-3.66906	-3.61086	-3.87015	-3.76865	-3.72459	-3.74733	-3.695	-3.76199
CCC(=O)C	CCCCCCCC	-4.70675	-4.74657	-4.78212	-4.7964	-4.65699	-4.72918	-4.69424	-4.71178	-4.73756
CCC(=O)C	CC(C)C(C)C(C)C	-4.39289	-4.41462	-4.31833	-4.37191	-4.29901	-4.32262	-4.48182	-4.45624	-4.35969
CCC(=O)C	CCCCCCCCC	-5.32063	-5.34711	-5.41896	-5.15349	-5.42213	-5.40223	-5.46324	-5.32795	-5.40161
CCC(=O)C	C1CCCCC1	-3.75179	-3.72752	-3.85647	-3.71775	-3.75158	-3.70373	-3.69762	-3.82257	-3.88757
CCC(=O)C	CCC1CCCCC1	-4.81583	-4.74233	-4.70574	-4.89553	-4.77587	-4.80071	-4.80825	-4.83572	-4.81039
CCC(=O)C	CC=C	-1.54163	-1.61698	-1.59676	-1.72893	-1.6535	-1.7157	-1.73988	-1.70299	-1.62014
CCC(=O)C	C(Cl)Cl	-4.05182	-4.05159	-3.98572	-3.76868	-4.11056	-4.11862	-3.96311	-4.00537	-4.0213
CCC(=O)C	C(Cl)(Cl)Cl	-4.72036	-4.635	-4.63722	-4.67615	-4.56937	-4.69013	-4.58923	-4.67174	-4.64686
CCC(=O)C	C(Cl)(Cl)(Cl)Cl	-4.14729	-4.18296	-4.32073	-4.45664	-4.3215	-4.43428	-4.25496	-4.35614	-4.41725
CCC(=O)C	CI	-3.47898	-3.67528	-3.64999	-3.51932	-3.61063	-3.57221	-3.58051	-3.57284	-3.50452
CCC(=O)C	CCI	-4.06542	-4.05753	-4.01685	-4.13198	-4.05134	-4.12378	-3.97253	-4.11433	-4.06226
CCC(=O)C	CCCOCCC	-4.36568	-4.21672	-4.37019	-4.26903	-4.41217	-4.39768	-4.45783	-4.32531	-4.53542
CCC(=O)C	CC(C)OC(C)C	-3.90192	-3.77372	-3.84334	-3.89086	-3.95295	-3.82966	-4.07598	-4.00268	-4.01077
CCC(=O)C	C1COCCO1	-5.02061	-5.02357	-5.0517	-5.01873	-5.1823	-4.69333	-4.98518	-5.11979	-5.23075
CCC(=O)C	CCC=O	-3.84727	-3.76396	-3.75413	-3.5355	-3.67324	-3.54675	-3.77929	-3.72992	-3.85601
CCC(=O)C	CC(=O)C	-3.98379	-3.93792	-3.86607	-3.81388	-3.89173	-3.90924	-3.94634	-3.99496	-3.96249
CCC(=O)C	CCC(=O)C	-4.58407	-4.57631	-4.65041	-4.46043	-4.6033	-4.58997	-4.62915	-4.62095	-4.52686
CCC(=O)C	CC#N	-4.46115	-3.93648	-4.07453	-4.14872	-4.03582	-3.97758	-3.91724	-3.91304	-4.08972
CCC(=O)C	N	-1.93735	-1.90256	-1.83434	-1.8559	-2.00778	-1.93612	-1.84212	-1.75466	-2.27948
CCC(=O)C	CCN(CC)CC	-4.16113	-3.92186	-4.01173	-4.10277	-4.4443	-4.38319	-4.24436	-4.37985	-4.49033
CCC(=O)C	C[N+](=O)[O-]	-4.97956	-4.91918	-4.91591	-4.95884	-4.84888	-4.80163	-5.1263	-4.93705	-5.15414
CCC(=O)C	CO	-3.83366	-3.94189	-3.85359	-3.8343	-3.76725	-3.79648	-3.87394	-3.78571	-3.82281
CCC(=O)C	CCO	-4.32486	-4.3424	-4.32428	-4.2731	-4.22027	-4.30973	-4.39877	-4.32786	-4.36695
CCC(=O)C	CCCO	-4.96596	-4.96761	-4.98176	-4.78328	-5.01423	-4.95412	-5.04805	-5.02168	-4.89532
CCC(=O)C	CCCCO	-5.66171	-5.62904	-5.51478	-5.58357	-5.62322	-5.62949	-5.70237	-5.66744	-5.60961
CCC(=O)C	CCCCCCO	-6.95773	-7.06824	-6.81272	-6.93603	-6.93711	-7.26976	-7.08056	-6.97981	-6.96204
CCC(=O)C	CCCCCCCCO	-8.19934	-8.3229	-8.18926	-8.15623	-8.38219	-8.52341	-8.27691	-8.20342	-8.32916
CCC(=O)C	c1ccccc1	-4.48836	-4.42772	-4.36537	-4.35538	-4.32686	-4.47735	-4.45181	-4.41095	-4.3746
CCC(=O)C	Cc1ccccc1	-5.10248	-5.2133	-5.08942	-5.11089	-5.1697	-5.03948	-5.19537	-5.23034	-5.22455
CCC(=O)C	CCc1ccccc1	-5.6481	-5.56798	-5.67431	-5.65407	-5.82765	-5.76171	-5.70976	-5.76497	-5.6319
CCC(=O)C	CCCCCCCCCC	-6.02999	-5.836	-5.88603	-5.85333	-5.93148	-5.85728	-5.95775	-5.86692	-6.01478
CCC(=O)C	CCBr	-3.53341	-3.51004	-3.51305	-3.35061	-3.65383	-3.56946	-3.59317	-3.59517	-3.55769
CCC(=O)C	CC(C)O	-4.54302	-4.51991	-4.49449	-4.47868	-4.52073	-4.40608	-4.49194	-4.51622	-4.50149
CCC(=O)C	C(=S)=S	-3.09686	-3.27402	-3.26643	-3.27554	-3.06453	-3.0337	-3.03024	-3.2936	-3.39373
CCC(=O)C	c1ccncc1	-5.37529	-5.64123	-5.32744	-5.46299	-5.54183	-5.53768	-5.28856	-5.4079	-5.41801
CCC(=O)C	CCOC(=O)C	-4.48836	-4.4833	-4.4407	-4.43207	-4.61222	-4.66923	-4.60993	-4.39794	-4.50381
CCC(=O)C	CN(C)C=O	-6.41211	-6.24725	-6.06824	-5.97957	-6.01009	-6.33357	-6.0805	-6.41764	-6.34694
CCC(=O)C	CC(C)CC(C)(C)C	-4.05182	-3.9949	-4.02499	-4.16841	-4.06038	-4.18988	-4.03782	-4.00811	-4.09252
CCC(=O)C	CC(C)(C)Cl	-3.65632	-3.53119	-3.51645	-3.42036	-3.44779	-3.49511	-3.49599	-3.61515	-3.42217
CCC(=O)C	CCCC=C	-2.8787	-2.8358	-2.945	-2.8664	-2.83542	-2.99545	-2.87808	-2.95919	-2.92101
CCC(=O)C	CC(C)C=C	-2.71497	-2.69197	-2.68342	-2.83445	-2.76137	-2.63478	-2.79103	-2.62234	-2.7201
CCC(=O)C	CC(=C)C=C	-3.2742	-3.31538	-3.2464	-3.36307	-3.22227	-3.39337	-3.26228	-3.30075	-3.24719
CCC(=O)C	C(CCl)Cl	-4.78862	-4.72409	-4.79779	-4.76887	-4.96426	-4.60875	-4.77825	-4.91248	-4.69825
CCC(=O)C	CCCCl	-3.68353	-3.76242	-3.68154	-3.59535	-3.69158	-3.72873	-3.74359	-3.75194	-3.69264
CCC(=O)C	CC(=O)O	-5.41611	-5.42739	-5.88445	-5.77945	-5.71247	-5.64637	-5.73016	-5.31088	-5.5476
CCC(=O)C	CC(C)CO	-5.42971	-5.40641	-5.48096	-5.31752	-5.17467	-5.29714	-5.43454	-5.24687	-5.40693
CCC(=O)C	CCC(C)O	-5.18434	-5.19051	-5.2025	-5.2049	-5.24365	-5.12686	-5.34071	-5.10124	-5.26845
CCC(=O)C	CC(C)(C)O	-4.70675	-4.60301	-4.84928	-4.86703	-4.52045	-4.79489	-4.66037	-4.73197	-4.78549
CCC(=O)C	CC1CCCCC1	-4.12008	-4.18576	-4.17043	-4.18616	-4.11001	-4.1304	-4.24287	-4.19448	-4.09856
CCC(=O)C	CC(C)CCC(C)C	-4.28381	-4.25674	-4.23232	-4.13992	-4.24678	-4.36088	-4.28996	-4.31093	-4.27469
CCC(=O)C	CCOC=O	-3.71075	-4.05846	-3.67905	-3.85974	-4.10663	-4.05065	-3.97452	-4.06516	-3.99576
CCC(=O)C	C1CCC=CC1	-3.99739	-4.0672	-4.06936	-4.05565	-4.09948	-4.06035	-4.13852	-4.02136	-4.09962
CCC(=O)C	C(=C(Cl)Cl)(Cl)Cl	-4.97956	-4.82853	-5.09858	-4.90408	-4.85121	-5.11466	-5.21309	-4.85106	-4.53749
CCC(=O)C	CC[N+](=O)[O-]	-5.25237	-5.34986	-5.53214	-5.45511	-5.38437	-5.40737	-5.50841	-5.28397	-5.3619
CCC(=O)C	CC(=C)CC(C)(C)C	-4.33847	-4.28743	-4.35775	-4.50783	-4.42537	-4.60217	-4.66376	-4.44776	-4.56324
CCC(=O)C	C(C(F)(Cl)Cl)(F)(F)Cl	-3.35607	-3.30758	-3.24486	-3.35459	-3.49085	-3.17652	-3.25824	-3.40547	-3.38521
CCC(=O)C	CC(=CC(C)(C)C)C	-4.39289	-5.02241	-4.50674	-4.68981	-4.65547	-4.67222	-4.72202	-4.61963	-4.80919
CCC(=O)C	C1C=CCC=C1	-4.4065	-4.10822	-4.07669	-4.15494	-4.21696	-4.20151	-4.3098	-4.33991	-4.11153
CCCCOCCOCCOCCCC	CCCCC	-2.80906	-2.73681	-2.92549	-2.8113	-2.82193	-2.84382	-2.9513	-2.85922	-2.91555
CCCCOCCOCCOCCCC	CCCCCC	-3.48429	-3.45846	-3.62114	-3.49706	-3.43674	-3.42447	-3.59648	-3.506	-3.54681
CCCCOCCOCCOCCCC	CCCCCCC	-4.15421	-4.11652	-4.30085	-4.21705	-4.10035	-4.2023	-4.25592	-4.1572	-4.13043
CCCCOCCOCCOCCCC	C1CCCCC1	-3.87309	-3.815	-3.75205	-3.95801	-3.90851	-3.89684	-3.96219	-3.88591	-3.85048
CCCCOCCOCCOCCCC	C(Cl)Cl	-3.82813	-3.74554	-3.73225	-3.77968	-3.61043	-3.77741	-3.58737	-3.73017	-3.68583
CCCCOCCOCCOCCCC	C(Cl)(Cl)Cl	-4.52388	-4.49098	-4.29138	-4.42319	-4.82258	-4.52459	-4.60596	-4.60338	-4.45555
CCCCOCCOCCOCCCC	C(Cl)(Cl)(Cl)Cl	-4.15282	-4.09121	-3.63759	-4.15142	-4.36735	-4.23245	-4.14925	-4.17305	-4.03374
CCCCOCCOCCOCCCC	CCOCC	-3.01638	-2.95733	-2.80842	-2.84136	-2.98911	-3.15035	-2.91017	-3.00298	-3.08424
CCCCOCCOCCOCCCC	CC(C)OC(C)C	-3.62357	-3.6394	-3.70402	-3.74709	-3.66227	-3.68996	-3.89659	-3.74437	-3.7947
CCCCOCCOCCOCCCC	CC(C)(C)OC	-3.44762	-3.45647	-3.32289	-3.34028	-3.3814	-3.59833	-3.39834	-3.60237	-3.53378
CCCCOCCOCCOCCCC	C1CCOC1	-3.88278	-3.90295	-3.78941	-3.80463	-3.78619	-3.77691	-3.97803	-3.80633	-4.02958
CCCCOCCOCCOCCCC	C1COCCO1	-4.54163	-4.38256	-4.31592	-4.3619	-4.79243	-4.34202	-4.61322	-4.36963	-4.6375
CCCCOCCOCCOCCCC	CC(=O)C	-3.28919	-3.28731	-3.09257	-3.11858	-3.18121	-3.16388	-3.38748	-3.37578	-3.38766
CCCCOCCOCCOCCCC	CCC(=O)C	-3.91829	-3.97419	-3.72733	-3.77459	-3.84363	-3.88983	-4.03429	-4.02274	-4.05812
CCCCOCCOCCOCCCC	CC(=O)OC	-3.45846	-3.31414	-3.53785	-3.20153	-3.5331	-3.32346	-3.28554	-3.45959	-3.41284
CCCCOCCOCCOCCCC	CCCOC(=O)C	-4.58268	-4.65041	-4.4257	-4.50175	-4.59799	-4.53137	-4.62047	-4.6447	-4.55416
CCCCOCCOCCOCCCC	CCCCOC(=O)C	-5.24292	-5.15228	-4.91978	-5.23584	-5.48999	-5.1831	-5.22773	-5.20357	-5.26553
CCCCOCCOCCOCCCC	CC#N	-3.71905	-3.62002	-3.81401	-3.51626	-3.6562	-3.4909	-3.48653	-3.88999	-3.79269
CCCCOCCOCCOCCCC	O	-3.75041	-3.29017	-3.11267	-3.16975	-3.28661	-3.19	-3.18763	-3.29292	-3.04014
CCCCOCCOCCOCCCC	CO	-3.43932	-3.43641	-3.1521	-3.65146	-3.40182	-3.35776	-3.41781	-3.25639	-3.46767
CCCCOCCOCCOCCCC	CCO	-3.82813	-3.66191	-3.64058	-3.8714	-3.80196	-3.72084	-3.93306	-3.91054	-3.74199
CCCCOCCOCCOCCCC	c1ccccc1	-4.20056	-4.23502	-3.94452	-4.32776	-4.15312	-4.19094	-4.30397	-4.20573	-4.32885
CCCCOCCOCCOCCCC	Cc1ccccc1	-4.90185	-4.81005	-4.86286	-4.88554	-4.86181	-4.90699	-4.81756	-4.99011	-4.97435
CCCCOCCOCCOCCCC	c1ccc(cc1)Cl	-5.49267	-5.38258	-5.06054	-5.78579	-5.52865	-5.52345	-5.53235	-5.46165	-5.36833
CCCCOCCOCCOCCCC	CC(C)O	-3.98632	-3.91044	-4.14228	-4.03732	-4.02166	-4.04291	-3.86782	-4.06088	-4.20065
CCCCOCCOCCOCCCC	Cc1ccc(cc1)C	-5.52657	-5.2488	-5.27189	-5.6819	-5.36541	-5.32082	-5.63758	-5.57019	-5.48314
CCCCOCCOCCOCCCC	c1ccncc1	-5.13776	-4.90867	-4.60934	-4.78875	-4.97632	-5.02495	-5.10073	-4.78819	-5.24215
CCCCOCCOCCOCCCC	CCOC(=O)C	-3.98771	-3.89641	-3.83338	-4.21294	-3.93887	-3.86092	-3.98712	-3.93141	-3.9494
CCCCOCCOCCOCCCC	CCCCCl	-4.06681	-4.14545	-4.1224	-3.96304	-4.05688	-3.97983	-4.10358	-4.34597	-4.20954
CCCCOCCOCCOCCCC	C(CCl)Cl	-4.49805	-4.44467	-4.54308	-4.45035	-4.26532	-4.32343	-4.58776	-4.50417	-4.47106
CCCCOCCOCCOCCCC	CC(C)CO	-5.05474	-4.91186	-4.53173	-5.08195	-4.974	-5.0888	-4.93943	-5.04877	-5.02318
CCCCOCCOCCOCCCC	Cc1ccccc1C	-5.70529	-5.83059	-5.61364	-5.72029	-5.67456	-5.73027	-5.7804	-5.70916	-5.63803
CCCCOCCOCCOCCCC	CC(Cl)(Cl)Cl	-4.1037	-4.10421	-3.90256	-3.75101	-4.19409	-4.0955	-4.04802	-4.1195	-3.99722
CCCCOCCOCCOCCCC	C(=C(Cl)Cl)Cl	-4.57576	-4.50383	-4.01646	-4.44747	-4.66207	-4.60809	-4.40908	-4.59325	-4.55553
CCCCOCCOCCOCCCC	COC=O	-2.85265	-2.88812	-2.91225	-2.81346	-2.92268	-2.6967	-2.88578	-2.88151	-2.93634
CCCCOCCOCCOCCCC	Cc1cccc(c1)C	-5.55678	-5.44518	-5.5302	-5.71808	-5.46311	-5.60687	-5.72394	-5.65959	-5.52448
CCCCOCCOCCOCCCC	CC=O	-2.52795	-2.52497	-2.54456	-2.47546	-2.44363	-2.56295	-2.5843	-2.62262	-2.506
CCCCOCCOCCOCCCC	CC(C)C=O	-3.58806	-3.39639	-3.75212	-3.62906	-3.71172	-3.50948	-3.63573	-3.62017	-3.54188
CCCCOCCOCCOCCCC	C=CCO	-4.63849	-4.42095	-4.34113	-4.48403	-4.42704	-4.48022	-4.38412	-4.62663	-4.46932
CCCCOCCOCCOCCCC	C(C(F)(Cl)Cl)(F)(F)Cl	-3.15682	-3.00152	-3.00464	-3.88654	-3.22418	-3.16115	-3.43498	-3.05037	-3.43758
CCCCOCCOCCOCCCC	C(F)(Cl)(Cl)Cl	-2.88262	-2.85066	-2.81422	-2.66647	-2.81245	-2.88572	-2.99015	-2.88008	-2.99627
CCCCOCCOCCOCCCC	C=Cc1ccccc1	-5.89785	-5.69739	-5.76326	-5.78969	-5.8655	-5.60605	-5.87881	-5.83819	-5.99827
CCCCOCCOCCOCCCC	COC(=O)C=C	-4.04513	-3.96766	-4.06765	-3.94556	-4.00368	-4.22823	-4.16333	-4.0737	-4.1662
CCCCOCCOCCOCCCC	c1ccoc1	-3.24422	-3.38359	-3.37007	-3.11129	-3.51824	-3.68994	-3.59159	-3.3969	-4.22289
CC(CO)O	O=O	1.68484	1.55332	1.42747	1.44831	1.51518	1.55844	1.56113	1.46392	1.23748
CC(CO)O	N#N	2.1283	1.85814	1.98849	1.89204	1.63518	1.92604	1.79877	1.73584	1.73251
CC(CO)O	C(=O)=O	0.0735646	0.397171	0.219029	-0.127458	0.055602	0.355626	-0.13279	-0.0103426	0.0357544
CC(CO)O	CCCCCC	-1.78169	-1.75761	-1.77975	-1.91322	-1.84508	-1.7722	-1.85345	-1.83586	-1.89196
CC(CO)O	CCCCCCC	-2.25514	-2.23928	-2.23601	-2.35379	-2.24729	-2.23931	-2.30337	-2.24409	-2.27306
CC(CO)O	CCCCCCCC	-2.72304	-2.69239	-2.68179	-2.81901	-2.80934	-2.69994	-2.82875	-2.7661	-2.89539
CC(CO)O	CCCCCCCCC	-3.18703	-3.33559	-3.06703	-3.21627	-3.15696	-3.15675	-3.18873	-3.24974	-3.15256
CC(CO)O	C1CCCCC1	-2.45023	-2.45525	-2.54919	-2.54746	-2.57226	-2.59724	-2.54623	-2.49202	-2.56506
CC(CO)O	CCC1CCCCC1	-3.18288	-3.03104	-3.10776	-3.34843	-3.17381	-3.11763	-3.03953	-3.10864	-3.06896
CC(CO)O	C(Cl)Cl	-2.9495	-3.00861	-2.93307	-3.12186	-3.0596	-2.95814	-2.95697	-2.9452	-2.96766
CC(CO)O	C(Cl)(Cl)Cl	-3.49928	-3.61493	-3.38713	-3.39116	-3.5686	-3.3038	-3.52147	-3.55584	-3.40318
CC(CO)O	C(Cl)(Cl)(Cl)Cl	-2.99055	-3.11604	-3.04595	-3.08137	-3.29546	-2.9871	-2.94196	-3.0875	-2.93662
CC(CO)O	CC(C)OC(C)C	-2.62757	-2.86375	-2.64938	-2.3772	-2.5769	-2.70244	-2.7091	-2.92224	-2.66918
CC(CO)O	c1ccccc1	-3.15682	-3.13433	-3.15782	-3.03711	-3.23402	-3.1805	-3.24421	-2.99204	-3.26962
CC(CO)O	Cc1ccccc1	-3.61251	-3.68702	-3.72707	-3.64071	-3.7736	-3.65367	-3.69643	-3.75234	-3.79503
CC(CO)O	CCc1ccccc1	-4.02184	-3.96277	-4.17295	-3.9583	-3.95934	-3.86932	-3.93193	-4.04393	-3.97684
CC(CO)O	c1ccc(cc1)Cl	-4.36014	-4.16272	-4.21388	-4.26431	-4.30259	-4.27542	-4.1256	-4.36859	-4.41276
CC(CO)O	Cc1ccc(cc1)C	-4.03014	-4.01667	-4.02966	-4.05924	-3.9835	-3.90157	-3.86755	-4.10444	-4.0763
CC(CO)O	CC(C)CC(C)(C)C	-2.15413	-2.1749	-2.14781	-1.98086	-2.20984	-2.01373	-2.04599	-2.21989	-2.17973
CC(CO)O	CC(C)(C)Cl	-2.29872	-1.84257	-2.20049	-2.24757	-1.98323	-2.41572	-1.9897	-1.99076	-2.09261
CC(CO)O	CCCCC=C	-1.94404	-2.02663	-1.99877	-1.99378	-1.86084	-2.03118	-1.99325	-2.00668	-2.13968
CC(CO)O	CCCCCC=C	-2.42302	-2.43084	-2.47325	-2.45849	-2.46728	-2.47554	-2.52306	-2.37812	-2.41348
CC(CO)O	Cc1ccccc1C	-4.23192	-4.18899	-4.24668	-4.25206	-4.20785	-4.04774	-4.30609	-4.32775	-4.38172
CC(CO)O	CC1CCCCC1	-2.68361	-2.76166	-2.59707	-2.88093	-2.7305	-2.66737	-2.76322	-2.67672	-2.68201
CC(CO)O	CCCCCCC=C	-2.88954	-2.95066	-2.81987	-3.02026	-2.95704	-2.95116	-2.96841	-2.85299	-2.85825
CC(CO)O	C1CCC=CC1	-2.75717	-2.55949	-2.51831	-2.98972	-2.72321	-2.6742	-2.80156	-2.74118	-2.87488
CC(CO)O	Cc1cccc(c1)C	-4.04513	-4.01442	-4.10827	-4.15477	-3.96341	-4.12336	-3.91172	-3.93843	-4.09968
CC(CO)O	CC(CO)O	-8.57708	-9.21871	-9.05745	-10.2775	-9.70658	-9.09437	-8.57046	-8.18708	-9.83931
CC(CO)O	C1CO1	-2.46107	-2.71728	-2.47962	-2.6962	-2.72497	-2.63766	-2.83703	-2.99192	-2.6164
C1CCCCCCC1	O=O	0.969946	1.11082	1.07906	0.981922	1.1183	1.19158	1.52692	1.16471	1.07072
C1CCCCCCC1	N#N	1.31655	1.56869	1.44412	1.31915	1.48872	1.3354	1.50663	1.41743	1.28788
C1CCCCCCC1	[C-]#[O+]	1.10785	1.2312	1.25612	1.08339	1.14879	1.15581	1.17531	1.05167	1.03563
C1CCCCCCC1	C(=O)=O	-0.130986	-0.395128	-0.339066	-0.424666	-0.409454	-0.285187	-0.223004	-0.422456	-0.125984
C1CCCCCCC1	C	0.407949	0.30747	0.385513	0.37981	0.420521	0.432033	0.519416	0.44723	0.418573
C1CCCCCCC1	C(F)(F)(F)F	1.24691	1.28916	1.1035	1.78509	1.3194	1.46021	0.982881	1.28473	1.02852
C1CCCCCCC1	FS(F)(F)(F)(F)F	0.375202	0.250248	0.484571	-0.0027566	0.164101	0.439212	-0.0332086	0.302471	-0.0443469
CCCCCCOC(=O)C	CCCCCCOC(=O)C	-6.78731	-6.68594	-6.75589	-7.09972	-6.78343	-6.83098	-6.64207	-6.66958	-6.73245
CCC(C)(C)O	CCC	-1.41894	-1.40615	-1.38058	-1.37319	-1.43925	-1.46357	-1.39514	-1.44092	-1.50964
CCC(C)(C)O	CCCC	-2.15551	-2.06672	-2.05083	-1.96215	-2.14029	-2.19085	-2.17111	-2.05605	-2.13595
CCC(C)(C)O	CC(C)C	-1.92352	-1.88125	-1.8467	-1.9737	-1.88643	-1.76559	-1.88106	-1.82725	-1.877
CCC(C)(C)O	CC=C	-1.3915	-1.39669	-1.39027	-1.3759	-1.39527	-1.31253	-1.42405	-1.32781	-1.3648
CCC(C)(C)O	C/C=C/C	-2.23738	-2.22583	-2.24923	-2.35271	-2.26533	-2.32696	-2.32261	-2.28612	-2.26681
CCC(C)(C)O	C/C=C\C	-2.31924	-2.14666	-2.24923	-2.29665	-2.20431	-2.16714	-2.26754	-2.22669	-2.24553
CCC(C)(C)O	C=CC=C	-2.15551	-2.04494	-2.10803	-2.25901	-2.11525	-2.08946	-2.2005	-2.19602	-2.1963
CCC(C)(C)O	CCCl	-2.49658	-2.48112	-2.42031	-2.41252	-2.5057	-2.3886	-2.54084	-2.47478	-2.53009
CCC(C)(C)O	CC(F)F	-1.36429	-1.47014	-1.20714	-1.55743	-1.39156	-1.22457	-1.32814	-1.41685	-1.39835
CCC(C)(C)O	COC	-2.22377	-2.09499	-2.061	-2.32157	-2.19322	-2.09481	-2.25275	-2.15089	-2.29391
CCC(C)(C)O	CCC=C	-2.10109	-2.04567	-2.02983	-1.9876	-2.05281	-2.04822	-2.03464	-2.02462	-2.05796
CCC(C)(C)O	CC(=C)C	-2.08725	-2.13202	-2.21142	-2.15283	-2.02669	-2.00957	-2.26239	-2.0639	-2.10216
CCC(C)(C)O	CCC(C)(C)O	-5.42833	-5.3462	-5.69878	-5.60089	-5.56095	-5.83186	-5.61798	-5.51535	-5.56668
CC1COC(=O)O1	N#N	1.6371	1.80407	1.79066	1.28182	1.61275	1.77415	1.52778	1.08275	1.52114
CC1COC(=O)O1	C(=O)=O	-0.859483	-0.752599	-0.676372	-0.85322	-0.714307	-0.782475	-0.657844	-0.880917	-0.878458
CC1COC(=O)O1	O=S=O	-3.24699	-3.37906	-3.0984	-3.22893	-3.16467	-2.96111	-3.38968	-3.10879	-3.51547
CC1COC(=O)O1	C	0.818666	0.730289	0.814647	0.530814	0.711364	0.562192	0.93359	0.791377	0.78379
CC1COC(=O)O1	CC	-0.136521	-0.0364252	-0.134087	-0.0658624	0.00560272	-0.0109515	-0.113285	-0.0195175	-0.0315126
CC1COC(=O)O1	CCC	-0.586672	-0.660468	-0.634959	-0.625268	-0.734832	-0.634818	-0.738468	-0.681701	-0.63127
CC1COC(=O)O1	CCCC	-1.20056	-1.09068	-1.16092	-1.21974	-1.2058	-1.13763	-1.15719	-1.11159	-1.1573
CC1COC(=O)O1	CC(C)C	-0.873089	-0.987365	-0.947527	-0.853044	-0.921106	-0.976186	-1.0506	-0.930217	-1.16606
CC1COC(=O)O1	CCCCC	-1.66431	-1.60289	-1.64002	-1.57678	-1.4981	-1.60369	-1.55643	-1.69548	-1.643
CC1COC(=O)O1	CCCCCC	-2.08725	-2.20344	-2.10268	-2.23692	-2.11916	-2.1742	-2.20281	-2.10898	-2.322
CC1COC(=O)O1	CCCC(C)C	-1.97817	-2.00495	-1.84004	-1.89873	-1.77426	-1.97838	-1.9179	-1.92804	-2.00932
CC1COC(=O)O1	CCCCCCC	-2.56484	-2.56204	-2.53056	-2.53272	-2.63415	-2.72061	-2.65142	-2.56532	-2.57489
CC1COC(=O)O1	CC(C)CC(C)C	-2.21017	-2.09972	-2.31733	-2.1914	-2.16288	-2.30318	-2.34294	-2.19026	-2.27852
CC1COC(=O)O1	CCCCCCCC	-3.08326	-3.02891	-3.00258	-3.00577	-3.12516	-3.08836	-3.04465	-3.00763	-3.02822
CC1COC(=O)O1	CC(C)C(C)C(C)C	-2.86487	-2.73089	-2.64146	-2.68419	-2.77768	-2.97551	-3.01655	-2.86336	-2.92889
CC1COC(=O)O1	CCCCCCCCC	-3.45154	-3.51206	-3.42979	-3.66394	-3.6088	-3.69884	-3.51553	-3.55114	-3.58764
CC1COC(=O)O1	C1CCCCC1	-2.66032	-2.62921	-2.5625	-2.63331	-2.73866	-2.72366	-2.72024	-2.53332	-2.65352
CC1COC(=O)O1	CCC1CCCCC1	-3.41072	-3.46218	-3.32673	-3.4897	-3.43551	-3.44206	-3.30163	-3.38772	-3.61037
CC1COC(=O)O1	C=C	-0.2456	-0.299881	-0.370502	-0.310003	-0.410089	-0.260722	-0.329938	-0.268573	-0.266994
CC1COC(=O)O1	CC=C	-0.982168	-0.798764	-0.904829	-1.0347	-1.0293	-0.928807	-0.851586	-0.945593	-1.01112
CC1COC(=O)O1	C=CC=C	-1.96457	-1.86193	-1.79637	-1.9427	-2.0833	-2.05079	-1.74701	-1.8857	-1.89089
CC1COC(=O)O1	C(Cl)Cl	-3.47898	-3.68889	-3.51285	-3.39087	-3.53821	-3.60369	-3.47142	-3.59709	-3.54143
CC1COC(=O)O1	C(Cl)(Cl)Cl	-3.92913	-4.40045	-4.16865	-3.87328	-4.16881	-3.99817	-4.22793	-4.00174	-4.17444
CC1COC(=O)O1	CCI	-3.69714	-3.25553	-3.41683	-2.94613	-3.28146	-3.67765	-3.65534	-3.45666	-3.64521
CC1COC(=O)O1	CCOCC	-2.57845	-2.69834	-2.50294	-2.51909	-2.58282	-2.74746	-2.58957	-2.73272	-2.47643
CC1COC(=O)O1	CC(C)OC(C)C	-2.90592	-2.65981	-2.88528	-2.94926	-2.87481	-3.00827	-2.89109	-2.90396	-3.13094
CC1COC(=O)O1	CCOC(C)(C)C	-3.05604	-3.01938	-2.93428	-2.98431	-2.98594	-2.9232	-2.96808	-2.95996	-3.06641
CC1COC(=O)O1	CCC(C)(C)OC	-3.53341	-3.53787	-3.683	-3.49809	-3.68744	-3.50648	-3.66636	-3.41747	-3.70884
CC1COC(=O)O1	CC(C)(C)OC	-3.05604	-2.89026	-2.97373	-2.93668	-3.07263	-2.79249	-3.00582	-2.95752	-3.08622
CC1COC(=O)O1	CCC(=O)C	-4.33847	-4.1758	-4.31742	-4.41004	-4.25924	-3.97659	-4.22304	-4.30689	-4.29835
CC1COC(=O)O1	CCCC(=O)C	-4.74757	-4.83443	-4.75597	-4.81309	-4.63409	-4.51747	-4.83686	-4.73449	-4.8244
CC1COC(=O)O1	CCN(CC)CC	-2.90592	-3.89072	-3.63493	-2.95199	-3.3967	-3.23515	-3.42005	-3.81166	-4.00358
CC1COC(=O)O1	O	-4.17473	-4.37441	-4.50626	-5.10232	-4.19086	-4.31898	-3.61216	-4.79253	-4.19864
CC1COC(=O)O1	c1ccccc1	-3.87448	-3.84868	-3.82262	-3.84926	-3.81318	-3.5868	-3.96376	-3.80673	-3.79418
CC1COC(=O)O1	Cc1ccccc1	-4.36568	-4.45536	-4.46179	-4.56161	-4.57006	-4.23015	-4.40223	-4.32182	-4.64288
CC1COC(=O)O1	CCc1ccccc1	-4.81583	-4.82309	-4.88858	-4.78084	-5.02902	-4.80729	-5.0217	-4.81474	-4.74088
CC1COC(=O)O1	CCCCCCCCCC	-4.05182	-3.93843	-3.95577	-3.98489	-3.946	-3.97621	-3.95174	-3.90669	-4.01569
CC1COC(=O)O1	Cc1ccc(cc1)C	-4.82943	-4.95859	-4.72002	-4.98037	-4.65287	-4.72307	-4.79117	-4.68492	-4.92355
CC1COC(=O)O1	CC(C)(C)Cl	-2.7694	-2.80041	-2.76801	-2.79112	-3.00778	-2.58399	-2.84188	-2.9004	-2.90227
CC1COC(=O)O1	CC(C)(C)Br	-3.31525	-3.31392	-3.2378	-3.14257	-3.07507	-3.31653	-3.16454	-3.16425	-3.27284
CC1COC(=O)O1	CCCCC=C	-2.36029	-2.47348	-2.38057	-2.46548	-2.46621	-2.45735	-2.30193	-2.37065	-2.59657
CC1COC(=O)O1	CC(=C)C=C	-2.44216	-2.41636	-2.38022	-2.58633	-2.29466	-2.30433	-2.29394	-2.38926	-2.44803
CC1COC(=O)O1	C(CCl)Cl	-4.32486	-4.19349	-4.24274	-4.13372	-4.18752	-4.13997	-4.23615	-4.09492	-4.15852
CC1COC(=O)O1	CC1CCCC1	-2.41472	-2.36718	-2.45381	-2.5734	-2.48713	-2.52979	-2.48367	-2.40718	-2.4134
CC1COC(=O)O1	Cc1ccccc1C	-5.06143	-5.12187	-5.08751	-5.08596	-5.05654	-5.17255	-5.13599	-4.94093	-5.04243
CC1COC(=O)O1	CC1CCCCC1	-2.91952	-2.87931	-2.9115	-2.99559	-2.93238	-2.91394	-3.07886	-2.89053	-2.85899
CC1COC(=O)O1	CC(C)CCC(C)C	-2.64671	-2.62482	-2.74792	-2.63479	-2.79795	-2.77639	-2.62814	-2.67707	-2.7488
CC1COC(=O)O1	CC=C(C)C	-2.10109	-2.04783	-2.06125	-1.91901	-2.15791	-2.20796	-2.17274	-2.05373	-2.11876
CC1COC(=O)O1	CCCCCCC=C	-3.36967	-3.34048	-3.18953	-3.34713	-3.44513	-3.3039	-3.2736	-3.26893	-3.41072
CC1COC(=O)O1	C1CCC=CC1	-3.12407	-3.14651	-2.97576	-3.174	-3.15025	-3.1218	-2.9923	-3.21707	-3.02168
CC1COC(=O)O1	Cc1cccc(c1)C	-4.84327	-5.06188	-4.93987	-4.99467	-4.93592	-4.84342	-5.01584	-4.75498	-5.09315
CC1COC(=O)O1	S	-1.55523	-1.63138	-1.78064	-1.57833	-1.72318	-1.55193	-1.86091	-1.54178	-1.62748
CC1COC(=O)O1	CC(C)OC(C)(C)C	-3.19233	-2.95359	-3.04271	-3.19692	-3.30663	-3.19592	-3.358	-3.12669	-3.11041
CC1COC(=O)O1	C(=O)=S	-1.1459	-1.86276	-1.29482	-1.8543	-1.44328	-0.974357	-1.7362	-1.22795	-1.80365
C(CO)O	N#N	2.46937	1.73273	2.32091	1.58443	1.41786	1.74967	1.7535	1.8128	2.00023
C(CO)O	[N-]=[N+]=O	0.177339	0.248258	-0.213038	0.00628263	-0.340512	0.0572398	-0.224528	0.0859037	-0.0607564
C(CO)O	C(=O)=O	-0.136521	-0.204673	0.0739756	-0.436567	0.689779	0.205164	0.496789	0.252931	0.0805594
C(CO)O	O=S=O	-2.72858	-1.79373	-2.47127	-2.45529	-1.65053	-2.44941	-2.43751	-2.57672	-2.96914
C(CO)O	C	1.55523	0.734942	1.15708	0.928702	1.20369	1.02815	0.901322	1.18899	1.54902
C(CO)O	CC	0.859483	0.419811	0.364668	0.240311	0.380371	0.493412	0.200748	0.343325	0.381438
C(CO)O	CCC	-0.040818	0.138937	0.157607	-0.00447524	0.308708	0.330995	0.263515	0.147146	0.114164
C(CO)O	CCCC	-0.286418	-0.123228	-0.236996	-0.493599	-0.213437	-0.406124	-0.25558	-0.22374	-0.288173
C(CO)O	CC(C)C	-0.190945	0.046342	-0.0220106	-0.0633063	0.0996392	0.0561122	0.115616	0.0753289	0.073286
C(CO)O	CCCCCC	-0.764011	-0.956611	-1.03339	-1.1028	-0.868742	-1.13009	-1.01519	-0.944401	-1.00153
C(CO)O	CCCCCCC	-1.15974	-1.33106	-1.131	-1.24444	-1.24974	-1.27333	-1.41509	-1.26525	-1.40077
C(CO)O	CCCCCCCC	-1.55523	-1.71524	-1.73656	-1.83738	-1.56979	-1.61865	-1.56745	-1.64305	-1.77166
C(CO)O	CC(C)C(C)C(C)C	-1.05043	-1.22006	-1.84777	-1.58521	-1.35656	-1.4269	-1.52594	-1.37005	-1.3314
C(CO)O	CCCCCCCCC	-1.95096	-2.10728	-2.22485	-2.13213	-2.09211	-2.19441	-2.0078	-2.03632	-2.35899
C(CO)O	C1CCCCC1	-1.54163	-1.38738	-1.7808	-1.79921	-1.51822	-1.46588	-1.63822	-1.55146	-1.46217
C(CO)O	CCC1CCCCC1	-2.07365	-2.16866	-2.12278	-2.08382	-1.96074	-2.25326	-2.03634	-2.06199	-2.00819
C(CO)O	C=C	0.504805	0.0430264	0.11672	0.0430062	0.0902609	0.0858663	0.22184	0.196952	-0.213995
C(CO)O	CC=C	-0.450151	-0.271864	-0.355915	-0.337431	-0.165221	0.00250813	-0.210304	-0.181869	-0.344015
C(CO)O	C=CC=C	-1.35068	-0.903515	-0.864173	-1.13588	-0.92678	-1.05047	-0.921207	-0.830387	-0.920759
C(CO)O	C#C	-0.682144	-0.720827	-1.08355	-1.09754	-0.884109	-0.920512	-1.21513	-0.624896	-0.932493
C(CO)O	C1COCCO1	-4.46115	-4.12651	-4.66214	-4.35591	-4.5239	-4.27218	-4.09367	-4.69087	-3.59747
C(CO)O	CCC(=O)C	-3.60167	-3.7882	-3.60618	-3.47363	-3.58262	-4.43411	-3.66467	-3.54935	-3.85919
C(CO)O	N	-3.06965	-3.81831	-3.71084	-3.67985	-2.74908	-3.61465	-3.38018	-3.88968	-3.19211
C(CO)O	C[N+](=O)[O-]	-4.21555	-4.1398	-4.01565	-4.12405	-3.97494	-4.03205	-4.06828	-3.69518	-4.29357
C(CO)O	CCO	-4.74757	-5.12887	-5.64882	-5.16348	-5.20023	-4.80206	-4.90363	-5.1947	-4.62838
C(CO)O	c1ccccc1	-2.7694	-2.73029	-2.76423	-2.82046	-2.79031	-2.91238	-2.77637	-2.66955	-2.93177
C(CO)O	Cc1ccccc1	-3.20594	-3.03108	-3.21608	-3.01743	-3.08364	-3.1675	-3.04464	-3.06892	-3.19188
C(CO)O	CCc1ccccc1	-3.39712	-3.47262	-3.58457	-3.30659	-3.56533	-3.47645	-3.42564	-3.55485	-3.90611
C(CO)O	CCCc1ccccc1	-3.65632	-3.73056	-3.76107	-3.67609	-3.82449	-3.65256	-3.88178	-3.69328	-3.47609
C(CO)O	CC(C)c1ccccc1	-3.53341	-3.62897	-3.52018	-3.37066	-3.50022	-3.68941	-3.60354	-3.50225	-3.69484
C(CO)O	c1ccc(cc1)Cl	-3.87448	-3.80208	-3.94614	-3.86615	-3.96118	-4.04487	-3.87712	-3.88961	-4.29789
C(CO)O	CCCCCCCCCC	-2.68753	-2.18637	-2.06077	-2.28768	-2.18592	-2.18795	-2.25913	-2.11643	-2.23103
C(CO)O	Cc1ccc(cc1)C	-3.39712	-3.338	-3.43741	-3.60213	-3.38998	-3.37011	-3.49979	-3.39583	-3.57697
C(CO)O	CC(C)C=C	-0.764011	-0.73542	-0.674805	-0.879445	-0.764251	-0.740779	-0.707791	-0.860763	-0.695529
C(CO)O	CCCCC=C	-1.07787	-1.09893	-1.19508	-1.33089	-1.12103	-0.941879	-1.2789	-1.13233	-1.18752
C(CO)O	CC(=C)C=C	-1.11869	-1.39255	-1.37899	-1.4385	-1.26332	-1.09458	-1.38292	-1.48205	-1.39813
C(CO)O	c1(c(c(c(c(c1F)F)F)F)F)F	-1.58245	-2.76419	-1.16102	-2.18684	-3.08634	-1.1045	-1.07556	-2.24877	-1.12384
C(CO)O	CCCCCC=C	-1.45976	-1.4767	-1.49266	-1.43347	-1.36072	-1.38284	-1.50528	-1.51316	-1.59165
C(CO)O	Cc1ccccc1C	-3.64272	-3.54696	-3.55912	-3.96932	-3.61524	-3.76504	-3.80708	-3.61581	-3.85074
C(CO)O	CC1CCCCC1	-1.6371	-1.80329	-1.79867	-1.92371	-1.62518	-1.7949	-1.76493	-1.6724	-1.75754
C(CO)O	CCCCCCC=C	-1.81444	-1.80874	-1.87256	-1.99261	-1.85834	-1.75582	-2.04249	-2.01923	-1.95124
C(CO)O	C1CCC=CC1	-1.89631	-1.94673	-2.12198	-1.86704	-1.95512	-1.92014	-2.12448	-2.08262	-1.78509
C(CO)O	Cc1cccc(c1)C	-3.42433	-3.43119	-3.50053	-3.64324	-3.41411	-3.41406	-3.55459	-3.44204	-3.55307
C(CO)O	COc1ccccc1	-4.4065	-4.18174	-4.39585	-4.24931	-4.11504	-3.94692	-4.6995	-4.75517	-4.0073
C(CO)O	c1ccc(cc1)C#N	-5.81183	-5.75188	-6.75377	-5.55704	-5.65574	-5.36545	-6.12672	-5.28248	-5.89814
C(CO)O	S	-0.994621	-1.67736	-1.5002	-1.68188	-1.17347	-1.16584	-1.67896	-1.74128	-1.55334
C(CO)O	CCC/C=C/C	-1.07787	-1.21735	-1.3912	-1.61081	-1.20957	-1.3182	-1.38598	-1.27457	-1.20576
C(CO)O	CCC/C=C\C	-1.24137	-1.1256	-1.18449	-1.51053	-1.15178	-1.1511	-1.30702	-1.06136	-1.1857
C(CO)O	CC(=C)CC(C)(C)C	-1.47337	-1.22725	-1.62867	-1.57467	-1.34299	-1.54562	-1.73932	-1.15665	-1.44712
C(CO)O	c1ccc(cc1)F	-2.90592	-3.16169	-3.46591	-2.96955	-2.9628	-2.82721	-3.09144	-3.03331	-2.74899
C(CO)O	c1ccc(cc1)Br	-4.39289	-4.33305	-4.41813	-4.3058	-4.30662	-4.52004	-4.24668	-4.08826	-4.39632
C(CO)O	c1ccc(cc1)N	-7.5308	-6.94043	-6.96221	-7.53473	-7.40435	-7.16821	-7.97282	-7.68894	-7.99199
C(CO)O	c1ccc(cc1)[N+](=O)[O-]	-6.05743	-6.73721	-6.99952	-5.93404	-6.0159	-6.00386	-6.73006	-6.27988	-6.4997
C(CO)O	c1ccc(cc1)CO	-8.30842	-7.86718	-7.87584	-8.91836	-8.20525	-7.7416	-7.86716	-8.26254	-7.89627
C(CO)O	c1ccc2ccccc2c1	-5.75718	-5.10691	-5.54488	-5.49883	-5.43886	-5.6409	-5.51852	-5.70125	-5.56014
CCCCCC	O=O	0.583905	0.556291	0.644739	0.57845	0.473642	0.641074	0.600076	0.50745	0.603592
CCCCCC	N#N	0.802292	0.822114	0.914004	0.938913	0.807389	0.950256	0.828328	0.789235	0.807924
CCCCCC	[N-]=[N+]=O	-0.736799	-0.727072	-0.709612	-0.611354	-0.751717	-0.695987	-0.683151	-0.684884	-0.667336
CCCCCC	[C-]#[O+]	0.658853	0.635611	0.787907	0.72686	0.619092	0.700393	0.687338	0.606326	0.630476
CCCCCC	C	0.0341303	0.0834678	0.151921	0.186933	0.0874863	0.200025	0.0911333	0.069586	0.0549777
CCCCCC	CC	-1.03267	-1.00086	-1.00213	-1.02543	-0.993956	-1.04215	-1.0839	-1.02337	-1.05676
CCCCCC	CCC	-1.80083	-1.81376	-1.734	-1.88248	-1.81122	-1.91287	-1.84288	-1.81227	-1.90852
CCCCCC	CCCC	-2.55124	-2.62224	-2.61588	-2.64426	-2.56632	-2.61503	-2.63773	-2.62936	-2.60915
CCCCCC	CC(C)C	-2.33285	-2.36703	-2.38663	-2.43665	-2.39791	-2.33317	-2.45703	-2.40295	-2.37333
CCCCCC	CCCCC	-3.32886	-3.3339	-3.3478	-3.24853	-3.37759	-3.28651	-3.40215	-3.3842	-3.33377
CCCCCC	CC(C)(C)C	-2.7694	-2.72009	-2.83662	-2.95599	-2.89946	-2.83691	-2.87787	-2.87402	-2.7592
CCCCCC	CCCCCC	-4.05182	-4.05114	-4.06266	-4.05473	-4.05134	-4.0733	-4.11894	-4.03076	-4.12195
CCCCCC	CCCC(C)C	-3.84727	-3.88823	-3.78391	-3.84109	-3.82909	-3.82535	-3.86286	-3.85065	-3.84114
CCCCCC	CCCCCCC	-4.77501	-4.74222	-4.65331	-4.78912	-4.82539	-4.67789	-4.82358	-4.77339	-4.72405
CCCCCC	CC(C)CC(C)C	-4.37928	-4.29632	-4.31882	-4.3729	-4.2639	-4.20169	-4.39536	-4.31553	-4.32543
CCCCCC	CCCCCCCC	-5.41611	-5.44005	-5.34985	-5.58906	-5.41083	-5.39815	-5.40608	-5.48853	-5.45149
CCCCCC	CC(C)C(C)C(C)C	-5.02061	-4.95221	-5.0581	-4.99962	-4.96523	-5.01279	-5.09439	-5.05705	-5.04998
CCCCCC	CCCCCCCCC	-6.15291	-6.07548	-6.0348	-6.30471	-6.11329	-6.09121	-6.10961	-6.1684	-6.23814
CCCCCC	CCC(CC)(CC)CC	-5.88009	-5.49695	-5.70165	-5.65198	-5.72012	-5.4247	-5.76792	-5.60047	-5.85933
CCCCCC	C1CCCC1	-3.69714	-3.44002	-3.49859	-3.54628	-3.5898	-3.48738	-3.59015	-3.51206	-3.5344
CCCCCC	C1CCCCC1	-4.22916	-4.27038	-4.23026	-4.31915	-4.3098	-4.21128	-4.34375	-4.28919	-4.29569
CCCCCC	CCC1CCCCC1	-5.41611	-5.39287	-5.38065	-5.57788	-5.37692	-5.51788	-5.49574	-5.4642	-5.45522
CCCCCC	C=C	-0.642479	-0.895722	-0.750008	-0.768112	-0.720919	-0.712961	-0.73213	-0.700817	-0.71298
CCCCCC	CC=C	-1.75448	-1.78393	-1.74457	-1.81323	-1.87596	-1.75984	-1.78754	-1.78259	-1.74098
CCCCCC	C#C	-0.518411	-0.885812	-0.784475	-1.01551	-0.816419	-0.931688	-1.16558	-0.751901	-0.7664
CCCCCC	C(F)(F)(F)F	0.496503	0.564983	0.45742	0.501074	0.545264	0.496583	0.525868	0.529304	0.531059
CCCCCC	CCCl	-2.60313	-2.53914	-2.60628	-2.4254	-2.57271	-2.48168	-2.52824	-2.6497	-2.57999
CCCCCC	C(Cl)(Cl)Cl	-3.61527	-3.71744	-3.69111	-3.702	-3.68128	-3.68538	-3.70328	-3.65549	-3.66494
CCCCCC	C(Cl)(Cl)(Cl)Cl	-4.13368	-4.06413	-4.105	-4.08002	-3.97684	-4.12194	-4.05462	-4.10064	-4.10328
CCCCCC	CCI	-3.69576	-3.68372	-3.60703	-3.51574	-3.62833	-3.68172	-3.71939	-3.64978	-3.57253
CCCCCC	COC	-1.79138	-1.91069	-1.91321	-1.88366	-1.89221	-1.83684	-1.64631	-1.83866	-1.96068
CCCCCC	CCCCOCCCC	-5.91284	-5.7439	-5.69109	-5.67473	-5.73201	-5.63243	-5.87738	-5.74813	-5.9081
CCCCCC	CCOC(C)(C)C	-4.06542	-4.11517	-4.05924	-4.0221	-4.04379	-4.02666	-4.07337	-4.09053	-4.14147
CCCCCC	CCC(C)(C)OC	-4.46807	-4.28903	-4.46235	-4.30492	-4.33743	-4.27994	-4.43862	-4.39062	-4.40959
CCCCCC	C1CCOC1	-3.68353	-3.67759	-3.52188	-3.57208	-3.71023	-3.64529	-3.85719	-3.63615	-3.63802
CCCCCC	C1COCCO1	-4.06542	-4.1106	-4.16359	-4.02016	-4.12704	-4.00233	-3.99892	-4.15127	-3.97953
CCCCCC	CC(=O)C	-2.67807	-2.60323	-2.64407	-2.57125	-2.60232	-2.72027	-2.64	-2.70474	-2.59604
CCCCCC	CCC(=O)C	-3.39712	-3.39372	-3.44377	-3.48092	-3.40411	-3.35215	-3.47453	-3.42753	-3.35235
CCCCCC	CCCCC(=O)C	-4.67954	-4.54956	-4.69441	-4.57478	-4.71534	-4.65704	-4.67713	-4.64703	-4.62708
CCCCCC	CCCCCC(=O)C	-5.3603	-5.31489	-5.33369	-5.44107	-5.26988	-5.20265	-5.39966	-5.29114	-5.28793
CCCCCC	CC(=O)OC	-2.92782	-2.82663	-2.98381	-2.98705	-2.87779	-2.87333	-2.97536	-2.89686	-2.9652
CCCCCC	CCCOC(=O)C	-4.03152	-4.22133	-4.12987	-4.137	-4.2005	-4.18227	-4.29612	-4.26199	-4.31712
CCCCCC	CCCCOC(=O)C	-4.94405	-4.87582	-4.90873	-4.95165	-4.9177	-4.89285	-4.95744	-4.87275	-4.94748
CCCCCC	CCC(=O)OC	-3.64525	-3.65521	-3.66167	-3.59148	-3.64089	-3.6841	-3.65645	-3.67593	-3.69161
CCCCCC	CCCCC(=O)OC	-4.92906	-4.87084	-4.87764	-4.87424	-4.98746	-4.93677	-4.89158	-5.02031	-4.937
CCCCCC	CCCCCC(=O)OC	-5.64672	-5.52817	-5.54446	-5.9118	-5.70116	-5.78032	-5.56487	-5.51004	-5.71379
CCCCCC	CC#N	-2.41472	-2.34265	-2.43281	-2.42377	-2.29665	-2.30273	-2.31976	-2.40674	-2.36784
CCCCCC	CCC#N	-3.03552	-2.93487	-3.15716	-2.98481	-2.92249	-3.02901	-3.12225	-3.05475	-3.04302
CCCCCC	CCCC#N	-3.74903	-3.77698	-3.92383	-3.9319	-3.73261	-3.91723	-3.83684	-3.84708	-3.7545
CCCCCC	CNC	-2.48436	-2.26351	-2.50041	-2.20207	-2.31397	-2.39032	-2.19389	-2.223	-2.30967
CCCCCC	CCNCC	-3.57445	-3.49557	-3.4626	-3.57751	-3.59984	-3.49413	-3.56896	-3.49245	-3.59662
CCCCCC	CCN(CC)CC	-4.48836	-4.60261	-4.41639	-4.46906	-4.52794	-4.67315	-4.8321	-4.45364	-4.3449
CCCCCC	C[N+](=O)[O-]	-2.75579	-2.66369	-2.81238	-2.78805	-2.6822	-2.73438	-2.77768	-2.69971	-2.79947
CCCCCC	O	-0.736799	-0.965871	-0.783368	-0.993027	-0.858566	-1.01581	-1.00637	-0.7768	-1.03868
CCCCCC	CO	-1.56607	-1.66723	-1.62134	-1.7524	-1.63571	-1.78094	-1.63526	-1.65611	-1.8715
CCCCCC	CCO	-2.28096	-2.26013	-2.2571	-2.38183	-2.35171	-2.38544	-2.23291	-2.26343	-2.28729
CCCCCC	CCCO	-3.01638	-2.98086	-3.00192	-3.1479	-2.94967	-3.07689	-2.99333	-2.98597	-3.02299
CCCCCC	CCCCO	-3.74072	-3.69358	-3.81828	-3.74119	-3.67049	-3.72954	-3.71724	-3.76798	-3.7692
CCCCCC	CCCCCO	-4.62073	-4.40431	-4.4985	-4.37395	-4.38571	-4.25398	-4.52991	-4.44369	-4.43229
CCCCCC	CCCCCCO	-5.01784	-5.11796	-5.03869	-5.14379	-5.17471	-5.19715	-5.09212	-5.17427	-5.20156
CCCCCC	CCCCCCCO	-5.59206	-5.77144	-5.91198	-5.74629	-5.94248	-5.89433	-5.81949	-5.77284	-5.81803
CCCCCC	FS(F)(F)(F)(F)F	-0.402414	-0.432077	-0.371442	-0.126317	-0.420636	-0.521752	-0.366655	-0.397184	-0.49637
CCCCCC	c1ccccc1	-4.011	-4.05831	-3.97561	-4.06285	-4.07617	-4.02693	-3.98332	-3.96885	-4.12012
CCCCCC	Cc1ccccc1	-4.74757	-4.71139	-4.77924	-4.8025	-4.70489	-4.634	-4.74418	-4.85628	-4.75878
CCCCCC	CCc1ccccc1	-5.35061	-5.28799	-5.10828	-5.3443	-5.4284	-5.15942	-5.38774	-5.2494	-5.29227
CCCCCC	CCCc1ccccc1	-5.55401	-5.86398	-5.84123	-5.97542	-5.83836	-5.9429	-6.07216	-5.78298	-5.87559
CCCCCC	c1ccc(cc1)Cl	-5.21156	-5.25022	-5.14149	-5.21887	-5.05961	-5.148	-5.26131	-5.27921	-5.22691
CCCCCC	[N]=O	0.448767	0.356291	0.553047	0.828045	0.574352	0.733774	0.495779	0.494477	0.396768
CCCCCC	CCCCCCCCCC	-6.85142	-6.77164	-6.92371	-7.01783	-6.80654	-6.80979	-6.9815	-6.8995	-6.82099
CCCCCC	CCBr	-3.14045	-3.11156	-3.11796	-3.04534	-2.97657	-2.9311	-3.0827	-3.07062	-3.00764
CCCCCC	CN(C)C	-2.62757	-2.44727	-2.49059	-2.63053	-2.4641	-2.41809	-2.55312	-2.55919	-2.56131
CCCCCC	CC(C)O	-2.75579	-2.72571	-2.76573	-2.62318	-2.68358	-2.77673	-2.726	-2.65785	-2.7298
CCCCCC	c1ccncc1	-4.18834	-4.32057	-4.32929	-4.32796	-3.89623	-4.22265	-4.3314	-4.06476	-4.28256
CCCCCC	CCOC(=O)C	-3.60167	-3.45693	-3.49063	-3.4444	-3.5027	-3.52324	-3.59264	-3.60253	-3.63786
CCCCCC	C1CC1	-1.97817	-1.95489	-1.96176	-2.10464	-2.05629	-2.11488	-2.09858	-2.07999	-2.10752
CCCCCC	CCC=C	-2.49105	-2.53238	-2.4804	-2.4851	-2.57556	-2.52213	-2.5793	-2.53251	-2.49855
CCCCCC	CC(=C)C	-2.42832	-2.4483	-2.49627	-2.54434	-2.58516	-2.46756	-2.59956	-2.51749	-2.5157
CCCCCC	CCCCCl	-4.02461	-3.9768	-3.97423	-4.00392	-4.05293	-3.96477	-4.11419	-4.03333	-4.09238
CCCCCC	CC(C)(C)Cl	-3.42433	-3.22326	-3.47077	-3.42527	-3.40185	-3.29113	-3.39233	-3.36084	-3.38281
CCCCCC	CC(C)(C)Br	-3.75179	-3.6971	-3.84166	-3.73192	-3.75357	-3.94694	-3.92093	-3.78634	-3.61851
CCCCCC	C(C(F)(Cl)Cl)(F)(Cl)Cl	-4.43394	-4.01794	-3.98846	-4.40594	-3.94598	-4.0647	-4.15685	-4.17175	-4.12797
CCCCCC	CCCCCCCCCCO	-7.69453	-7.69387	-8.08098	-7.97375	-7.80639	-7.99196	-7.80787	-7.72092	-7.93748
CCCCCC	CCC(C)(C)C	-3.64272	-3.41336	-3.63645	-3.73121	-3.51447	-3.63303	-3.75851	-3.48841	-3.68138
CCCCCC	C(CCl)Cl	-3.75179	-3.79631	-3.76073	-3.7274	-3.76869	-3.79773	-3.78305	-3.817	-3.70441
CCCCCC	CCCCl	-3.36967	-3.28323	-3.34063	-3.23302	-3.35949	-3.26988	-3.26806	-3.36636	-3.32818
CCCCCC	CN	-1.63987	-1.54622	-1.61615	-1.73967	-1.4708	-1.70403	-1.39212	-1.36595	-1.59515
CCCCCC	CC(C)CO	-3.57584	-3.47421	-3.63857	-3.39729	-3.49536	-3.59507	-3.51459	-3.52696	-3.51758
CCCCCC	CCC(C)O	-3.5567	-3.4256	-3.41108	-3.47076	-3.46886	-3.34247	-3.49276	-3.33839	-3.40153
CCCCCC	CC(C)CCO	-4.05182	-4.12892	-4.07144	-4.14925	-4.21011	-4.05462	-4.29015	-4.11247	-4.20646
CCCCCC	CC(C)CCC(C)C	-4.96596	-4.96725	-4.94214	-5.12108	-5.01897	-4.88316	-4.91039	-5.00056	-5.14191
CCCCCC	CC(CCl)Cl	-4.16781	-3.96957	-4.03399	-4.24118	-4.10502	-4.15609	-4.11513	-4.11624	-3.91206
CCCCCC	CCCCCOC(=O)C	-5.57177	-5.5774	-5.44312	-5.78429	-5.62185	-5.54915	-5.64235	-5.61845	-5.59268
CCCCCC	CCCCC#N	-4.44754	-4.33435	-4.42111	-4.26441	-4.38971	-4.61416	-4.42441	-4.41574	-4.47312
CCCCCC	CC[N+](=O)[O-]	-3.42433	-3.37121	-3.33663	-3.38514	-3.51277	-3.54743	-3.30105	-3.38458	-3.36574
CCCCCC	CCC[N+](=O)[O-]	-4.05182	-4.03992	-4.08577	-4.02161	-4.10897	-4.23714	-4.03075	-4.04934	-4.10923
CCCCCC	c1cc(cc(c1)Cl)Cl	-6.18012	-6.14112	-5.98662	-5.96037	-5.93645	-6.0855	-6.07898	-6.09432	-5.73765
CCCCCC	c1ccc(cc1)F	-4.15006	-3.88458	-3.9846	-4.11329	-4.11967	-4.19209	-4.05943	-4.15144	-4.13671
CCCCCC	c1ccc(cc1)Br	-5.65894	-5.61783	-5.51031	-5.37834	-5.62247	-5.83799	-5.63313	-5.76165	-5.55495
CCCCCC	c1ccc(cc1)N	-5.42971	-5.12179	-5.28462	-5.2155	-5.2611	-5.27005	-5.40107	-5.26449	-5.26691
CCCCCC	c1ccc(cc1)[N+](=O)[O-]	-6.09018	-6.09002	-6.31561	-6.09767	-6.15797	-6.21807	-6.33292	-6.33814	-6.16447
CCCCCC	II	-4.67124	-4.3096	-4.7338	-4.30154	-4.63114	-4.6327	-4.71368	-4.68039	-4.52852
CCCCCC	CCCCCCCCCCC	-7.55801	-7.51741	-7.41111	-7.7267	-7.52189	-7.52571	-7.62915	-7.56771	-7.62522
CCCCCC	CCCCCCCCCCCC	-8.23739	-8.22859	-8.12112	-8.01759	-8.17841	-8.25751	-8.41665	-8.27295	-8.30007
CCCCCC	C(CCl)CCl	-4.43394	-4.58994	-4.59228	-4.46953	-4.38082	-4.26626	-4.34561	-4.41444	-4.48569
CCCCCC	C(CCCl)CCl	-4.95235	-5.41563	-5.20424	-5.45161	-5.29139	-5.13227	-5.36316	-5.19441	-5.21578
CCCCCC	CCCCCCl	-4.78308	-4.68949	-4.66756	-4.7633	-4.76709	-4.69421	-4.70567	-4.7015	-4.63439
CCCCCC	CC(=O)C(C)(C)C	-4.33985	-4.35129	-4.31986	-4.33773	-4.35152	-4.36669	-4.38308	-4.45737	-4.3232
CCCCCC	C1CCC(=O)CC1	-4.97956	-5.20428	-5.47383	-5.1297	-5.13744	-5.27736	-5.2658	-5.28798	-5.20308
CCCCCC	CCN	-2.29203	-2.14288	-2.15905	-2.31939	-2.36393	-2.24738	-2.20982	-2.25408	-2.37764
CCCCCC	CCCN	-3.08326	-3.08424	-3.00918	-3.00947	-3.24553	-3.27131	-3.11164	-3.10693	-3.07375
CCCCCC	CC(C)N	-2.78323	-2.69181	-2.67369	-2.6758	-2.71386	-2.52264	-2.78341	-2.61142	-2.64869
CCCCCC	CCCC[N+](=O)[O-]	-4.63987	-4.70464	-4.87523	-4.84753	-4.74912	-5.06178	-4.74139	-4.7156	-4.73177
CCCCCC	CCCCCCCCCCCCO	-9.26337	-9.23254	-8.93585	-9.08464	-9.32608	-8.84947	-9.05048	-8.99155	-9.24245
CCCCCC	CCOCCO	-4.011	-3.97973	-3.9466	-3.91521	-3.77198	-3.9646	-4.0124	-3.932	-3.90905
CCCCCC	CSC	-2.96726	-3.20143	-2.76121	-3.0513	-3.03982	-2.84541	-3.13746	-2.72243	-3.16659
CCCCCC	c1ccc(c(c1)Cl)Cl	-6.1393	-6.13358	-6.07168	-6.22367	-6.12569	-5.88744	-6.15913	-6.15337	-6.20127
CCCCCC	c1ccc(cc1)C=O	-5.52934	-5.35147	-5.31777	-5.14032	-5.42888	-5.46042	-5.38037	-5.57905	-5.61501
CCCCCC	CC(=O)c1ccccc1	-6.04913	-6.2248	-6.29715	-6.3317	-6.25411	-6.26943	-6.31656	-6.37741	-6.21085
CCCCCC	Cc1ccccc1N	-6.12569	-6.23303	-6.39045	-6.23605	-6.43638	-6.30488	-6.50477	-6.26482	-6.34362
CCCCCC	Cc1ccc(cc1)N	-6.05743	-6.01325	-6.26657	-5.95374	-6.37804	-6.03666	-6.3308	-6.29665	-6.20355
CCCCC(=O)C	O=O	0.863634	0.781431	0.747464	0.96815	0.761466	0.893723	0.728938	0.774697	0.699974
CCCCC(=O)C	CCCCC(=O)C	-5.60451	-5.57716	-5.51983	-5.37523	-5.54943	-5.67771	-5.47425	-5.63123	-5.58314
CCCCCCCO	O=O	1.0163	0.979178	1.06266	1.07533	0.971894	1.06531	1.02802	0.943441	1.00131
CCCCCCCO	N#N	1.33846	1.33794	1.48963	1.39414	1.31959	1.34941	1.3461	1.38205	1.23255
CCCCCCCO	C	0.481514	0.473113	0.44563	0.499778	0.470811	0.517712	0.582775	0.505469	0.588507
CCCCCCCO	CC	-0.600278	-0.514994	-0.493435	-0.610199	-0.537974	-0.564534	-0.593773	-0.560957	-0.596102
CCCCCCCO	CCC	-1.18695	-1.31637	-1.31995	-1.4113	-1.3729	-1.32915	-1.33649	-1.31119	-1.31267
CCCCCCCO	CCCC	-1.95096	-2.03819	-2.04556	-2.15817	-2.05702	-2.02208	-2.04193	-1.98706	-2.00788
CCCCCCCO	CC(C)C	-1.66431	-1.78617	-1.83621	-1.93754	-1.84135	-1.77645	-1.88245	-1.78623	-1.82573
CCCCCCCO	CCCCC	-2.66032	-2.69486	-2.60249	-2.82779	-2.62716	-2.69556	-2.62779	-2.68221	-2.72329
CCCCCCCO	CCCCCC	-3.32886	-3.28399	-3.31397	-3.5338	-3.35891	-3.32331	-3.45085	-3.29371	-3.37997
CCCCCCCO	C1CCCC1	-3.09686	-3.00849	-3.04446	-3.22552	-3.06802	-3.03105	-3.12815	-3.0489	-3.11796
CCCCCCCO	C1CCCCC1	-3.72435	-3.65383	-3.73481	-3.87589	-3.75762	-3.69603	-3.6679	-3.75511	-3.75446
CCCCCCCO	C=C	-0.425706	-0.402951	-0.411789	-0.429227	-0.401095	-0.361955	-0.382681	-0.411875	-0.428628
CCCCCCCO	C(F)(F)(F)F	1.24691	1.19143	1.07246	1.12935	1.1945	1.17925	1.25282	1.27408	1.22221
CCCCCCCO	CCCC#N	-4.32486	-4.30943	-4.3949	-4.3198	-4.41723	-4.1696	-4.22399	-4.3492	-4.28253
CCCCCCCO	FS(F)(F)(F)(F)F	0.368284	0.480931	0.30029	0.411282	0.237395	0.386134	0.253484	0.391128	0.372872
CCCCCCCO	c1ccccc1	-3.83366	-3.82335	-3.75658	-3.97648	-3.79256	-3.8837	-3.91626	-3.82092	-3.91525
CCCCCCCO	CC1CCCC1	-3.50619	-3.54173	-3.57322	-3.74152	-3.52676	-3.5931	-3.57399	-3.48009	-3.53343
CCCCCCCO	CC1CCCCC1	-4.16113	-4.07415	-4.20684	-4.23133	-4.13454	-4.0912	-4.11112	-4.19124	-4.19126
CCCCCO	O=O	0.954956	0.898156	1.07788	0.928099	0.945916	0.985624	0.933508	0.897374	0.944946
CCCCCO	N#N	1.28242	1.28333	1.45372	1.52986	1.26543	1.33241	1.27748	1.20425	1.24451
CCCCCO	[N-]=[N+]=O	-0.504805	-0.546431	-0.523536	-0.429453	-0.571238	-0.40227	-0.6418	-0.544216	-0.511959
CCCCCO	[C-]#[O+]	1.11869	1.11629	1.06994	1.00347	1.02204	1.06313	1.07724	1.06192	1.08939
CCCCCO	C	0.450151	0.432803	0.439517	0.507107	0.420869	0.406988	0.457899	0.41099	0.373573
CCCCCO	CC	-0.600278	-0.599213	-0.548811	-0.676279	-0.608078	-0.611655	-0.569236	-0.586208	-0.655695
CCCCCO	CCC	-1.32324	-1.35543	-1.3582	-1.36752	-1.30863	-1.38606	-1.31504	-1.36102	-1.37217
CCCCCO	CCCC	-2.03283	-2.03891	-1.94449	-2.13463	-2.04834	-2.03923	-2.08642	-2.07133	-2.07116
CCCCCO	CC(C)C	-1.78723	-1.7917	-1.85565	-1.84717	-1.89231	-1.82992	-1.90398	-1.8409	-1.93671
CCCCCO	CCCCC	-2.64671	-2.76056	-2.62738	-2.71839	-2.71195	-2.68648	-2.62561	-2.66326	-2.70747
CCCCCO	CCCCCC	-3.32886	-3.32405	-3.35818	-3.37913	-3.34953	-3.35037	-3.25101	-3.38494	-3.33969
CCCCCO	CCCC(C)C	-3.30164	-3.12441	-3.06705	-3.23835	-3.1585	-3.13311	-3.2422	-3.07776	-3.22578
CCCCCO	CCCCCCCC	-4.62488	-4.61578	-4.57033	-4.77428	-4.62323	-4.57885	-4.71801	-4.67955	-4.63583
CCCCCO	C1CCCCC1	-3.71075	-3.74988	-3.72751	-3.96252	-3.78667	-3.81487	-3.81554	-3.82023	-3.75731
CCCCCO	C=C	-0.477593	-0.428986	-0.423358	-0.507148	-0.470791	-0.490604	-0.50676	-0.445041	-0.454439
CCCCCO	CC=C	-1.32324	-1.43006	-1.40469	-1.40476	-1.35978	-1.39111	-1.43745	-1.38646	-1.35197
CCCCCO	C/C=C/C	-2.15551	-2.16744	-2.27974	-2.37835	-2.21514	-2.24737	-2.24468	-2.19436	-2.25108
CCCCCO	C/C=C\C	-2.23738	-2.16744	-2.13026	-2.32283	-2.22934	-2.19249	-2.24468	-2.19436	-2.15
[truncated: 4,240 more rows]

## Sheet: GCN (FreeSolv)
solvent	solute	exp	run0	run1	run2	run3	run4	run5	run6	run7
O	CN(C)C(=O)c1ccc(cc1)OC	-11.01	-11.6643	-11.7565	-11.0792	-10.9019	-9.60257	-10.685	-10.7617	-11.3246
O	CS(=O)(=O)Cl	-4.87	-7.63576	-7.94836	-4.12785	-4.56137	-3.70097	-7.38524	-3.9897	-6.49986
O	CC(C)C=C	1.83	1.74155	1.69469	1.20598	1.4752	1.31915	1.41917	1.26556	1.88568
O	CCc1cnccn1	-5.45	-6.69974	-4.28378	-6.79108	-7.32265	-6.58425	-5.86444	-3.35378	-5.20945
O	CCCCCCCO	-4.21	-4.06529	-4.24609	-3.77971	-4.81275	-3.75762	-3.64211	-4.26323	-4.5646
O	Cc1cc(cc(c1)O)C	-6.27	-5.0742	-5.80061	-5.86459	-6.05177	-5.90368	-6.45618	-5.40087	-6.17752
O	CC(C)C(C)C	2.34	1.67648	2.81437	1.53997	3.01775	2.4262	2.66207	2.31268	1.73905
O	CCCC(C)(C)O	-3.92	-3.47179	-4.74393	-3.96983	-4.14408	-3.86284	-4.69172	-3.80199	-3.61432
O	C[C@@H]1CCCC[C@@H]1C	1.58	0.783697	2.45938	1.74899	1.97541	2.00266	2.66735	2.17103	2.28326
O	CC[C@H](C)O	-4.62	-3.93119	-4.26358	-4.2453	-4.68483	-3.9989	-4.31586	-4.27215	-4.96609
O	C(Br)Br	-1.96	-1.87466	-1.43476	-1.60536	-1.34719	-1.26957	-1.482	-1.5742	-1.64014
O	CC[C@H](C(C)C)O	-3.88	-2.21954	-3.26498	-4.33243	-4.05074	-3.47432	-3.2704	-4.31832	-3.59225
O	CCc1ccccn1	-4.33	-3.97242	-5.06233	-4.36245	-4.61892	-3.69674	-3.09781	-4.09484	-4.07806
O	CCCCC(=O)OCC	-2.49	-2.25779	-2.37285	-2.08061	-2.76554	-2.80079	-2.12138	-2.05691	-1.93805
O	c1ccc(cc1)S	-2.55	-2.20749	-2.0919	-1.97071	-1.22251	-1.70877	-1.42378	-3.07848	-2.19077
O	CC(=CCC/C(=C\CO)/C)C	-4.78	-5.14139	-6.02912	-4.69721	-4.71209	-5.75289	-5.06648	-4.09401	-6.35254
O	c1ccc2c(c1)CCC2	-1.46	-2.06827	-2.99008	-2.22389	-2.33874	-3.38375	-1.99617	-1.95718	-3.14878
O	CCOc1ccccc1	-2.22	-2.78554	-2.63513	-2.87535	-3.43672	-2.05188	-2.27719	-2.33946	-2.08141
O	c1cc(ccc1O)Br	-5.85	-7.72684	-7.76359	-6.80191	-7.0577	-7.59796	-7.2421	-6.21079	-7.68294
O	CCCC(C)(C)C	2.88	3.20091	1.93935	3.00445	1.73681	1.70333	2.76572	2.47726	1.63979
O	CC(=O)OCCOC(=O)C	-6.34	-6.11181	-7.40593	-6.07566	-6.64861	-6.55159	-5.4866	-5.5847	-6.36535
O	CCOP(=S)(OCC)SCSP(=S)(OCC)OCC	-6.1	-4.05353	-6.77695	-5.16386	-5.63185	-4.38733	-7.06841	-5.28086	-4.77693
O	C1CCCC(CC1)O	-5.48	-5.22316	-4.87961	-4.07194	-5.19814	-4.40854	-4.44141	-5.04598	-4.35082
O	COC(=O)C1CC1	-4.1	-4.20299	-3.53425	-3.13207	-4.19658	-3.37945	-3.72713	-3.3696	-4.55685
O	c1ccc(cc1)C#N	-4.1	-4.13182	-4.44862	-4.471	-3.45137	-4.25056	-4.20044	-3.78464	-4.40871
O	CCCCC#N	-3.52	-3.48705	-3.46089	-3.33022	-2.68885	-3.18068	-2.66175	-3.00131	-3.51517
O	CC(C)(C)O	-4.47	-4.39815	-5.54521	-4.41658	-5.15838	-4.77592	-4.13373	-3.6641	-4.54938
O	CC(C)C(=O)C(C)C	-2.74	-2.49965	-3.5705	-3.35344	-1.91927	-1.8006	-2.43674	-1.67894	-2.575
O	CCC=O	-3.43	-3.15075	-3.88102	-3.3679	-3.34249	-3.61981	-3.68485	-3.62752	-3.83189
O	CN(C)C=O	-7.81	-6.87879	-7.90267	-6.64766	-9.15731	-6.97786	-6.86163	-6.32458	-6.84197
O	Cc1ccc(cc1)C	-0.8	-0.967365	-1.54632	-0.903948	-1.58279	-1.33195	-1.57397	-1.06259	-1.89182
O	C=CCC=C	0.93	1.17465	0.506393	1.16126	0.719755	0.636656	0.812768	1.35159	0.412271
O	Cc1cccc(c1C)Nc2ccccc2C(=O)O	-6.78	-10.4454	-9.84971	-8.93195	-9.67449	-9.33882	-9.98298	-8.69346	-11.254
O	CN(C)C(=O)c1ccccc1	-9.29	-8.81631	-9.37804	-9.25983	-9.25881	-9.50954	-8.65641	-8.4872	-9.87877
O	CCNCC	-4.07	-4.54369	-3.61438	-3.17846	-4.57278	-3.95126	-6.02043	-1.35213	-3.61844
O	CC(C)(C)c1ccc(cc1)O	-5.91	-5.82147	-5.88734	-5.8767	-6.14196	-5.18301	-4.57187	-5.24634	-5.77374
O	CC(C)CCOC=O	-2.13	-1.57891	-1.83265	-0.911315	-2.00421	-1.21918	-1.62405	-1.13423	-1.60121
O	CCCCCCCCCCO	-3.64	-3.76447	-3.45401	-2.97403	-3.36772	-3.08224	-2.83113	-3.01332	-3.95243
O	CCC(=O)OCC	-2.68	-2.75266	-2.60587	-2.99226	-3.39141	-2.64403	-2.44755	-2.65904	-2.96279
O	CCCCCCCCC	3.13	2.90644	2.46081	3.18349	3.36953	2.92365	2.88964	2.43181	1.87381
O	CC(=O)NC	-10	-8.6139	-6.95786	-9.19114	-7.98583	-9.88933	-7.90267	-7.52906	-9.45401
O	CCCCCCCC=C	2.06	2.68056	2.35291	1.80292	2.75458	1.96817	2.6162	2.81243	1.84012
O	c1ccc2cc(ccc2c1)O	-8.11	-7.95983	-7.13678	-7.50289	-10.165	-8.5368	-7.90639	-6.86068	-9.20437
O	c1cc(c(cc1Cl)Cl)Cl	-1.12	-1.8792	-2.34225	-2.16289	-1.57398	-1.6009	-1.54165	-1.52769	-1.91116
O	C([C@H]([C@H]([C@@H]([C@@H](CO)O)O)O)O)O	-23.62	-23.2428	-23.8492	-26.0091	-27.4076	-26.5473	-29.5988	-24.9442	-27.6951
O	CCCC(=O)OC	-2.83	-2.49005	-2.98659	-1.87089	-2.52769	-3.12441	-2.79128	-2.49338	-2.87736
O	c1ccc(c(c1)C=O)O	-4.68	-7.94485	-9.13772	-6.94925	-6.75492	-8.37821	-7.09136	-7.42691	-6.33791
O	C1CNC1	-5.56	-4.35673	-4.7188	-4.6581	-4.06773	-4.2465	-4.16928	-3.63421	-4.68648
O	CCCNCCC	-3.65	-4.19099	-4.36554	-3.70965	-3.28253	-3.56797	-4.27073	-3.34332	-4.24979
O	c1ccc(cc1)N	-5.49	-6.66158	-6.37038	-5.82493	-6.72748	-5.64719	-6.20073	-5.8231	-5.81835
O	C(F)(F)(F)F	3.12	1.59722	1.85397	0.703326	1.54691	1.47178	1.21914	1.62032	1.42697
O	CC[C@@H](C)CO	-4.42	-4.02055	-4.26702	-3.51652	-3.67288	-3.24878	-3.29425	-3.64246	-4.28019
O	c1ccc(c(c1)O)I	-6.2	-6.12908	-3.36699	-4.90509	-4.15558	-4.94916	-5.02065	-5.70874	-5.45018
O	COc1cccc(c1O)OC	-6.96	-6.687	-6.14697	-6.32995	-6.06806	-6.34859	-6.55102	-5.33654	-5.78709
O	CCC#C	-0.16	-0.249064	-0.241022	-0.636575	-0.344308	-0.123342	-0.320702	-0.382847	-1.1167
O	c1ccc(cc1)C(F)(F)F	-0.25	-0.3576	0.13404	0.329438	-0.180961	0.267189	-0.364635	0.19806	-0.249677
O	NN	-9.3	-5.24331	-4.39277	-3.00246	-5.34309	-4.86121	-5.18114	-2.85227	-5.54468
O	Cc1ccccn1	-4.63	-4.58968	-4.19314	-4.77277	-4.42546	-3.35993	-3.74918	-3.78005	-4.54028
O	CCNc1nc(nc(n1)Cl)NCC	-10.22	-6.39662	-9.87719	-8.20239	-7.39748	-6.18163	-6.89756	-7.12209	-7.62689
O	c1ccc2c(c1)Oc3cc(c(cc3O2)Cl)Cl	-3.56	-2.7228	-4.21055	-4.0271	-3.53718	-3.27854	-3.45905	-3.47246	-3.96374
O	CCCCCCCCN	-3.65	-3.50702	-3.72586	-3.53988	-4.08866	-3.25547	-2.99663	-2.9541	-2.98753
O	N	-4.29	-0.000782153	-1.17792e-17	2.73625e-09	-2.35899e-30	1.51945e-28	-0.189713	-5.93239e-27	0.451466
O	c1ccc(c(c1)C(F)(F)F)C(F)(F)F	1.07	1.10371	2.64531	1.65453	1.82677	2.17898	1.60088	0.984364	1.58955
O	COC(=O)c1ccc(cc1)O	-9.51	-9.0114	-9.61629	-8.56398	-11.1933	-10.3428	-9.49034	-8.20173	-10.2079
O	CCCCCc1ccccc1	-0.23	-0.344444	-0.338231	0.573469	-0.472119	-0.239881	0.108505	-0.447354	-0.250059
[truncated: 577 more rows]

## Sheet: BiLM (FreeSolv)
solvent	solute	exp	run0	run1	run2	run3	run4	run5	run6	run7
[truncated: 642 more rows]

[truncated: 4 more sheets: GCN (Scaffold Solute), BiLM (Scaffold Solute), GCN (Scaffold Solvent), BiLM (Scaffold Solvent)]
